# Supplementary material for: The capacity of Aspergillus niger to sense and respond to cell wall stress requires at least three transcription factors: RlmA, MsnA and CrzA
Source: Fungal Biol Biotechnol. 2014 Dec 1;1:5. doi: 10.1186/s40694-014-0005-8 (PMC5598236; doi:10.1186/s40694-014-0005-8)
Supplement: Supplementary file 1 — Additional file 1: Table S1.: Expression data. (XLSX 10 MB) [file 40694_2014_5_MOESM1_ESM.xlsx]

## Sheet: codes
Comparisons:
01 = CA- NC1
02 = AbaA- NC2
03 = FK506- NC3
04 = FP- NC1
05 = rlma.D- NC1
Strain codes
NC1: Strain N402
NC2: Strain N402, negative control for AbaA
NC3: Strain N402, negative control for FK506
CA: Strain N402 treated for 1h with 50 ng/ml caspofungin
AbaA: Strain N402 treated for 1h with 2µg/ml aureobasidin A dissolved in ethanol
FK506: Strain N402 treated for 1h with 1.28 µg/ml FK506 dissoved in DMSO
FP: Strain N402 treated for 1h with 50 µg/ml fenpropimorph
rlmA.D: Strain MA47.1, in which rlmA is deleted

## Sheet: data
							RMA expression data (log2 scale)																Mean (geometric) expression data (normal scale)								moderated t-statistic pValues					moderated t-statistic FDR values					Fold changes					UP(1)/DOWN(-1) regulated (at FDR < 0.05)
ORF	alias	annotation	090305MJA_ANIGERa_100760-23.CEL	090305MJA_ANIGERa_100760-24.CEL	090305MJA_ANIGERa_100760-25.CEL	090305MJA_ANIGERa_100760-26.CEL	061018MJA_ANIGERa_AR09.CEL	061018MJA_ANIGERa_AR10.CEL	061018MJA_ANIGERa_AR11.CEL	061018MJA_ANIGERa_AR12.CEL	101052-01.CEL	101052-02.CEL	101052-04.CEL	101052-05.CEL	101052-06.CEL	101052-07.CEL	101052-09.CEL	101052-10.CEL	061018MJA_ANIGERa_AR13.CEL	061018MJA_ANIGERa_AR14.CEL	090305MJA_ANIGERa_100760-23.CEL	090305MJA_ANIGERa_100760-24.CEL	NC1	NC2	NC3	mean CA	AbaA	FK506	FP	rlma.D	pValue 01	pValue 02	pValue03	pValue 04	pValue 05	qValue 01	qValue 02	qValue 03	qValue 04	qValue 05	FC 01	FC 02	FC 03	FC 04	FC 05	decide (FDR < 0.05) 01	decide (FDR < 0.05) 02	decide (FDR < 0.05) 03	decide (FDR < 0.05) 04
An08g08350	An00g00001_at	weak similarity to immunoglobulin variable region - Homo sapiens	4.50562	4.56064	4.61258	4.51459	4.56768	4.89287	4.57287	4.60257	4.19243	4.3021	4.29037	4.87169	4.8223	4.72541	4.51226	4.74959	4.70741	4.57974	4.50562	4.56064	26.5432	22.7432	21.1313	24.046	22.8442	28.0639	24.9951	23.1531	0.458524	0.973242	0.0450466	0.650185	0.309285	0.888808	0.99121	0.336032	0.999325	0.750224	0.905918	1.00444	1.32807	0.941674	0.872278	0	0	0	0
An07g04510	An00g00002_at	hypothetical protein	3.89672	3.8605	3.99751	3.89831	3.86902	3.90913	3.69251	4.0016	4.15486	3.9318	4.05789	4.08409	4.30181	3.91801	4.79826	4.50499	3.89858	4.19595	3.89672	3.8605	14.8159	18.7438	21.527	14.3906	15.1885	19.6239	16.5329	14.7088	0.84702	0.176668	0.542141	0.47132	0.96165	0.980956	0.50468	0.818392	0.999325	0.991063	0.971293	0.810321	0.911597	1.11589	0.992771	0	0	0	0
An13g01430	An00g00003_at	hypothetical protein	3.43068	3.3759	3.40006	3.53161	3.42184	3.54405	3.44447	3.18813	3.4722	3.9211	3.94723	3.29616	3.37656	3.7759	4.29908	3.82616	3.23464	3.27135	3.43068	3.3759	11.1807	10.736	17.4258	9.96106	14.405	11.8036	9.53342	10.5802	0.334158	0.0225549	0.0042046	0.188659	0.640294	0.83147	0.203653	0.139599	0.999325	0.907667	0.890912	1.34176	0.677365	0.852664	0.946284	0	0	0	0
An11g09090	An00g00004_at	hypothetical protein	3.50733	3.55235	3.5391	3.60626	3.70654	3.67686	3.76431	3.46771	3.46352	3.56925	3.17816	3.46611	3.65287	3.64652	3.25048	3.2891	3.64662	3.47897	3.50733	3.55235	12.9215	11.7794	9.28125	12.2611	12.1922	10.3935	11.817	11.5502	0.672467	0.780996	0.366957	0.47403	0.371041	0.949389	0.920942	0.711314	0.999325	0.793138	0.948887	1.03504	1.11983	0.914522	0.893872	0	0	0	0
An16g03970	An00g00005_at	hypothetical protein	5.07524	4.88682	5.01543	5.07213	5.12778	4.95941	5.02972	5.05254	5.07668	4.56171	4.70356	4.3839	5.13077	4.91605	4.58304	4.46442	4.75889	5.02709	5.07524	4.88682	32.9817	34.3854	24.9904	32.9255	26.7021	21.4686	29.7123	31.582	0.989507	0.0660896	0.252503	0.426282	0.738805	0.998384	0.330322	0.625742	0.999325	0.937113	0.998294	0.776555	0.859075	0.900872	0.957561	0	0	0	0
An11g09040	An00g00006_at	hypothetical protein	3.91057	4.00303	3.89183	3.93824	4.17711	4.0022	3.9348	4.04505	3.77571	3.42392	3.39496	3.57939	3.73634	3.7595	3.67528	3.48337	4.08084	4.049	3.91057	4.00303	17.0258	13.5106	11.5925	15.8886	12.0562	11.5625	16.7365	15.528	0.511123	0.284841	0.980208	0.869672	0.384048	0.905701	0.610452	0.993469	0.999325	0.801991	0.933207	0.892353	0.997413	0.983003	0.912026	0	0	0	0
An12g08770	An00g00007_at	hypothetical protein	5.86643	5.82121	5.95971	5.82935	5.87382	5.99215	5.83911	5.91783	5.53838	5.67776	5.72954	5.1053	5.69426	5.76133	5.63276	5.99002	6.05974	5.68657	5.86643	5.82121	61.0952	49.0546	51.3093	58.8296	52.6931	46.7749	58.6134	57.4336	0.795917	0.625333	0.528855	0.77658	0.672863	0.970104	0.844939	0.811925	0.999325	0.919523	0.962918	1.07417	0.911627	0.959378	0.940067	0	0	0	0
An11g04640	An00g00008_at	hypothetical protein	4.15721	4.32525	4.26028	3.9858	4.05654	4.13708	4.3907	4.00868	4.39316	4.54748	4.70602	4.55763	4.62964	4.42667	4.79651	4.10318	4.58175	4.33106	4.15721	4.32525	17.1105	22.8069	26.9323	18.3752	22.4256	20.1179	21.9539	18.912	0.578827	0.895079	0.0346387	0.0658043	0.438127	0.928167	0.962894	0.301088	0.98458	0.830786	1.07392	0.983283	0.74698	1.28307	1.10529	0	0	0	0
An03g00330	An00g00009_at	hypothetical protein	7.31328	7.48342	7.35133	7.47714	6.48574	6.12977	6.82539	6.65941	6.41041	6.63115	6.78797	6.81843	6.45916	6.15568	5.91022	6.38774	6.75534	6.3185	7.31328	7.48342	79.218	86.5093	81.5208	107.069	84.064	97.2135	92.856	168.704	0.102807	0.870942	0.326254	0.374326	0.000550706	0.591177	0.955717	0.684714	0.999325	0.0356529	1.35158	0.971733	1.1925	1.17216	2.12962	0	0	0	0
An02g02350	An00g00010_at	hypothetical protein	3.58034	3.61973	3.67553	3.51661	3.7097	3.84465	3.61182	3.69756	3.91847	3.57922	3.44491	3.71017	3.91912	3.71762	3.64663	3.91788	3.71507	3.65055	3.58034	3.61973	13.7102	15.1242	11.6784	12.5942	12.5396	14.0649	12.8421	12.1261	0.337356	0.0448168	0.0463036	0.457002	0.172203	0.833279	0.27688	0.338615	0.999325	0.618515	0.918604	0.829107	1.20435	0.936684	0.884456	0	0	0	0
An02g02350	An00g00010_x_at	hypothetical protein	4.98515	4.99689	4.93854	4.98527	5.10282	5.09326	4.89469	4.95528	4.76244	4.30992	4.7795	4.96836	5.08105	4.66631	4.84384	4.77945	4.90909	4.87383	4.98515	4.99689	34.2503	30.3105	28.0838	30.3786	22.4418	29.3219	29.6808	31.8014	0.268501	0.0113927	0.685323	0.190275	0.488263	0.782579	0.152902	0.891596	0.999325	0.851638	0.88696	0.740398	1.04408	0.866586	0.9285	0	0	0	0
An17g01960	An00g00011_at	hypothetical protein	3.53832	3.35051	3.43434	3.60841	3.73341	3.76155	3.54423	3.55276	3.45336	3.25503	3.09787	3.50248	3.56678	3.85538	3.49738	3.58292	3.61988	3.59383	3.53832	3.35051	13.4308	11.3929	9.83297	11.7005	11.755	11.6536	12.1835	10.8861	0.262886	0.79552	0.172398	0.423939	0.0966501	0.779499	0.925809	0.547439	0.999325	0.490142	0.871165	1.03178	1.18515	0.907126	0.81053	0	0	0	0
An18g06200	An00g00012_at	hypothetical protein	3.83924	3.84963	3.71319	3.90269	4.22885	3.97485	3.79468	3.78384	3.81351	3.69648	3.72298	3.75998	3.74234	3.37756	3.74432	3.72886	3.92694	3.97043	3.83924	3.84963	17.1704	13.7173	13.3027	13.8255	11.6078	13.4024	15.4409	14.3645	0.0293609	0.0833357	0.935042	0.256754	0.0660606	0.377	0.365095	0.979038	0.999325	0.406477	0.805194	0.846212	1.00749	0.899278	0.836586	0	0	0	0
An18g03850	An00g00013_at	hypothetical protein	4.43339	4.63373	4.62874	4.51854	4.55862	4.68025	4.45692	4.54066	4.49838	4.09292	4.37202	4.36004	3.98552	4.10052	4.2294	4.12889	4.43404	4.60114	4.43339	4.63373	24.5804	18.9214	19.708	22.6084	17.1094	18.9544	22.905	23.16	0.446104	0.361117	0.720355	0.518932	0.585784	0.883991	0.677149	0.904358	0.999325	0.889121	0.919777	0.904235	0.961761	0.931842	0.942214	0	0	0	0
An18g02430	An00g00014_at	hypothetical protein	3.80453	3.652	3.65684	3.66283	4.11126	3.62436	3.8037	3.66226	3.4943	3.52449	3.68737	3.24882	3.61763	3.7031	3.45757	3.15649	3.71799	3.79031	3.80453	3.652	14.5991	11.7612	11.8966	13.2965	12.2423	9.20653	13.4931	13.2531	0.385555	0.706844	0.0268497	0.46288	0.369579	0.860744	0.8877	0.275634	0.999325	0.792311	0.910779	1.0409	0.773882	0.924244	0.907806	0	0	0	0
An18g03260	An00g00015_at	hypothetical protein	2.5448	2.57439	2.71077	2.59347	2.66983	2.68594	2.58306	2.64097	2.69842	3.08443	3.09371	2.83056	2.87228	2.89228	2.76219	3.21261	2.68258	2.83264	2.5448	2.57439	6.39918	6.89405	7.61027	6.11357	7.9357	8.12058	6.76276	5.89542	0.667028	0.196138	0.542097	0.603078	0.442888	0.94763	0.527873	0.818392	0.999325	0.832719	0.955369	1.15109	1.06706	1.05682	0.921278	0	0	0	0
An04g08060	An00g00016_at	hypothetical protein	3.95666	3.73693	3.7955	3.89454	3.85943	3.82975	3.75114	3.73097	3.68944	3.6666	3.28867	3.32828	3.18988	3.32353	3.33721	3.12782	3.75565	3.75471	3.95666	3.73693	14.3661	10.8503	9.93791	13.3712	11.2751	9.36999	13.5027	14.388	0.520623	0.729746	0.597548	0.578389	0.98902	0.90934	0.897659	0.850607	0.999325	0.997031	0.930749	1.03915	0.942853	0.939905	1.00153	0	0	0	0
An15g01120	An00g00017_at	hypothetical protein	4.25727	4.26703	4.08024	4.23831	4.03562	4.37934	4.03456	4.27662	4.00916	4.30898	4.46368	4.1814	3.94932	4.23614	4.13608	4.04904	4.22624	4.12644	4.25727	4.26703	18.4747	15.7714	19.6966	17.822	19.3272	17.3302	18.0802	19.1882	0.723053	0.0590791	0.218165	0.831378	0.708949	0.95745	0.311521	0.592126	0.999325	0.929106	0.96467	1.22546	0.879858	0.978648	1.03862	0	0	0	0
An18g06420	An00g00018_at	hypothetical protein	3.40746	3.50873	3.37654	3.80564	3.41187	3.43649	3.47806	3.65733	3.55664	3.39922	3.48454	3.20087	3.06997	3.19681	3.39568	3.37893	3.39437	3.35608	3.40746	3.50873	10.7345	9.94042	10.8536	11.8572	9.83562	9.78044	10.3764	10.9898	0.408711	0.929049	0.387712	0.775881	0.843535	0.870393	0.975226	0.72871	0.999325	0.962517	1.10459	0.989457	0.90112	0.966639	1.02378	0	0	0	0
An02g12870	An00g00019_at	hypothetical protein	3.67923	3.61353	3.62237	3.61959	3.66634	3.70566	3.68084	3.90237	3.73989	3.8604	4.05912	3.86606	4.27939	3.74711	3.89662	3.38819	3.79986	3.80842	3.67923	3.61353	12.8706	16.1073	15.7565	13.848	13.9651	12.3559	13.9688	12.5219	0.553243	0.255317	0.0620957	0.507769	0.82305	0.920416	0.582034	0.374926	0.999325	0.958415	1.07594	0.867005	0.784177	1.08533	0.972908	0	0	0	0
An11g02560	An00g00020_at	hypothetical protein [truncated ORF]	3.03973	2.93874	2.95707	2.96336	2.79835	2.97797	2.9623	3.27207	3.16048	3.182	2.89844	3.57711	3.13159	2.96388	3.3509	3.03935	2.88075	3.07516	3.03973	2.93874	7.40327	8.85219	8.72206	8.67695	8.41489	9.90552	7.87871	7.94054	0.230765	0.695852	0.332669	0.631474	0.589653	0.754478	0.881457	0.688305	0.999325	0.891547	1.17204	0.9506	1.13569	1.06422	1.07257	0	0	0	0
An13g00700	An00g00021_at	hypothetical protein [truncated ORF]	3.31794	3.21301	3.30839	3.34561	3.30506	3.2489	3.41332	3.38646	3.57952	3.50685	3.60311	3.83166	3.36479	3.46952	3.37246	3.54602	3.28366	3.35253	3.31794	3.21301	9.69325	11.0975	11.2183	10.5553	11.2214	12.8959	9.97346	9.61624	0.34622	0.900806	0.132398	0.749481	0.92867	0.838852	0.964451	0.503666	0.999325	0.984502	1.08893	1.01117	1.14954	1.02891	0.992056	0	0	0	0
An06g01350	An00g00022_at	hypothetical protein [truncated ORF]	3.85876	3.95143	3.81552	3.88997	4.18369	4.23714	3.74798	3.93351	3.96738	3.57133	3.43521	3.88223	3.88953	3.8551	4.11172	3.62003	3.86867	4.07193	3.85876	3.95143	18.5124	15.2259	13.6749	14.3278	13.1156	13.4649	15.674	14.9814	0.0586514	0.252144	0.903333	0.203797	0.111721	0.485258	0.579828	0.971687	0.999325	0.522887	0.77396	0.8614	0.984642	0.846679	0.809263	0	0	0	0
An07g04600	An00g00023_at	hypothetical protein [truncated ORF]	4.54332	4.46895	4.44018	4.36422	4.54913	4.69627	4.29695	4.5672	4.34658	4.10464	4.40294	3.85238	4.61241	4.0888	4.64015	4.14904	4.5622	4.67202	4.54332	4.46895	24.6361	22.3081	22.9679	21.5867	17.1094	16.0079	24.5408	22.7238	0.22088	0.0214588	0.00325307	0.970616	0.446959	0.7463	0.200288	0.129667	0.999325	0.834554	0.876226	0.766959	0.696969	0.996132	0.922379	0	0	0	0
An12g02170	An00g00024_at	hypothetical protein [truncated ORF]	3.42426	3.444	3.37573	3.40858	3.62056	3.45655	3.53029	3.39018	3.5031	3.3679	3.43329	3.12147	3.60364	3.4932	3.4462	3.48559	3.38967	3.66525	3.42426	3.444	11.6201	11.7401	10.8509	11.0061	10.782	9.8733	11.5311	10.8088	0.574141	0.381804	0.333508	0.936213	0.45554	0.926239	0.692519	0.688344	0.999325	0.837192	0.947161	0.918389	0.909907	0.992339	0.930176	0	0	0	0
An02g09060	An00g00025_at	similarity disease associated protein kinase DAPK-3 from patent WO9858052-A2 - Homo sapiens	4.2528	4.2322	4.23282	4.15063	4.30531	4.41393	4.23781	4.23503	4.19226	3.88058	3.91131	4.33599	3.88695	4.00448	4.06314	3.71878	4.37728	4.02213	4.2528	4.2322	20.5294	16.4453	15.8589	18.8491	15.3752	16.3066	18.3754	18.9287	0.511015	0.603548	0.829265	0.395915	0.531808	0.905698	0.834941	0.94308	0.999325	0.870194	0.918148	0.934927	1.02823	0.895076	0.922027	0	0	0	0
An02g02890	An00g00026_at	similarity to actin Cps8 - Schizosaccharomyces pombe	6.96052	7.02381	6.99966	6.80579	6.89545	6.97612	7.01248	7.09043	6.88643	7.301	7.23505	7.10018	7.10807	7.31985	7.34527	7.26518	7.17054	7.19945	6.96052	7.02381	122.427	127.757	156.516	132.647	158.729	145.279	145.512	127.307	0.355684	0.0208029	0.38985	0.0577869	0.648967	0.845461	0.197006	0.730101	0.948795	0.910924	1.08348	1.24244	0.928208	1.18856	1.03986	0	0	0	0
An01g08660	An00g00027_at	similarity to ankyrin Ank - Drosophila melanogaster [truncated ORF]	3.33575	3.33203	3.22373	3.33226	3.36933	3.35789	3.11157	3.47333	3.2402	3.2134	3.34102	3.74124	3.37736	3.81715	3.44743	3.79181	3.50816	3.31803	3.33575	3.33203	10.2931	9.90929	10.5139	9.79776	11.4341	13.6093	10.6523	10.0833	0.682933	0.2454	0.0455271	0.776048	0.864222	0.950086	0.573998	0.336501	0.999325	0.967213	0.951873	1.15388	1.29441	1.0349	0.97961	0	0	0	0
An02g00730	An00g00028_at	similarity to cutinase A gene CutA - Botrytis cinerea	3.53307	3.53812	3.61154	3.53925	3.52836	3.70683	3.90224	3.6497	3.63038	3.79291	3.79825	3.6924	3.52525	3.73034	3.54845	3.48864	3.66487	3.78095	3.53307	3.53812	12.2745	11.9407	12.7582	13.6987	13.5632	12.0463	13.2041	11.5963	0.251994	0.186945	0.542636	0.440605	0.546643	0.771345	0.517685	0.818751	0.999325	0.87389	1.11603	1.13588	0.944203	1.07573	0.944747	0	0	0	0
An06g00630	An00g00029_at	similarity to cytochrome P450 pisatin demethylase PDAT9 - Nectria haematococca	4.41461	4.30565	4.23655	4.29102	3.98558	4.1404	4.39012	4.06676	4.37265	5.06616	4.53063	4.16763	4.20956	4.77809	4.91517	4.01943	4.1971	4.10189	4.41461	4.30565	16.714	19.5772	26.4079	18.7451	30.3185	17.0717	17.7469	20.5367	0.482977	0.0149843	0.0152032	0.712103	0.215837	0.897675	0.170607	0.224711	0.999325	0.664032	1.12152	1.54866	0.646459	1.0618	1.22871	0	0	0	0
An13g02250	An00g00030_at	similarity to hypothetical protein SC1C3.21 SC1C3.21 - Streptomyces coelicolor	4.30661	3.9683	4.11214	4.31427	4.4302	4.38023	4.07192	4.02067	4.13293	4.04317	3.8942	3.64613	3.832	4.11528	4.04896	3.60187	4.0884	3.91722	4.30661	3.9683	21.1886	15.8067	15.6879	16.5218	16.9032	12.3291	16.0312	17.5994	0.0234549	0.507287	0.0274501	0.0127095	0.0795626	0.347606	0.783255	0.278138	0.741074	0.444484	0.779747	1.06937	0.7859	0.756596	0.830608	0	0	0	0
An06g01950	An00g00031_at	similarity to hypothetical protein SPBC3B8.06 - Schizosaccharomyces pombe	6.15153	6.00714	5.80132	5.34077	6.36645	6.0343	5.74296	5.6512	5.32096	5.68768	5.54345	5.22148	5.40539	5.11208	5.26597	4.94009	6.20963	6.77344	6.15153	6.00714	73.5357	41.1601	42.3624	51.8791	42.2208	33.843	89.9802	67.618	0.0356271	0.868662	0.158231	0.201853	0.587254	0.400088	0.954371	0.532171	0.999325	0.889773	0.705495	1.02577	0.798893	1.22363	0.919526	0	0	0	0
An11g06970	An00g00032_at	similarity to hypothetical protein Ta1372 - Thermoplasma acidophilum	4.16478	4.48575	4.16695	4.29603	4.38273	4.24274	3.89873	4.1137	4.31609	4.13884	6.70146	4.63063	7.22551	4.42248	6.89866	4.71939	4.06902	4.17565	4.16478	4.48575	19.8729	54.5988	111.435	16.0691	19.436	25.5457	17.416	20.0463	0.642722	0.0359762	0.00498434	0.772739	0.984813	0.945463	0.251435	0.147556	0.999325	0.996572	0.808591	0.355979	0.229243	0.876367	1.00872	0	0	0	0
An01g01750	An00g00033_at	similarity to lysosomal protease CLN2 - Rattus norvegicus	4.5542	4.45336	4.41174	4.49302	4.45267	4.44943	4.41012	4.27039	3.96199	4.06093	4.16005	4.02953	4.18033	4.02498	4.01329	4.07569	4.35324	4.39874	4.5542	4.45336	21.8726	16.8089	16.9907	20.2557	16.4835	16.5942	20.7637	22.6868	0.365009	0.815289	0.777924	0.536378	0.663001	0.849681	0.933668	0.924462	0.999325	0.916745	0.926077	0.980641	0.976667	0.949302	1.03723	0	0	0	0
An02g09180	An00g00034_at	similarity to mucin-like protein MUC1 - Saccharomyces cerevisiae	7.29392	7.3756	7.42813	7.29124	7.57458	7.96225	7.51138	7.65059	7.89265	7.43268	7.31608	7.45402	7.44384	7.50758	7.50218	7.57363	7.49217	7.5969	7.29392	7.3756	218.035	203.41	169.969	191.471	177.31	182.762	186.694	161.43	0.261719	0.236631	0.524689	0.183859	0.01643	0.777971	0.56611	0.811008	0.999325	0.198553	0.878168	0.871688	1.07527	0.856258	0.740385	0	0	0	0
An18g04490	An00g00035_at	similarity to the 30s ribosomal protein s19 RpsS - Escherichia coli	6.47437	6.48942	6.22916	6.76046	5.72647	5.8844	6.32648	6.29522	5.85006	6.66306	6.86154	6.16711	6.43021	6.58777	6.94577	7.15976	5.96334	5.9822	6.47437	6.48942	55.9255	70.5285	119.731	79.3882	98.7298	101.366	62.8033	89.3809	0.0699103	0.080575	0.368537	0.528184	0.019573	0.517333	0.360377	0.713013	0.999325	0.221863	1.41953	1.39986	0.846616	1.12298	1.59821	0	0	0	0
An12g06460	An00g00036_at	similarity to the hypothetical protein CG10383 - Drosophila melanogaster	2.93449	2.97485	2.94351	2.8829	2.93422	3.20739	3.07765	2.97874	3.11548	3.11757	2.96081	3.19807	3.39404	2.87326	3.20999	2.89524	2.96433	3.19965	2.93449	2.97485	8.40243	9.54511	8.48786	8.15787	7.97463	8.26292	8.46781	7.75253	0.80537	0.147578	0.822685	0.948395	0.504665	0.972779	0.4711	0.940981	0.999325	0.859523	0.970894	0.835468	0.973499	1.00778	0.922653	0	0	0	0
An17g00580	An00g00037_at	similarity to the hypothetical protein T22A6.50 - Arabidopsis thaliana	4.78728	4.84744	4.58234	4.71535	4.28146	4.28544	4.531	3.89542	3.9849	3.50838	3.65104	4.24471	3.78518	3.97935	3.44242	4.08003	4.38691	3.87407	4.78728	4.84744	19.4736	14.7745	11.6862	18.5482	13.3973	17.906	17.5147	28.1949	0.741141	0.509083	0.00986125	0.474928	0.0217311	0.961487	0.783812	0.193515	0.999325	0.233035	0.95248	0.906783	1.53223	0.899405	1.44785	0	0	0	0
An18g03540	An00g00038_at	similarity to the hypothetical protein ZK84.2 - Caenorhabditis elegans	5.29825	5.22781	5.13118	5.26779	5.27612	5.19909	5.12519	5.04461	5.23322	4.93249	5.69319	5.0873	5.33615	4.86439	5.3088	5.03898	5.2459	5.16997	5.29825	5.22781	37.729	38.9806	45.2861	33.9396	29.8248	33.4316	36.9611	38.3998	0.26928	0.0108866	0.00491825	0.826674	0.851119	0.783119	0.150409	0.146829	0.999325	0.963876	0.899563	0.765118	0.73823	0.979646	1.01778	0	0	0	0
An11g04630	An00g00039_at	similarity to the nuclear pore complex Nup214 - Homo sapiens	5.85564	6.06273	6.29975	5.77056	6.60767	6.87482	6.61349	6.74745	7.0273	6.68088	6.34344	6.42775	6.1877	6.71092	6.34832	6.29467	6.70671	6.9479	5.85564	6.06273	106.983	97.5115	81.3391	102.571	103.674	82.2081	113.56	62.2149	0.786567	0.694057	0.945473	0.701717	0.00288385	0.969421	0.880538	0.982264	0.999325	0.0783554	0.958753	1.06319	1.01068	1.06147	0.581537	0	0	0	0
An08g08470	An00g00040_at	similarity to the probable transcription regulator SPAC18G6.01c - Schizosaccharomyces pombe	3.32271	3.36109	3.35932	3.40632	3.62334	3.42526	3.34353	3.33444	3.38898	3.45521	3.26834	3.23981	3.42565	3.20117	3.49606	3.38423	3.41413	3.40846	3.32271	3.36109	11.5059	10.6097	10.4266	10.1189	10.0435	9.93153	10.639	10.1394	0.157785	0.535244	0.58183	0.37905	0.164009	0.66511	0.798956	0.840521	0.999325	0.609136	0.879455	0.946632	0.952517	0.92466	0.881236	0	0	0	0
An02g09280	An00g00041_at	similarity to the retinitis pigmentosa GTPase regulator RPGR - Bos taurus	5.88587	6.03384	5.87064	5.8851	5.95455	6.15535	5.82225	6.21669	6.539	6.28126	5.96357	6.75065	6.05399	6.32436	6.6631	6.58428	5.98555	6.36565	5.88587	6.03384	66.4847	78.6021	79.525	64.8695	78.9467	101.65	72.2838	62.2436	0.876654	0.977967	0.135766	0.599217	0.678177	0.984912	0.993194	0.508189	0.999325	0.921456	0.975706	1.00438	1.27821	1.08722	0.93621	0	0	0	0
An02g02690	An00g00042_at	similarity to the transcription factor required for fruiting body development Pro1 - Sordaria macrospora	4.12332	4.17269	4.22212	4.04605	3.9846	4.11724	4.04391	4.08255	4.31452	4.69936	4.24016	3.97198	4.10418	4.02231	4.21855	4.1738	4.26704	4.31353	4.12332	4.17269	16.5748	18.4987	18.757	16.7168	20.5467	16.8291	19.5661	17.7286	0.944782	0.399625	0.384686	0.190805	0.586702	0.991956	0.707092	0.726556	0.999325	0.889401	1.00857	1.11071	0.897219	1.18047	1.06961	0	0	0	0
An18g03470	An00g00043_at	similarity to the tRNA-specific adenosine deaminase subunit Tad1 - Saccharomyces cerevisiae	4.7765	4.84011	4.83029	4.91949	5.0165	4.95297	4.65104	5.04631	5.25976	5.52494	4.47855	5.65447	5.26208	5.28012	5.61788	5.41612	5.04264	5.10157	4.7765	4.84011	31.6632	38.3437	33.0876	28.8136	42.2983	46.3756	33.6399	28.0185	0.593869	0.579053	0.0699057	0.73132	0.490688	0.932518	0.823116	0.390642	0.999325	0.853102	0.910002	1.10313	1.4016	1.06243	0.884891	0	0	0	0
An06g02730	An00g00044_at	similarity to the zinc-finger transcription factor MTB-Zf - Homo sapiens [partial CDS]	3.0196	3.13026	3.04962	3.03893	3.08397	3.03244	3.06298	3.19879	3.05212	3.40409	3.09769	3.00653	3.34499	3.03436	3.02594	3.07383	2.99485	3.1379	3.0196	3.13026	8.32935	9.18038	8.35023	8.75973	9.31288	8.22591	8.37665	8.42648	0.611873	0.884789	0.879445	0.954324	0.90666	0.938119	0.96039	0.963444	0.999325	0.978324	1.05167	1.01443	0.985112	1.00568	1.01166	0	0	0	0
An11g07350	An00g00045_at	similarity to transcriptional regulator amdR - Aspergillus oryzae	4.70167	4.72475	4.63338	4.81934	4.67308	4.88358	4.89565	4.41719	4.51225	4.92402	5.00149	4.31188	4.92217	4.5796	4.81082	5.25463	4.78633	4.84015	4.70167	4.72475	27.4423	26.3039	29.9847	25.2186	26.9424	27.5361	28.1145	26.2311	0.628147	0.890257	0.625378	0.88928	0.795285	0.942081	0.961788	0.862264	0.999325	0.950008	0.918971	1.02427	0.91834	1.0245	0.955866	0	0	0	0
An01g11120	An00g00046_at	strong similarity to multicopper ferroxidase iron transport mediator Fet5 - Saccharomyces cerevisiae	3.23246	3.18848	3.30666	3.37236	3.42892	3.30215	3.27207	3.03696	3.34321	3.12982	3.1183	2.94954	3.22564	3.17956	3.13267	3.23064	3.37074	3.21338	3.23246	3.18848	10.3069	9.74339	8.727	8.90439	8.90546	8.5155	9.79509	9.25655	0.113781	0.318352	0.782134	0.567559	0.236269	0.609006	0.643221	0.926064	0.999325	0.684983	0.863926	0.914	0.975765	0.950344	0.898093	0	0	0	0
An03g06540	An00g00047_at	strong similarity to arylsulfatase ars-1 - Neurospora crassa	5.26455	5.28875	5.39755	5.48291	5.15519	5.40366	5.12635	5.23548	4.8078	4.98795	5.07517	5.35574	4.65508	5.06466	5.4144	4.88266	5.03467	4.69273	5.26455	5.28875	38.8387	26.5647	37.9173	36.2753	32.5888	34.7563	29.1152	38.7641	0.564222	0.0977773	0.463867	0.0249598	0.986979	0.924312	0.390598	0.775772	0.845352	0.996602	0.933998	1.22677	0.916634	0.749644	0.99808	0	0	0	0
An03g06540	An00g00047_s_at	strong similarity to arylsulfatase ars-1 - Neurospora crassa	5.60512	5.67155	5.5354	5.8284	5.26234	5.78012	5.71253	5.48054	5.42116	5.76345	5.99878	4.99727	5.00101	6.1066	6.27456	5.85853	5.29769	5.32164	5.60512	5.67155	45.9258	37.0418	70.3592	48.3866	61.1816	43.0489	39.6615	49.809	0.761967	0.00954244	0.0108324	0.39971	0.638354	0.964685	0.14105	0.197322	0.999325	0.907667	1.05358	1.65169	0.611844	0.863599	1.08455	0	0	0	0
An02g02790	An00g00048_at	strong similarity to capsular associated protein CAP10 - Filobasidiella neoformans	4.31871	4.34698	4.4558	4.46549	4.53443	4.39589	4.51478	4.36845	4.59533	4.52016	4.78928	4.50113	4.29459	3.97174	4.24908	4.49448	4.4109	4.38962	4.31871	4.34698	22.0875	21.7804	22.9302	21.73	18.974	22.593	21.1159	20.152	0.89887	0.29174	0.908143	0.726575	0.478758	0.988014	0.616467	0.972427	0.999325	0.848204	0.983812	0.871149	0.985293	0.956011	0.912369	0	0	0	0
An12g01000	An00g00049_at	strong similarity to cholinesterase 1 ChE1 - Branchiostoma floridae	3.38224	3.45807	3.50081	3.44488	3.55402	3.45948	3.68359	3.32382	3.25186	2.94951	3.1066	2.99405	3.12361	3.18466	2.91671	3.01864	3.59778	3.41915	3.38224	3.45807	11.3668	9.11179	8.06488	11.3428	8.38079	8.03528	11.3803	10.7046	0.983935	0.429868	0.972012	0.990945	0.569038	0.997339	0.72979	0.990104	0.999452	0.884253	0.997892	0.919774	0.996329	1.00119	0.941745	0	0	0	0
An12g01000	An00g00049_s_at	strong similarity to cholinesterase 1 ChE1 - Branchiostoma floridae	4.08593	3.91111	4.03907	3.97014	4.22079	4.3148	4.02072	3.88105	3.53992	3.4133	3.64492	3.65786	3.95078	4.13188	3.45227	3.54281	3.95214	3.92459	4.08593	3.91111	19.2635	13.4111	11.7013	15.4645	13.6667	12.1286	15.3308	15.9836	0.113602	0.88714	0.787676	0.101122	0.173915	0.609006	0.961106	0.928149	0.999325	0.619346	0.802787	1.01906	1.03651	0.795851	0.829736	0	0	0	0
An08g03830	An00g00050_at	strong similarity to cinnamyl-alcohol dehydrogenase CAD1 - Eucalyptus gunnii	3.69377	3.62469	3.653	3.73705	3.88117	3.93228	3.58532	3.59929	3.38581	3.17171	3.67249	3.57206	3.5289	3.63735	3.30636	3.24975	3.76613	3.94504	3.69377	3.62469	14.9983	10.9842	11.2311	12.0612	10.5893	10.6361	14.4759	12.6339	0.0728736	0.750499	0.637165	0.758174	0.149795	0.527606	0.907264	0.870656	0.999325	0.587698	0.804175	0.964047	0.94703	0.965173	0.842358	0	0	0	0
An11g04220	An00g00051_at	strong similarity to cytochrome P450 (alk2A) - Candida maltosa	3.05974	2.9701	3.01545	3.10975	3.04097	3.08873	3.06887	3.00766	3.15099	2.9727	3.08301	3.2544	3.21354	3.55258	2.98195	2.99914	3.09012	3.09538	3.05974	2.9701	8.36782	9.07733	8.18213	8.21503	9.59737	8.73475	8.53118	8.08318	0.865258	0.609384	0.549541	0.858704	0.750272	0.983469	0.837299	0.821735	0.999325	0.939556	0.981741	1.05729	1.06754	1.01952	0.965984	0	0	0	0
An11g02630	An00g00052_at	strong similarity to hypothetical protein SPCC1235.03 - Schizosaccharomyces pombe	5.60753	6.11826	5.77504	5.68035	5.75799	5.82477	6.16719	6.15098	6.15993	6.79783	6.92363	6.67457	6.75845	6.50706	7.02934	6.86527	5.80409	5.74483	5.60753	6.11826	55.3833	87.9852	125.93	71.4611	100.597	109.131	54.7376	58.1978	0.066573	0.315177	0.284155	0.928727	0.706017	0.507655	0.639389	0.650182	0.999325	0.928041	1.2903	1.14334	0.8666	0.988341	1.05082	0	0	0	0
An13g03260	An00g00053_at	strong similarity to lipid metabolism protein encoded by the open reading frame YGR046w of patent B19189 - Saccharomyces cerevisiae	3.37617	3.53068	3.34572	3.49686	3.40833	3.5343	3.35154	3.39664	3.09533	3.2719	3.2013	3.19561	3.11563	3.30969	3.01522	3.44112	3.21183	3.37136	3.37617	3.53068	11.091	8.60682	8.62344	10.3682	9.78651	9.97535	9.79196	10.9543	0.573562	0.289992	0.232702	0.304274	0.917092	0.926239	0.615151	0.60694	0.999325	0.981058	0.934829	1.13707	1.15677	0.882876	0.987677	0	0	0	0
An06g02030	An00g00054_at	strong similarity to monosaccharide transporter Mst-1 - Amanita muscaria	3.91733	4.13364	3.96628	4.18383	4.26278	3.98476	3.80849	4.03249	4.02237	4.0914	3.79119	3.67555	3.99762	3.55639	4.22104	3.78791	4.24468	4.35544	3.91733	4.13364	17.4333	16.1113	16.068	15.1421	14.1615	13.285	19.6991	16.2852	0.28431	0.325501	0.154607	0.350855	0.599295	0.794821	0.648749	0.528766	0.999325	0.896773	0.868574	0.878979	0.826804	1.12997	0.934144	0	0	0	0
An06g01640	An00g00055_at	strong similarity to Ngg1p-interacting factor 3, NIF3 - Saccharomyces cerevisiae	5.29959	5.48924	5.29511	5.11526	5.20329	5.78633	5.05403	5.76517	5.44542	6.05018	5.92258	5.24496	4.98183	5.13543	5.56595	5.26474	5.62164	5.22477	5.29959	5.48924	45.0923	37.1071	53.6039	42.5062	48.2616	38.1828	42.909	42.0611	0.782197	0.229424	0.126617	0.816228	0.744753	0.968907	0.559447	0.494908	0.999325	0.937545	0.942649	1.3006	0.712314	0.951581	0.932779	0	0	0	0
An01g10980	An00g00056_at	strong similarity to nitrogen assimilation regulatory protein nit-4 - Neurospora crassa	6.52509	6.57044	6.84696	6.35125	6.73535	7.38023	6.79144	6.82955	6.56741	5.64975	5.87047	6.21876	6.02256	5.86526	6.03156	6.22488	6.93909	6.85522	6.52509	6.57044	133.232	78.5197	61.8634	112.244	54.0981	74.637	119.193	93.5564	0.2807	0.027899	0.239272	0.478508	0.0355586	0.790771	0.225382	0.614116	0.999325	0.303671	0.842473	0.688975	1.20648	0.894628	0.702208	0	0	0	0
An11g02590	An00g00057_at	strong similarity to peroxisomal membrane protein PMP27 - Saccharomyces cerevisiae	8.10016	7.95449	7.88422	8.01198	7.48814	7.37679	7.98995	7.89805	7.50874	8.2916	7.7933	7.68404	7.84473	8.15134	7.74477	7.89731	8.04457	7.85222	8.10016	7.95449	172.741	204.61	218.129	246.253	298.476	221.425	247.004	260.895	0.00191921	0.00116536	0.876228	0.00179634	0.000552557	0.0963679	0.0608851	0.962232	0.329912	0.0356529	1.42557	1.45876	1.01511	1.42992	1.51033	0	0	0	0
An02g02930	An00g00058_at	strong similarity to ribose-5-phosphate isomerase RpiB - Escherichia coli	10.8113	10.6742	10.4783	10.4114	8.41819	9.06304	9.82584	9.03406	9.28749	9.31617	7.78773	9.2292	7.42	8.93013	7.59628	7.87313	10.4043	9.56662	10.8113	10.6742	427.746	327.136	206.787	689.759	557.625	375.109	1013.72	1713.53	0.194294	0.150123	0.110953	0.026756	0.00127286	0.709729	0.473403	0.467154	0.85524	0.0519838	1.61254	1.70457	1.81398	2.3699	4.00594	0	0	0	0
An15g06250	An00g00059_at	strong similarity to the 2,3-butanediol dehydrogenase ADH - Pseudomonas putida	3.71552	3.73455	3.76992	3.66928	3.82964	3.69183	3.8598	3.83433	3.71737	3.91919	4.11077	4.19046	3.93336	4.01441	3.92103	4.14718	3.9667	3.93416	3.71552	3.73455	13.5548	14.1759	16.1773	14.3907	15.636	17.9863	15.4596	13.2235	0.490667	0.265067	0.229793	0.141239	0.774125	0.901483	0.59239	0.604765	0.999325	0.945515	1.06166	1.103	1.11182	1.14052	0.975554	0	0	0	0
An04g01140	An00g00060_at	strong similarity to the 8-amino-7-oxononanoate synthase/KAPA synthase BioF - Kurthia sp. 538-KA26	3.26676	3.24647	3.46274	3.45197	3.31932	3.54064	3.24396	3.19902	3.57851	2.98411	3.02827	3.36774	3.17414	3.47414	3.30228	3.16803	3.34627	3.47975	3.26676	3.24647	10.7777	10.3842	8.97106	9.32748	9.377	9.63231	10.6517	9.55739	0.237308	0.398576	0.553803	0.921574	0.322328	0.759229	0.706529	0.823965	0.999325	0.75969	0.865444	0.903004	1.07371	0.988311	0.886775	0	0	0	0
An04g01390	An00g00061_at	strong similarity to the amino acid transporter ATA1 - Homo sapiens	8.03174	7.98837	8.32958	8.04703	7.51977	7.52608	8.00337	8.13398	7.23426	7.40319	7.00905	7.42138	7.21675	7.57517	7.024	7.54015	7.93299	7.54226	8.03174	7.98837	183.919	149.656	129.474	268.481	179.667	178.622	213.431	257.79	0.00208644	0.0935126	0.00652239	0.165467	0.00473807	0.10149	0.381438	0.165947	0.999325	0.101244	1.45978	1.20053	1.37959	1.16046	1.40165	0	0	0	0
An01g11010	An00g00062_at	strong similarity to the cell wall protein Crh1 - Saccharomyces cerevisiae	7.7673	8.04747	7.95872	7.80487	7.79791	7.94703	7.67905	7.62681	7.08531	6.95494	6.90588	6.76222	7.10075	7.10545	6.22209	6.38721	8.66452	8.59297	7.7673	8.04747	234.342	136.526	94.6143	201.262	130.707	95.3204	395.832	240.082	0.25712	0.740721	0.95487	0.00101219	0.853928	0.774971	0.902879	0.984951	0.253204	0.964249	0.858841	0.957383	1.00746	1.68912	1.0245	0	0	0	0
An01g08870	An00g00063_at	strong similarity to the component of COPII-coated vesicles Erv25 - Saccharomyces cerevisiae	9.02655	9.10866	9.00419	9.05425	9.08708	8.8414	9.32663	9.40891	8.81067	8.86277	8.76216	9.07677	8.83419	8.96454	8.90738	9.38481	9.05478	9.00551	9.02655	9.10866	499.466	452.705	456.595	660.664	482.256	600.819	522.811	536.562	0.00627565	0.484544	0.00708444	0.612172	0.429439	0.188447	0.76741	0.170572	0.999325	0.826362	1.32274	1.06528	1.31587	1.04674	1.07427	0	0	0	0
An11g04760	An00g00064_at	strong similarity to the EST an_2876 - Aspergillus niger	6.00568	5.7209	5.75087	6.02823	5.76695	5.6517	6.04879	5.90982	5.60398	5.38718	5.51414	5.60572	5.25052	5.3434	6.10428	5.39418	5.50354	5.5926	6.00568	5.7209	52.3212	43.0292	56.072	63.0885	41.2204	45.2532	46.7881	58.214	0.191378	0.757918	0.137851	0.426676	0.447446	0.707442	0.910544	0.510508	0.999325	0.834554	1.20579	0.957963	0.807056	0.894246	1.11263	0	0	0	0
An11g09620	An00g00065_at	strong similarity to the GTPase RHO3 - Saccharomyces cerevisiae	5.61172	5.53618	5.51648	5.84701	5.38786	5.55621	5.66512	5.51583	5.63814	6.00316	5.78205	4.95749	5.49625	5.99267	5.59293	5.44279	5.50686	5.4731	5.61172	5.53618	44.3861	47.4125	51.5353	48.1838	63.9076	36.762	44.9417	47.635	0.464118	0.0153379	0.00738301	0.910889	0.527772	0.891546	0.171824	0.173334	0.999325	0.868668	1.08556	1.34791	0.713336	1.01252	1.0732	0	0	0	0
An13g01270	An00g00066_at	strong similarity to the hypothetical protein B11A5.10 - Neurospora crassa	3.51643	3.3892	3.41491	3.57549	3.5642	3.59157	3.40928	3.37787	3.57814	3.22186	3.0666	3.05203	3.17638	3.17904	3.41218	3.14967	3.55243	3.45569	3.51643	3.3892	11.9413	10.391	9.44397	10.5091	9.19245	8.57922	11.3456	10.9496	0.241745	0.260573	0.374126	0.632567	0.421234	0.761263	0.586604	0.717527	0.999325	0.822237	0.880071	0.884656	0.908434	0.950118	0.91696	0	0	0	0
An04g02940	An00g00067_at	strong similarity to the hypothetical protein B24P7.350 - Neurospora crassa	4.76218	4.4747	4.67269	4.57768	4.96595	4.85015	4.46525	4.9076	4.18459	4.26361	4.57996	4.18156	4.7133	4.90517	4.23712	4.35771	4.99301	4.7142	4.76218	4.4747	30.0242	21.8406	21.2375	25.7487	23.9904	19.288	28.9122	24.5635	0.334451	0.551383	0.541383	0.809807	0.212112	0.831711	0.80746	0.818307	0.999325	0.661449	0.857597	1.09843	0.908208	0.962963	0.818123	0	0	0	0
An11g04780	An00g00068_at	strong similarity to the multimembrane-spanning protein involved in active glycerol uptake Gup1 - Saccharomyces cerevisiae	7.29041	7.6709	7.56359	7.48395	7.68277	7.54208	7.37859	7.6791	8.06315	7.5988	7.65209	7.34878	7.79448	7.78414	7.51613	7.34482	7.52048	7.72466	7.29041	7.6709	195.69	243.675	191.887	184.675	206.711	162.782	197.071	178.608	0.630991	0.183971	0.184033	0.953336	0.451469	0.942636	0.514089	0.558767	0.999325	0.835418	0.943712	0.848304	0.848325	1.00706	0.912709	0	0	0	0
An12g04390	An00g00069_at	strong similarity to the NADP dependent leukotriene b4 12-hydroxydehydrogenase LTB4DH - Sus scrofa	3.69744	3.80397	3.75299	3.74376	4.32544	3.85728	3.82728	3.6733	3.79128	3.77403	3.74234	3.75459	4.32352	3.87538	3.66681	4.07304	3.75055	3.87888	3.69744	3.80397	17.0459	16.6495	13.0373	13.457	14.1694	15.0722	14.0716	13.4609	0.0771739	0.21516	0.262731	0.144677	0.0775008	0.540142	0.54717	0.632318	0.999325	0.439757	0.789457	0.851041	1.15608	0.82551	0.789686	0	0	0	0
An11g06610	An00g00070_at	strong similarity to the nicotinamide mononucleotide adenylyl transferase NMNAT - Homo sapiens	7.36351	7.31928	7.28718	7.20559	6.85304	7.25979	7.21142	6.927	6.73775	7.17587	7.86938	7.28605	7.77135	7.45732	7.4046	7.76501	7.14298	7.14596	7.36351	7.31928	133.105	152.699	199.051	134.29	159.41	184.251	141.481	162.174	0.962696	0.820672	0.684433	0.747908	0.306023	0.99446	0.936264	0.891262	0.999325	0.747475	1.00891	1.04395	0.92565	1.06293	1.21839	0	0	0	0
An02g13550	An00g00071_at	strong similarity to the pantothenate kinase PanK - Emericella nidulans	5.94754	5.94254	6.22085	5.90754	5.90406	5.71322	5.71431	5.91561	6.40534	6.38808	6.12774	5.70342	6.08661	6.54151	6.61261	6.40257	5.60851	5.62311	5.94754	5.94254	56.0499	75.8971	82.7204	56.296	88.3278	66.3946	49.0373	61.6078	0.976209	0.310336	0.148737	0.369477	0.522743	0.995013	0.633995	0.522271	0.999325	0.866698	1.00439	1.16378	0.802638	0.874886	1.09916	0	0	0	0
An18g03900	An00g00072_at	strong similarity to the prefoldin subunit 2 PFDN2 - Homo sapiens	8.32676	8.09761	7.8878	8.6061	7.32753	7.45107	8.22911	8.43148	7.09639	7.79295	8.29207	7.60909	7.61493	7.7291	8.20924	7.9654	7.70131	7.51401	8.32676	8.09761	167.649	163.785	304.575	321.86	216.921	220.9	195.045	296.56	0.000478042	0.0756716	0.0454276	0.320447	0.00148063	0.0495422	0.351366	0.336501	0.999325	0.055894	1.91985	1.32442	0.725272	1.16341	1.76894	1	0	0	0
An01g10970	An00g00073_at	strong similarity to the quinate transporter qa-y - Neurospora crassa	8.04213	7.98513	8.09286	7.84459	8.33481	7.7382	8.13862	8.15207	7.85373	7.58558	7.84313	7.78469	7.70512	7.8513	7.72036	7.74218	8.19483	8.40613	8.04213	7.98513	262.561	219.705	220.058	283.135	210.611	217.284	315.277	258.429	0.527274	0.721932	0.914768	0.137201	0.893579	0.912854	0.893945	0.973691	0.999325	0.975401	1.07836	0.958608	0.987392	1.20078	0.984264	0	0	0	0
An18g03210	An00g00074_at	strong similarity to the quinone oxidoreductase P1 - Arabidopsis thaliana	4.27576	4.12418	4.2847	4.40331	4.09457	4.22292	3.84547	4.2508	4.65027	5.19355	4.50976	4.45766	4.78408	4.58183	4.66393	4.23371	4.42525	4.24514	4.27576	4.12418	17.861	26.3034	24.0314	16.5428	29.6034	20.332	20.1848	18.3788	0.556418	0.368356	0.209245	0.35237	0.825612	0.921583	0.681433	0.583121	0.999325	0.959653	0.926196	1.12546	0.846063	1.1301	1.02899	0	0	0	0
An02g02900	An00g00075_at	strong similarity to the RNA polymerase II-associated factor Paf1 - Saccharomyces cerevisiae	6.83468	6.57362	6.92776	6.83894	7.03439	7.49867	7.05408	7.30502	7.39629	7.27309	6.80881	6.9124	6.8894	7.386	6.86018	7.16195	7.03664	7.27082	6.83468	6.57362	153.973	141.322	114.127	144.964	160.847	131.341	142.393	104.268	0.663712	0.356098	0.317656	0.57367	0.0116486	0.947504	0.673694	0.679653	0.999325	0.1647	0.941493	1.13816	1.15083	0.924792	0.677183	0	0	0	0
An11g03060	An00g00076_at	strong similarity to the salicylate hydroxylase sal - Pseudomonas putida	7.92204	8.7389	8.43271	8.09621	6.5411	6.81197	7.13202	6.29216	6.52503	7.16325	8.46408	7.25251	6.95447	7.00616	7.39587	6.4988	7.05181	5.11305	7.92204	8.7389	102.291	106.872	243.872	104.843	135.74	117.43	67.7632	321.9	0.944962	0.506088	0.0547172	0.258889	0.00515113	0.992053	0.782318	0.358973	0.999325	0.107228	1.02495	1.27011	0.481523	0.662455	3.1469	0	0	0	0
An11g06760	An00g00077_at	strong similarity to the small nuclear ribonucleoprotein Luc7 - Saccharomyces cerevisiae	5.32374	5.44576	5.31266	5.27736	4.89354	5.27587	5.51699	5.20887	4.98315	5.48309	5.19672	5.3348	5.38298	5.06645	5.72411	6.05452	5.28257	5.25912	5.32374	5.44576	33.935	36.3294	44.03	41.1531	38.7136	51.7919	38.6085	41.7803	0.267679	0.709744	0.347851	0.453209	0.233479	0.782188	0.889153	0.699908	0.999325	0.682286	1.2127	1.06563	1.17629	1.13772	1.23119	0	0	0	0
An18g03220	An00g00078_at	strong similarity to the the tRNA(m5U54)methyltransferase Trm2 - Saccharomyces cerevisiae	5.43938	7.19463	5.57517	5.83005	7.29683	7.30623	6.44849	6.42396	7.08203	6.10936	6.51398	6.80496	7.37121	5.95962	6.6363	7.21885	6.52981	6.40549	5.43938	7.19463	157.754	149.771	95.3485	86.596	65.5485	129.06	88.5029	79.7275	0.0292893	0.00464796	0.24306	0.0347395	0.0151305	0.377	0.102644	0.61761	0.876612	0.188275	0.548931	0.437657	1.35357	0.561019	0.505392	0	0	0	0
An08g08400	An00g00079_at	strong similarity to the toluenesulfonate zinc-independent alcohol dehydrogenase TsaC - Comamonas testosteroni T-2	3.68923	3.91543	3.86337	3.97369	4.20378	3.75055	3.95189	3.7815	3.97692	3.80702	3.49508	3.8564	3.45438	3.67214	3.73568	3.8074	3.83003	3.8817	3.68923	3.91543	15.7487	13.1378	12.2557	14.5878	13.3575	14.2403	14.4787	13.9513	0.538039	0.893255	0.235662	0.499496	0.334332	0.915747	0.962606	0.609488	0.999325	0.767657	0.926285	1.01672	1.16193	0.919356	0.885866	0	0	0	0
An18g02440	An00g00080_at	strong similarity to the tubulin-folding cofactor D - Bos taurus	5.66526	5.86056	5.77079	5.76074	5.85705	6.04964	5.67012	5.7554	5.96373	5.85725	5.70829	5.834	5.46725	5.91432	5.86197	5.62706	5.83581	5.94141	5.66526	5.86056	61.9634	52.5453	55.1438	52.446	59.1285	53.096	59.2446	54.3012	0.174993	0.329634	0.751177	0.707132	0.277537	0.688777	0.65211	0.915791	0.999325	0.724762	0.846402	1.12529	0.962865	0.956122	0.876343	0	0	0	0
An11g06630	An00g00081_at	strong similarity to the ubiquitin-protein ligase Ufd4p - Saccharomyces cerevisiae	6.95676	6.96347	7.2689	6.85688	7.07199	7.23066	7.21509	7.15911	6.98567	7.28778	7.39198	7.29865	7.49576	7.35582	7.06879	7.02887	7.31338	7.13447	6.95676	6.96347	142.155	151.242	150.163	145.724	159.986	143.386	149.492	124.51	0.84559	0.659703	0.717225	0.693221	0.30618	0.980858	0.863631	0.904098	0.999325	0.747595	1.0251	1.05782	0.954868	1.05161	0.875872	0	0	0	0
An01g13610	An00g00082_at	strong similarity to the unnamed ORF encoding a alkaline alpha-amylase Sequence 1 from Patent WO0060058 - Bacillus sp.	4.71385	4.80576	4.87644	5.01136	4.89018	4.98528	4.9651	4.89401	4.82628	4.89549	4.42311	4.51421	5.02721	4.47153	4.69677	4.94545	4.81092	4.88885	4.71385	4.80576	30.6482	30.4157	23.5873	30.475	25.6966	26.5352	28.8378	27.0922	0.960811	0.15772	0.31551	0.599244	0.293955	0.99446	0.481752	0.678188	0.999325	0.739166	0.994349	0.844848	1.12498	0.940929	0.883974	0	0	0	0
An18g02470	An00g00083_at	strong similarity to the vacuolar ATPase subunit D Vma-8 - Neurospora crassa	8.19213	8.02081	8.07166	8.27646	7.47635	7.70303	8.09408	8.02851	7.25409	8.00788	8.47622	8.21876	8.09353	8.15497	8.1661	8.07888	8.01579	7.54909	8.19213	8.02081	192.63	204.195	319.83	267.111	270.863	283.818	220.165	275.607	0.0556763	0.0932349	0.460463	0.410149	0.0381388	0.47827	0.380967	0.773516	0.999325	0.313275	1.38666	1.32649	0.887402	1.14294	1.43076	0	0	0	0
An01g13400	An00g00084_at	strong similarity to the yeast homolog of the prefoldin subunit 4 Gim3 - Saccharomyces cerevisiae	6.88314	6.71583	6.59583	6.93369	6.27219	6.5159	6.59714	6.81317	6.25781	7.05996	7.10838	6.53306	6.44931	6.4621	7.20433	7.07379	6.62719	6.25784	6.88314	6.71583	84.1005	81.7734	142.652	104.341	108.461	111.695	86.9744	111.391	0.163404	0.0740801	0.117112	0.822513	0.075382	0.674618	0.348517	0.479452	0.999325	0.432812	1.24067	1.32636	0.782994	1.03417	1.3245	0	0	0	0
An01g07570	An00g00085_at	strong similarity to transmembrane transporter Liz1p - Schizosaccharomyces pombe	3.482	3.33869	3.39725	3.33603	3.50443	3.5159	3.43658	3.45137	3.40717	3.52044	3.6701	3.60138	3.43141	3.47646	3.6143	3.5374	3.37543	3.61097	3.482	3.33869	11.3937	10.6981	12.4857	10.8828	11.3015	11.8712	11.2605	10.632	0.644398	0.581531	0.61191	0.905521	0.488364	0.945463	0.824403	0.857307	0.999325	0.851644	0.955158	1.0564	0.950785	0.988311	0.933151	0	0	0	0
An01g11000	An00g00086_at	weak similarity to a-agglutinin core protein Aga1 - Saccharomyces cerevisiae	3.79961	3.73584	3.7997	3.66135	3.78825	4.04239	3.82518	3.5927	3.39916	3.6015	3.75905	3.6362	3.44664	3.56125	3.52055	3.6032	3.83992	3.8943	3.79961	3.73584	15.0879	10.725	12.4649	13.0768	11.9702	12.2925	14.592	13.6207	0.18245	0.300087	0.89354	0.748596	0.333371	0.698284	0.624304	0.967923	0.999325	0.767192	0.866709	1.11611	0.986163	0.967136	0.902757	0	0	0	0
An13g01290	An00g00087_at	weak similarity to binuclear zinc cluster transcription factor Upc2 - Saccharomyces cerevisiae	4.999	5.06867	5.13387	5.12514	5.38338	5.14142	4.96146	5.44373	4.72154	4.62481	5.11853	4.69242	4.76517	4.63719	4.48985	5.02853	5.21781	5.23181	4.999	5.06867	38.3831	26.785	27.9387	36.8244	24.7782	29.0502	37.3959	32.7594	0.75694	0.562564	0.770802	0.845615	0.246904	0.964659	0.813702	0.921803	0.999325	0.69771	0.959391	0.925079	1.03979	0.97428	0.853483	0	0	0	0
An02g04310	An00g00088_at	weak similarity to cAMP-dependent protein kinase type II regulatory chain, uac1 - Ustilago maydis	4.20734	4.05396	4.18658	4.16654	4.07216	4.27688	3.98027	3.96709	4.3439	3.98052	3.8956	5.01769	3.89409	4.17754	4.25491	3.97714	4.06779	4.27192	4.20734	4.05396	18.0574	17.3757	16.8568	15.7107	16.9009	22.5869	17.9991	17.5166	0.428456	0.87352	0.1076	0.985172	0.861304	0.875266	0.956607	0.46268	0.999414	0.966531	0.870045	0.972678	1.33993	0.996772	0.970052	0	0	0	0
An01g08910	An00g00089_at	weak similarity to chromodomain-helicase-DNA-binding protein CHD-1 - Mus musculus	5.21751	6.28819	5.36851	5.5237	5.62279	5.95216	5.38797	5.25799	5.73861	5.3395	5.53196	6.01296	6.2622	5.55348	6.10859	6.19814	5.53136	5.35861	5.21751	6.28819	55.2337	64.018	56.5038	40.0292	43.6071	68.8579	43.5616	53.9237	0.143756	0.0856558	0.358566	0.273288	0.910006	0.646545	0.370426	0.706372	0.999325	0.979399	0.724725	0.681169	1.21864	0.788678	0.976283	0	0	0	0
An11g03040	An00g00090_at	weak similarity to drebrin E2 - Mus musculus [truncated ORF]	4.42719	4.33285	4.45661	4.35604	4.34193	4.14537	4.19553	4.31981	4.8381	4.07275	4.33842	3.8551	4.87088	4.5297	4.35715	4.33853	4.31877	4.42276	4.42719	4.33285	18.9438	28.9299	20.3616	19.1287	19.715	17.1106	20.6886	20.8218	0.934931	0.00502954	0.157627	0.463029	0.431727	0.991391	0.106987	0.531492	0.999325	0.827261	1.00976	0.681476	0.840332	1.09211	1.09913	0	0	0	0
An01g08730	An00g00091_at	weak similarity to gamma-tocopherol methyltransferase from patent WO9904622-A1 - Arabidopsis sp.	4.00634	3.97454	4.04493	4.08264	4.53198	4.43363	4.21118	4.24933	4.07791	4.08248	4.62344	4.87672	3.88499	3.60688	4.16196	4.64179	4.25479	4.22074	4.00634	3.97454	22.3593	15.7956	21.0056	18.7686	14.3669	27.0818	18.8667	15.8943	0.154506	0.429584	0.0458431	0.166329	0.0104274	0.661576	0.72979	0.337976	0.999325	0.154221	0.839411	0.909551	1.28927	0.843795	0.71086	0	0	0	0
An02g02840	An00g00092_at	weak similarity to hypothetical L-isoaspartate O-methyltransferase TM0704 - Thermotoga maritima	4.19223	4.05319	4.07561	3.97409	4.17285	4.29754	4.07225	4.01766	4.021	3.86102	4.09443	4.11401	4.35787	3.65801	4.09481	3.97692	4.24391	3.98214	4.19223	4.05319	18.8331	18.2451	17.0846	16.5065	13.5434	16.5123	17.3039	17.4204	0.195074	0.00780062	0.730937	0.397563	0.435192	0.710494	0.129075	0.907723	0.999325	0.830003	0.876462	0.742301	0.9665	0.918805	0.924993	0	0	0	0
An02g03170	An00g00093_at	weak similarity to lactose operon repressor LacI - Escherichia coli	3.46319	3.51323	3.34194	3.43639	3.81549	3.66716	3.83777	4.03754	3.79449	3.97118	3.83687	4.37552	4.35497	3.38444	3.78645	3.96361	3.60631	3.59343	3.46319	3.51323	13.3737	16.8506	14.0419	15.3233	12.7977	17.9955	12.1247	11.2217	0.336644	0.0630285	0.0903448	0.48553	0.220045	0.833084	0.322341	0.43048	0.999325	0.667916	1.14578	0.759477	1.28156	0.906605	0.839085	0	0	0	0
An18g04070	An00g00094_at	weak similarity to mucin 2, intestinal/tracheal - Rattus norvegicus	11.8925	11.8806	11.8874	11.8881	11.5899	11.689	11.8664	11.8243	11.3006	11.4175	11.6523	11.7319	11.6143	11.2655	11.3651	11.6221	11.776	11.639	11.8925	11.8806	3190.25	2812.1	2913.8	3679.65	2594.96	3274.33	3344.39	3786.22	0.144743	0.400085	0.22783	0.618522	0.0846221	0.648774	0.707561	0.602265	0.999325	0.458614	1.1534	0.922782	1.12373	1.04831	1.18681	0	0	0	0
An08g03560	An00g00095_at	weak similarity to mucin 2, MUC 2- Rattus norvegicus	4.91363	5.36133	5.29924	4.83929	5.25441	5.22434	4.9539	5.12814	5.6179	6.20991	5.24903	6.42042	4.86549	5.26598	5.20318	4.89226	4.93336	5.05877	4.91363	5.36133	37.7754	37.8362	37.4295	32.9229	53.3695	50.4346	31.9128	35.1995	0.615512	0.218816	0.283383	0.538732	0.795792	0.939654	0.549748	0.649258	0.999325	0.950288	0.871544	1.41054	1.34745	0.844805	0.93181	0	0	0	0
An12g07210	An00g00096_at	weak similarity to probable membrane protein YML002w - Saccharomyces cerevisiae	3.93217	3.92793	3.93366	3.84608	4.06515	3.97172	4.0308	3.83325	3.9682	3.7428	3.93792	4.52324	4.05798	3.93808	4.32565	3.83261	3.93053	3.8539	3.93217	3.92793	16.2058	16.1458	17.5304	15.2636	14.3247	18.1001	14.8482	15.2427	0.64344	0.360134	0.804259	0.500678	0.635929	0.945463	0.676486	0.934791	0.999325	0.907357	0.941863	0.88721	1.0325	0.916226	0.940574	0	0	0	0
An11g10120	An00g00097_at	weak similarity to QID3 - Trichoderma harzianum	4.35341	4.19303	4.27919	4.32171	4.31489	4.3526	4.29162	4.07722	3.80852	3.97285	4.01877	4.4024	4.0863	4.20695	4.75246	4.25977	4.26218	4.30378	4.35341	4.19303	20.1645	15.4273	20.9027	18.1818	17.0288	20.1273	19.4673	19.336	0.439149	0.459977	0.775626	0.790709	0.751803	0.880828	0.749217	0.923966	0.999325	0.939871	0.901673	1.10381	0.962906	0.965423	0.958912	0	0	0	0
An18g03240	An00g00098_at	weak similarity to the (A+T)-stretch-binding protein ATBP - Sarcophaga peregrina	4.07304	4.10805	4.11519	4.19271	3.8933	4.10443	3.61693	4.02524	3.97314	4.04804	4.43493	4.05895	3.86946	4.24114	4.52256	4.552	3.83795	4.00816	4.07304	4.10805	15.9874	15.1505	22.2965	14.1339	17.6866	19.7732	15.169	17.0364	0.31754	0.213629	0.329562	0.665613	0.60174	0.820749	0.545641	0.686187	0.999325	0.89708	0.884063	1.16739	0.886829	0.948809	1.06561	0	0	0	0
An02g09070	An00g00099_at	weak similarity to the alpha/beta-gliadin precursor - Triticum aestivum	4.13311	4.22849	4.36163	4.36742	4.24054	4.65291	4.29156	4.34315	4.1954	3.95845	3.94523	4.121	4.42499	4.13903	4.27055	4.34365	4.24961	4.28568	4.13311	4.22849	21.8071	19.838	17.2424	19.9367	16.5498	18.7956	19.2614	18.1362	0.414465	0.110367	0.432107	0.263393	0.104893	0.871603	0.41384	0.755887	0.999325	0.50749	0.91423	0.834248	1.09008	0.883263	0.831666	0	0	0	0
An02g01660	An00g00100_at	weak similarity to the AP2 domain transcription factor-like protein MPE11.5 - Arabidopsis thaliana	3.95216	3.83418	3.88772	3.79663	3.79909	4.00505	3.75542	3.95834	3.84248	3.88977	4.00768	4.0224	3.93133	3.75445	3.92736	3.91335	3.71916	3.95171	3.95216	3.83418	14.95	14.7936	15.6438	14.4889	14.1439	15.6476	14.2752	14.858	0.749367	0.647492	0.99801	0.63827	0.949751	0.962886	0.85697	0.998994	0.999325	0.987738	0.969162	0.956081	1.00024	0.954864	0.99385	0	0	0	0
An12g02160	An00g00101_at	weak similarity to the apoptotic regulator Scythe - Xenopus laevis	3.94963	3.9483	3.96205	3.95512	3.95542	4.07909	4.17796	3.70864	3.77057	3.45517	4.19114	3.84642	4.01201	3.91086	3.69359	3.59642	3.81761	4.0777	3.94963	3.9483	16.1925	14.8387	15.3734	15.3834	12.8439	13.1904	15.4299	15.4439	0.713914	0.309297	0.281823	0.73002	0.734891	0.955035	0.633214	0.648015	0.999325	0.93632	0.950027	0.86557	0.858003	0.952901	0.953767	0	0	0	0
An02g13520	An00g00102_at	weak similarity to the chick fringe A protein from patent WO9726276-A2 - Gallus sp.	6.02247	5.85861	6.25288	5.91741	5.86323	5.54639	5.92432	5.63592	5.26653	5.66481	5.95698	5.05696	5.65527	5.91239	5.65273	5.04047	6.2312	6.01938	6.02247	5.85861	52.1578	44.0449	55.9031	54.9528	55.2767	33.099	69.8066	61.4158	0.699419	0.107209	0.00125608	0.0439541	0.236814	0.952691	0.409041	0.0934589	0.899123	0.685195	1.05359	1.25501	0.592078	1.33837	1.1775	0	0	0	0
An11g04610	An00g00103_at	weak similarity to the cytochrome P450 CYP73A from patent FR2768748-A1 - Triticum aestivum	6.13436	6.24946	6.10757	6.04528	6.66063	6.53225	6.10658	6.53422	6.51055	6.37886	6.08494	6.4482	6.13892	6.61167	6.43141	6.08377	6.2294	6.67011	6.13436	6.24946	96.7667	80.1558	76.5416	79.9153	90.2129	76.9574	87.4117	73.1056	0.183612	0.402787	0.969047	0.47037	0.0589569	0.69845	0.709541	0.989634	0.999325	0.386886	0.825855	1.12547	1.00543	0.903324	0.755483	0	0	0	0
An01g11090	An00g00104_at	weak similarity to the de novo DNA cytosine methyltransferase Dnmt3a from patent WO9967397-A1 - Mus sp.	4.06713	4.13835	4.06998	3.97366	4.54614	4.29609	3.88588	4.02085	3.41792	4.0133	3.80158	3.99565	3.68501	4.26729	3.70608	3.49414	4.13747	4.38437	4.06713	4.13835	21.4234	11.7246	13.4901	15.4911	17.6341	13.4068	19.1719	17.181	0.0220207	0.00576103	0.961761	0.395968	0.102786	0.336503	0.113108	0.986923	0.999325	0.503644	0.723093	1.50403	0.993824	0.894908	0.801973	0	0	0	0
An11g06790	An00g00105_at	weak similarity to the DEAH-box RNA helicase Mut6 - Chlamydomonas reinhardtii	6.37572	6.31338	6.46324	6.41785	6.0784	6.13319	6.31658	6.23838	5.83289	6.12106	6.21888	5.76185	6.01944	6.38637	5.99048	6.05701	6.18966	6.33526	6.37572	6.31338	68.8694	60.8069	68.8162	77.5728	76.3054	60.1057	76.7694	81.2642	0.226011	0.0292204	0.171537	0.267318	0.0994326	0.750558	0.229258	0.547236	0.999325	0.497314	1.12637	1.25488	0.873424	1.11471	1.17997	0	0	0	0
An02g09080	An00g00106_at	weak similarity to the dentin sialophosphoprotein DSPP - Homo sapiens	3.11099	3.23953	3.18092	3.20049	3.22336	3.25809	3.46316	3.17757	3.4682	3.29333	2.94673	3.32656	3.2454	3.23646	3.22112	3.43198	3.12547	3.14774	3.11099	3.23953	9.45269	10.2447	8.47921	9.98918	9.6124	10.4054	8.79453	9.03335	0.553418	0.494882	0.0398931	0.440363	0.625491	0.920416	0.77521	0.321382	0.999325	0.905124	1.05676	0.938284	1.22717	0.930373	0.955638	0	0	0	0
An01g13630	An00g00107_at	weak similarity to the flavoredoxin flr - Desulfovibrio gigas	6.78771	6.59393	6.69639	6.71469	6.29314	6.1819	6.81961	6.59314	6.08752	6.69741	6.6589	5.92685	6.69817	6.75546	6.54166	6.62859	6.36046	6.6407	6.78771	6.59393	75.4537	84.0306	97.0245	104.429	105.891	77.5855	90.546	103.309	0.0425275	0.135765	0.148234	0.232962	0.0489262	0.426716	0.4564	0.521943	0.999325	0.353311	1.38401	1.26015	0.799649	1.20002	1.36917	0	0	0	0
An12g06350	An00g00108_at	weak similarity to the glucan synthase FKS - Paracoccidioides brasiliensis	4.4511	4.47961	4.48874	4.58298	5.0182	4.44205	4.41698	4.69486	4.5338	4.44061	4.30754	4.42938	4.33343	4.0854	4.54644	3.89679	4.548	4.52187	4.4511	4.47961	26.5405	21.6099	21.5108	23.5218	19.1996	17.9148	23.182	22.0905	0.39615	0.405732	0.205468	0.343201	0.204067	0.86544	0.711055	0.579494	0.999325	0.652147	0.886258	0.888467	0.83283	0.873457	0.832332	0	0	0	0
An12g06360	An00g00109_at	weak similarity to the GPI8p transamidase - Plasmodium falciparum	3.67469	3.72045	3.68571	3.76743	3.69536	3.89543	3.68197	3.98995	4.06726	3.57196	3.56973	3.47782	3.33913	3.59848	3.75639	4.09563	3.83436	3.71415	3.67469	3.72045	13.8845	13.0249	12.6675	14.2804	12.0021	13.8012	13.6825	12.9742	0.854163	0.594494	0.57703	0.92365	0.658435	0.981976	0.829616	0.836962	0.999325	0.915386	1.02852	0.921479	1.0895	0.985453	0.93444	0	0	0	0
An11g04660	An00g00110_at	weak similarity to the GRIP-associated protein 1 GRASP-1 - Rattus norvegicus	3.73347	3.8525	3.62501	3.97798	3.77791	3.91381	3.86139	3.8272	3.36548	4.13598	3.81404	3.40152	3.38646	3.80444	4.12984	4.19274	3.65607	3.71851	3.73347	3.8525	14.3787	10.3817	15.6918	14.3631	15.673	13.9012	12.8821	13.8613	0.994327	0.0151438	0.433089	0.476203	0.810805	0.998791	0.171173	0.756342	0.999325	0.954241	0.998913	1.50968	0.885888	0.895911	0.964012	0	0	0	0
An01g13480	An00g00111_at	weak similarity to the HTRM clone 2674047 protein from patent WO9957144-A2 - Homo sapiens	3.18335	3.20538	3.19162	3.27699	3.37287	3.60364	3.09158	3.24035	3.63467	3.33787	3.48149	3.30086	3.05548	3.60774	3.4327	3.26762	3.53156	3.39548	3.18335	3.20538	11.222	10.1617	10.9822	8.97531	11.1025	9.74213	11.0312	9.15377	0.160851	0.567604	0.441302	0.91138	0.19859	0.671833	0.81725	0.76297	0.999325	0.648119	0.799797	1.09258	0.887085	0.982998	0.815699	0	0	0	0
An02g01890	An00g00112_at	weak similarity to the hydroxyproline-rich cell wall glycoprotein HRGPnt3 - Nicotiana tabacum	4.13286	4.00198	4.21687	4.25935	4.15808	4.39786	3.99025	4.18761	4.44893	4.0189	4.09632	4.15681	4.42335	4.6058	4.15747	4.39116	4.22728	4.2419	4.13286	4.00198	19.3998	21.6477	17.471	17.0173	19.8677	19.3463	18.8251	16.7655	0.413462	0.589886	0.522704	0.849533	0.363643	0.871603	0.828044	0.81089	0.999325	0.786293	0.87719	0.917773	1.10734	0.970377	0.864208	0	0	0	0
An18g03420	An00g00113_at	weak similarity to the hypothetical protein Y51H4A.12 - Caenorhabditis elegans	4.05189	3.87756	3.96779	3.8401	4.11133	3.9497	4.02722	3.87502	3.74342	3.51356	3.19947	3.62228	3.59825	3.59238	3.88443	4.47808	3.90109	3.84139	4.05189	3.87756	16.3421	12.736	11.6475	15.467	11.7368	16.5663	14.6339	15.6135	0.736142	0.617723	0.0439662	0.501523	0.779945	0.960271	0.841553	0.333184	0.999325	0.947996	0.946452	0.921548	1.4223	0.895473	0.95542	0	0	0	0
An01g13550	An00g00114_at	weak similarity to the inosine monophosphate dehydrogenase GuaB - Bacillus subtilis [putative sequencing errors]	5.67853	5.74147	5.8109	5.48533	5.63169	5.28905	5.19622	5.65866	5.32905	5.84001	6.18685	5.85044	5.77942	5.69853	5.53893	5.08775	5.5536	5.79064	5.67853	5.74147	44.0286	46.9883	58.1977	43.0351	54.541	44.2956	50.9891	52.3456	0.901209	0.422506	0.151681	0.429494	0.353593	0.988014	0.724778	0.526126	0.999325	0.778015	0.977435	1.16074	0.761123	1.15809	1.1889	0	0	0	0
An01g13430	An00g00115_at	weak similarity to the M. alpina desaturase homologue from patent WO9846764-A1 - Schizochytrium species.	3.96977	4.16357	4.02502	4.0815	4.06619	4.05477	4.21055	4.12096	4.01119	3.56856	3.75273	3.86077	3.9976	3.87548	3.88385	4.18823	3.95703	4.34738	3.96977	4.16357	16.685	16.0488	14.1065	17.9481	13.1959	16.2741	17.7803	16.7567	0.537072	0.110683	0.234849	0.590127	0.970873	0.91535	0.413999	0.608776	0.999325	0.992839	1.0757	0.822236	1.15366	1.06564	1.0043	0	0	0	0
An01g11100	An00g00116_at	weak similarity to the malate permease mleP - Leuconostoc oenos	6.31606	6.44308	6.39207	6.36629	6.10684	6.18103	6.29967	6.39629	6.36255	6.55337	6.23505	6.35649	5.97879	6.32041	6.14861	5.78982	6.70865	6.65575	6.31606	6.44308	70.7145	72.0371	73.1016	81.4577	86.6357	67.3289	102.693	83.2609	0.241461	0.132355	0.489084	0.0057075	0.179379	0.761089	0.452584	0.79047	0.541243	0.626381	1.15192	1.20265	0.921032	1.45222	1.17742	0	0	0	0
An02g09300	An00g00117_at	weak similarity to the neuro-endocrine specific protein VGF - Homo sapiens	6.18036	6.35376	6.16062	6.20733	6.22019	6.24078	6.39705	6.38081	6.20221	6.8956	6.32592	6.83086	6.44703	6.75246	6.51536	6.01989	6.05902	6.01496	6.18036	6.35376	75.0865	80.1493	85.6651	83.803	113.302	85.9468	65.662	77.0148	0.416222	0.0186348	0.980391	0.323401	0.84954	0.871648	0.188119	0.993469	0.999325	0.963523	1.11609	1.41364	1.00329	0.874485	1.02568	0	0	0	0
An11g06740	An00g00118_at	weak similarity to the neurofilament subunit NF-180 - Petromyzon marinus	4.17942	4.05203	3.96174	4.32441	3.71522	3.91531	4.09562	4.05863	3.60502	3.86355	3.99878	4.10853	3.62166	3.84225	4.20566	3.858	3.93204	3.72847	4.17942	4.05203	14.077	12.2384	17.1748	16.8786	14.449	15.8155	14.224	17.3363	0.088886	0.116818	0.421712	0.918489	0.0542874	0.566146	0.424912	0.74928	0.999325	0.370677	1.19902	1.18063	0.920855	1.01044	1.23153	0	0	0	0
An04g02910	An00g00119_at	weak similarity to the nitrogenase 2 vanadium-iron protein beta chain - Azotobacter vinelandii	4.16729	3.92673	3.98703	4.04404	4.55376	4.36829	4.21665	4.12158	4.25009	3.36568	3.90902	3.97839	3.67165	3.92521	3.99373	3.43415	4.06847	4.37634	4.16729	3.92673	22.0243	15.5719	15.4698	17.9899	12.5138	13.0526	18.6668	16.5299	0.201093	0.16903	0.279218	0.291656	0.0772383	0.719877	0.494879	0.64616	0.999325	0.438783	0.816822	0.803614	0.843752	0.847556	0.750533	0	0	0	0
An02g13560	An00g00120_at	weak similarity to the nucleolar protein gar2 - Schizosaccharomyces pombe	3.70174	3.71062	3.68269	3.58731	3.73778	3.87717	3.92884	3.64338	3.3185	3.54443	3.315	3.92284	3.74589	3.70157	3.62323	3.60913	3.6446	3.69924	3.70174	3.71062	14.0012	11.569	11.0741	13.7954	12.3206	13.6043	12.7455	13.0518	0.899146	0.591754	0.0932462	0.426101	0.550142	0.988014	0.82877	0.436845	0.999325	0.875077	0.985302	1.06497	1.22848	0.910319	0.932194	0	0	0	0
An18g03410	An00g00121_at	weak similarity to the NUMB-R protein - Homo sapiens	3.07129	3.05087	3.05131	3.0834	3.16823	3.04648	3.13323	3.1391	3.25554	3.77406	3.47101	3.17941	3.05294	3.13868	3.1235	2.96873	3.03262	3.20726	3.07129	3.05087	8.61801	8.9027	9.83044	8.79182	10.9767	8.42148	8.69352	8.34596	0.872772	0.107985	0.226074	0.944207	0.797114	0.984073	0.410074	0.600974	0.999325	0.950328	1.02017	1.23296	0.856674	1.00876	0.968431	0	0	0	0
An18g03400	An00g00122_at	weak similarity to the probable fatty acid alpha-oxidase PIOX - Oryza sativa	4.07165	4.0482	4.06227	4.11026	4.06813	3.93105	3.85434	3.97292	3.81379	4.05854	3.87066	3.5796	3.97888	3.72837	3.50075	3.82212	3.95694	3.89336	4.07165	4.0482	15.9954	14.8906	12.8679	15.0703	14.861	13.0037	15.191	16.6786	0.578889	0.985111	0.921675	0.630329	0.696071	0.928167	0.994848	0.976957	0.999325	0.924928	0.942159	0.998009	1.01056	0.949711	1.04271	0	0	0	0
An13g01400	An00g00123_at	weak similarity to the protein SEQ ID #5202 from patent EP786519-A2 - Staphylococcus aureus	3.70868	3.61181	3.69859	3.64536	3.70545	3.94501	3.74245	3.68697	3.62858	3.61306	3.54119	3.75106	3.71966	3.67841	3.58399	3.92954	3.7011	3.67966	3.70868	3.61181	14.1745	12.765	11.8153	13.1293	12.5163	14.3234	12.9097	12.6428	0.384288	0.821066	0.0396061	0.291371	0.200778	0.860744	0.936264	0.320497	0.999325	0.649726	0.926256	0.980516	1.21227	0.910765	0.891939	0	0	0	0
An15g06330	An00g00124_at	weak similarity to the SFV4 non-structural polyprotein from patent WO9210578-A - Semliki forest virus	4.19359	4.0379	4.09671	4.09113	4.02863	4.24577	3.8223	3.99873	3.94811	3.61493	3.83957	3.39277	4.03963	3.68823	4.0508	3.71168	3.99525	4.14339	4.19359	4.0379	17.5964	15.9322	15.4035	15.0377	12.5671	11.7308	16.7876	17.3366	0.138798	0.0321232	0.016059	0.646524	0.884371	0.63935	0.237672	0.227095	0.999325	0.972224	0.854594	0.788785	0.761565	0.954038	0.985237	0	0	0	0
An02g09330	An00g00125_at	weak similarity to the S-phase kinase associated protein p45Skp2 from patent WO9711176-A2 - Homo sapiens [truncated ORF]	5.96982	5.97983	6.1829	6.56116	5.93254	5.91439	6.46155	6.52269	6.19154	7.25506	6.60249	6.0884	5.97908	6.89923	6.49555	6.29936	6.17022	5.95139	5.96982	5.97983	60.6932	67.8987	93.6381	90.0168	135.031	73.2057	66.7549	62.893	0.00203106	9.78798e-06	0.0345871	0.383365	0.741667	0.100233	0.00858291	0.301088	0.999325	0.937484	1.48315	1.98871	0.781794	1.09988	1.03624	0	1	0	0
An18g03270	An00g00126_at	weak similarity to the Ste4p/Gbeta interaction domain of Ste20p/PAK from patent CA2219958-A1 - Unidentified	3.28702	3.22894	3.26577	3.25139	3.40744	3.2897	3.47081	3.2683	3.27468	3.20345	3.10853	3.65937	3.3129	3.40436	3.15966	3.58222	3.27464	3.35126	3.28702	3.22894	10.1864	9.80685	8.77924	10.3356	9.87585	12.3018	9.93798	9.56644	0.868605	0.936422	0.00138753	0.779064	0.478686	0.983692	0.978737	0.0967869	0.999325	0.848204	1.01465	1.00704	1.40123	0.975615	0.93914	0	0	0	0
An02g09340	An00g00127_at	weak similarity to the TRK2 protein fragment from patent WO9909151-A2 - Lycopersicon esculentum	5.03593	4.83269	4.94095	4.85277	4.59917	4.95245	4.83277	4.7466	4.68214	4.63701	4.62257	5.32536	4.8719	4.92608	5.06461	4.74477	4.99156	4.66897	5.03593	4.83269	27.3944	27.4174	28.7122	27.6592	27.5035	32.7872	28.4482	30.5756	0.94574	0.982302	0.354667	0.78964	0.44151	0.992211	0.994156	0.704436	0.999325	0.831931	1.00966	1.00314	1.14193	1.03847	1.11612	0	0	0	0
An01g13680	An00g00128_at	weak similarity to tolA protein - Escherichia coli	7.73012	7.33148	7.36857	7.61884	6.53683	6.46769	7.69715	7.39419	6.8155	7.10858	7.57081	7.62253	7.09725	7.30128	7.74936	7.56479	7.61905	7.23206	7.73012	7.33148	90.6514	124.188	202.263	186.841	147.537	193.16	171.915	184.925	2.23067e-05	0.171733	0.706744	8.12e-05	2.60859e-05	0.0104403	0.498933	0.899882	0.0497588	0.0111184	2.0611	1.18802	0.954997	1.89644	2.03996	1	0	0	1
An01g08930	An00g00129_at	weak similarity to unpublished RNA binding protein BAA83714.1 - Homo sapiens	3.59093	3.71358	3.83693	3.75116	3.9214	3.82431	3.93303	3.9706	3.45395	3.46017	3.54406	3.39918	3.38586	3.39002	3.46971	3.58029	3.57283	3.85051	3.59093	3.71358	14.6503	10.7027	11.3678	15.4744	10.7413	11.2335	13.1016	12.573	0.553357	0.968727	0.896974	0.234746	0.110786	0.920416	0.990017	0.969473	0.999325	0.520378	1.05626	1.00361	0.988182	0.894291	0.858211	0	0	0	0
An11g06780	An00g00130_at	weak similarity to variable surface lipoprotein VlpD - Mycoplasma hyorhinis	3.60193	3.70355	3.69916	3.57791	3.46454	3.47374	3.61151	3.45989	3.89512	3.81093	4.30123	4.10934	3.63941	4.31191	3.87767	3.52299	3.49688	3.63097	3.60193	3.70355	11.0743	13.6164	17.0234	11.5971	16.6959	14.0858	11.8263	12.5772	0.745829	0.164984	0.19513	0.64495	0.376745	0.962303	0.490451	0.571179	0.999325	0.797527	1.04722	1.22616	0.827436	1.06791	1.13571	0	0	0	0
An11g08910	An00g00131_at	weak similarity transcriptional activator of lysine pathway Lys14 - Saccharomyces cerevisiae	3.7849	3.86677	3.85389	3.79057	4.19122	3.96393	3.81641	3.81494	3.86881	4.10479	3.82051	3.69343	3.61405	3.47153	3.70115	3.641	3.88106	4.01202	3.7849	3.86677	16.8839	13.3746	13.5557	14.081	13.815	12.704	15.418	14.1805	0.14011	0.784912	0.585957	0.448	0.155046	0.641507	0.922549	0.843242	0.999325	0.595407	0.83399	1.03292	0.937168	0.913179	0.839887	0	0	0	0
An03g00960	An00g00132_at	(1,4)-beta-D-arabinoxylan arabinofuranohydrolase (axhA) - Aspergillus niger	3.25048	3.18123	3.28275	3.30116	3.46792	3.09455	3.44046	3.36512	3.34265	3.14651	3.29045	3.64386	3.25131	3.35733	3.39442	3.31962	3.30412	3.44228	3.25048	3.18123	9.72188	9.82858	10.1431	10.5765	9.52632	11.1714	10.3618	9.29113	0.408197	0.756779	0.34491	0.529474	0.65377	0.869943	0.90983	0.697634	0.999325	0.913302	1.08791	0.969246	1.10138	1.06582	0.955693	0	0	0	0
An03g00960	An00g00132_s_at	(1,4)-beta-D-arabinoxylan arabinofuranohydrolase (axhA) - Aspergillus niger	4.24908	4.24426	4.15821	4.06339	4.48613	4.50308	4.10167	4.23493	3.32402	3.4143	3.37382	3.70112	3.98441	3.67314	3.59345	3.41729	4.1883	4.07224	4.24908	4.24426	22.543	12.59	11.1861	17.9797	11.6618	11.7876	17.512	18.9834	0.163244	0.626867	0.739002	0.12239	0.282863	0.674618	0.845612	0.911576	0.999325	0.729396	0.797576	0.926271	1.05377	0.776828	0.8421	0	0	0	0
An01g11660	An00g00133_s_at	1,4-beta-D-glucan cellobiohydrolase B precursor cbhB of patent WO9906574-A1 - Aspergillus niger	3.72658	3.7158	3.6986	3.76608	3.86314	3.75514	3.8451	3.71717	3.53279	3.49913	3.50935	3.58549	3.64735	3.85204	3.92183	3.39298	3.9471	3.90667	3.72658	3.7158	14.0173	12.0426	13.1372	13.7479	12.778	11.2296	15.2094	13.1883	0.85199	0.570712	0.145597	0.437167	0.559916	0.981975	0.818793	0.51893	0.999325	0.879631	0.980777	1.06107	0.854794	1.08504	0.94086	0	0	0	0
An02g07190	An00g00134_at	26S protease regulatory subunit 6b/RPT3 tbpA - Aspergillus niger	9.02147	8.93334	8.9278	8.99619	8.33518	8.37481	8.82013	8.66434	8.47387	8.97714	8.93248	8.34954	8.80326	8.97715	8.92613	8.87113	8.69273	8.47345	9.02147	8.93334	327.419	398.536	487.515	428.229	503.952	390.812	383.502	504.044	0.0266915	0.0485108	0.061283	0.168721	0.00127468	0.365002	0.2871	0.373594	0.999325	0.0519838	1.30789	1.26451	0.80164	1.17129	1.53945	0	0	0	0
An04g10130	An00g00135_at	3-isopropylmalate dehydrogenase leu2B - Aspergillus niger	5.23532	5.19464	5.15361	5.31847	5.1758	5.0237	5.13505	5.24894	4.85982	4.73227	4.31431	5.2262	5.15692	4.4804	5.04058	5.01103	5.02336	5.20344	5.23532	5.19464	34.2908	32.1861	25.5888	36.5548	24.3582	34.7421	34.6168	37.142	0.635756	0.0521968	0.0352376	0.943914	0.554892	0.942879	0.294894	0.303781	0.999325	0.876908	1.06602	0.756791	1.35771	1.00951	1.08315	0	0	0	0
An18g01670	An00g00136_at	6-phosphofructokinase pfkA - Aspergillus niger	8.81124	9.0357	9.02452	8.64784	8.99544	9.25931	9.01561	9.20252	9.7487	9.42767	9.97711	9.95466	9.37382	9.32399	9.63861	9.64325	9.0788	9.45999	8.81124	9.0357	559.26	755.484	896.314	552.208	664.363	890.799	617.115	485.548	0.931366	0.389004	0.966587	0.507223	0.34475	0.991172	0.699475	0.988718	0.999325	0.773938	0.987389	0.879387	0.993847	1.10345	0.868196	0	0	0	0
An12g05010	An00g00137_at	acetyl xylan esterase aceA - Aspergillus niger	3.54954	3.4725	3.48882	3.48813	3.47863	3.43124	3.34506	3.61837	4.02734	3.48289	3.29639	3.78948	3.43514	3.70286	3.5545	3.69159	3.53096	3.61264	3.54954	3.4725	10.9658	13.2805	10.7439	11.1712	12.066	13.3663	11.891	11.4004	0.876108	0.425309	0.0815321	0.499405	0.744383	0.984912	0.727175	0.413141	0.999325	0.937545	1.01873	0.908551	1.24409	1.08437	1.03964	0	0	0	0
An11g03340	An00g00138_at	acid alpha-amylase - Aspergillus niger	3.66111	3.59199	3.67285	3.64402	3.36097	3.47613	3.45087	3.27671	3.38811	3.74425	3.67024	3.62278	3.40617	3.2889	3.43821	3.52569	3.44831	3.33568	3.66111	3.59199	10.6927	10.5351	11.747	10.2944	11.4445	11.9111	10.4977	12.3509	0.705547	0.414014	0.889956	0.854367	0.163975	0.953386	0.717845	0.966278	0.999325	0.609136	0.962756	1.08631	1.01397	0.981765	1.15509	0	0	0	0
An08g11030	An00g00139_at	acid phosphatase aph, 3-phytase phyB - Aspergillus niger	6.57291	6.38456	6.40674	6.65341	6.22021	6.00843	6.29327	6.01686	6.15559	5.87695	5.89363	5.9781	6.03541	5.77232	5.81028	5.48939	6.2478	6.1269	6.57291	6.38456	69.2779	68.3799	57.7583	71.2622	56.6747	53.2144	72.8749	89.1854	0.80368	0.113065	0.474145	0.656654	0.0387481	0.972526	0.417845	0.781529	0.999325	0.315938	1.02864	0.828821	0.921329	1.05192	1.28736	0	0	0	0
An13g01750	An00g00140_at	acid phosphatase aphA - Aspergillus niger	4.03902	4.59759	4.15754	4.23766	4.20533	4.48733	4.52346	3.77098	4.58229	4.14742	4.13552	4.07747	4.05852	4.31	4.17949	4.45506	4.13337	4.22751	4.03902	4.59759	20.3412	19.9789	17.8457	17.7189	18.7486	19.243	18.1317	19.9498	0.413316	0.703867	0.65242	0.494023	0.9073	0.871603	0.885725	0.876752	0.999325	0.978373	0.871084	0.93842	1.0783	0.891375	0.98076	0	0	0	0
An17g01530	An00g00141_at	alcohol-dehydrogenase adhA patent WO8704464-A - Aspergillus niger	5.47758	5.61182	5.56549	6.08895	5.08185	5.15805	5.26887	5.21332	8.37133	7.76673	6.71662	8.18824	8.18956	6.35537	7.00499	7.12618	5.43107	5.14359	5.47758	5.61182	34.7744	310.929	116.227	37.8205	133.533	201.86	39.0522	46.6788	0.758754	0.00656449	0.0574415	0.671778	0.290006	0.964659	0.120715	0.364187	0.999325	0.734818	1.0876	0.429464	1.73676	1.12302	1.34234	0	0	0	0
An08g07290	An00g00142_at	aldehyde dehydrogenase aldA - Aspergillus niger	10.2596	10.3559	10.2871	9.96631	10.4411	10.353	10.1701	10.0703	10.0809	10.2547	10.7786	10.5617	10.4452	10.5106	10.4167	10.2452	10.5879	10.2979	10.2596	10.3559	1348.41	1228.79	1549.58	1112.97	1335.05	1354.42	1391.97	1267.5	0.140647	0.511713	0.292481	0.800178	0.623329	0.642077	0.786296	0.656803	0.999325	0.904396	0.825399	1.08648	0.874057	1.03231	0.939995	0	0	0	0
An07g08710	An00g00143_at	alpha, alpha-trehalose-phosphate synthase (UDP-forming) 2 (trehalose-6-phosphate UDP-glucose phosphate glucosyltransferase) tpsB - Aspergillus niger	7.32086	7.6941	7.44087	7.36241	7.47775	8.06271	7.68609	8.10643	8.30044	7.57573	7.93789	7.65192	7.60419	7.69712	8.10582	7.8449	8.11709	8.12541	7.32086	7.6941	218.309	247.677	259.907	238.238	198.973	215.033	278.445	181.96	0.588581	0.186055	0.248931	0.144366	0.26712	0.931204	0.516372	0.622928	0.999325	0.715416	1.09129	0.803356	0.827344	1.27546	0.8335	0	0	0	0
An06g00170	An00g00144_at	alpha-galactosidase aglA - Aspergillus niger	3.09081	3.01453	3.04503	3.14625	3.09548	3.13216	3.10139	3.03788	3.03195	3.14519	3.07506	3.35679	3.07392	3.24482	3.01498	3.47933	3.07181	3.11412	3.09081	3.01453	8.65672	8.29901	8.25359	8.39561	9.15782	10.689	8.53249	8.29748	0.679711	0.19577	0.00284394	0.845164	0.568781	0.950073	0.527372	0.124578	0.999325	0.884223	0.969837	1.10348	1.29508	0.985649	0.958501	0	0	0	0
An09g00260	An00g00145_at	alpha-galactosidase C aglC - Aspergillus niger [truncated ORF]	5.14172	5.25282	5.37593	4.81783	5.18324	4.81771	5.20053	5.1766	4.7201	5.28468	5.52432	4.57275	4.29004	5.02581	4.63596	4.34255	5.13771	4.7948	5.14172	5.25282	32.0105	22.7071	33.8279	36.4681	35.6355	21.9728	31.2602	36.6889	0.473996	0.0225844	0.0279633	0.895486	0.454138	0.894538	0.203653	0.28058	0.999325	0.836553	1.13925	1.56936	0.649546	0.97656	1.14615	0	0	0	0
An09g00270	An00g00146_at	alpha-galactosidase C aglC - Aspergillus niger [truncated ORF]	6.2035	6.45834	6.47603	6.02039	5.98113	5.33394	5.98263	6.01922	5.25964	6.50599	7.01507	5.98827	5.90539	6.27378	6.09574	5.98118	5.64441	5.51273	6.2035	6.45834	50.4762	47.9186	94.053	64.041	83.8585	63.326	47.7877	80.5002	0.232988	0.0104423	0.0565017	0.778992	0.0276305	0.756237	0.147957	0.362281	0.999325	0.266196	1.26874	1.75002	0.673301	0.946737	1.59481	0	0	0	0
An14g05800	An00g00147_at	alpha-glucuronidase aguA - Aspergillus niger	4.02976	3.98374	4.1128	4.10798	3.81726	4.25711	3.92831	3.90945	3.85854	3.8734	3.81833	4.1189	4.23107	3.58748	3.71619	3.96956	3.98771	4.09864	4.02976	3.98374	16.4177	16.5047	13.6162	15.1252	13.2732	16.4981	16.486	16.075	0.464894	0.0646657	0.0993885	0.970229	0.849618	0.891631	0.32657	0.447835	0.999325	0.963523	0.92127	0.804205	1.21165	1.00416	0.979125	0	0	0	0
An01g00330	An00g00148_at	alpha-l-arabinofuranosidase a precursor abfA - Aspergillus niger	3.2244	3.344	3.2552	3.22342	3.43246	3.26755	3.08497	3.33417	3.74568	3.29348	3.20782	3.6256	3.27644	3.66409	3.51882	3.16016	3.35512	3.50852	3.2244	3.344	10.1965	11.4007	10.2911	9.25077	11.1486	10.5041	10.7915	9.74191	0.47137	0.867448	0.878494	0.672976	0.734007	0.89435	0.95432	0.963148	0.999325	0.936294	0.907249	0.97788	1.0207	1.05835	0.955416	0	0	0	0
An11g04810	An00g00149_at	alternative oxidase Aox1 - Aspergillus niger	5.07602	4.98951	4.81478	5.20918	4.67434	4.83203	5.16476	4.79137	8.14332	9.18256	8.24782	8.0572	7.29043	7.71306	7.16697	6.97798	4.74811	4.9843	5.07602	4.98951	26.9681	210.384	209.005	31.5171	349.176	183.24	29.1658	32.7351	0.632661	0.133471	0.686304	0.809613	0.553173	0.942636	0.453951	0.891751	0.999325	0.876773	1.16868	1.65971	0.876725	1.08149	1.21384	0	0	0	0
An01g12620	An00g00150_at	An08g06660 weak similarity to Kaposi s sarcoma-associated herpesvirus glycoprotein M - Human herpesvirus 8	5.9213	6.07766	6.0676	5.9844	5.52337	6.22689	6.156	6.04561	6.47298	6.60744	6.27045	6.00742	6.37581	6.22776	6.64914	6.65832	5.77	5.71633	5.9213	6.07766	58.6936	85.8886	88.0221	68.6319	85.4852	80.6091	53.563	63.9769	0.369106	0.978136	0.610155	0.596161	0.617353	0.850239	0.993196	0.855951	0.999325	0.902536	1.16933	0.995303	0.915783	0.912587	1.09002	0	0	0	0
An08g06080	An00g00151_at	anthranilate synthase multifunctional protein trpC - Aspergillus niger	8.79391	8.96985	9.08999	8.68296	9.17185	8.81886	8.71191	8.91762	9.02982	8.9961	9.83769	9.25462	9.80936	9.24089	9.66551	9.15313	9.05715	8.99101	8.79391	8.96985	510.354	684.825	862.034	450.306	555.829	589.717	520.617	471.751	0.413283	0.180884	0.0219953	0.895316	0.604747	0.871603	0.510494	0.260727	0.999325	0.898088	0.882341	0.811636	0.684099	1.02011	0.92436	0	0	0	0
An15g02300	An00g00152_at	arabinofuranosidase B abfB from patent EP506190-A - Aspergillus niger	3.95989	3.97188	3.91841	4.03235	4.18904	3.86715	3.86882	3.74629	3.70367	4.24933	4.08686	3.64832	3.91937	3.62598	3.94425	4.18344	3.98128	3.93656	3.95989	3.97188	16.3147	14.0405	16.1734	14.002	15.3233	15.0938	15.5508	15.6261	0.292364	0.541956	0.62907	0.736909	0.762486	0.804416	0.803027	0.864864	0.999325	0.942866	0.858243	1.09137	0.933245	0.953179	0.957795	0	0	0	0
An02g07250	An00g00153_at	arginase argA - Aspergillus niger	9.28079	9.29472	9.21964	9.15942	8.61729	8.1641	8.96842	8.8858	8.56775	9.71258	9.64519	9.60317	9.47688	9.57993	9.52203	9.69211	8.46583	8.52198	9.28079	9.29472	335.622	519.98	767.28	486.775	801.33	802.103	360.513	625.019	0.0243586	0.0107221	0.76942	0.637364	0.000785718	0.354085	0.149604	0.921082	0.999325	0.0422871	1.45037	1.54108	1.04539	1.07416	1.86227	0	0	0	0
An02g07210	An00g00154_at	aspartic protease pepE - Aspergillus niger	10.2946	10.1599	10.1989	10.1589	9.30712	8.54001	9.92514	9.48213	8.94975	9.73329	10.0995	9.66218	9.47447	9.73601	8.88471	8.88262	9.92779	9.56575	10.2946	10.1599	485.581	593.092	720.133	833.845	851.963	618.403	859.152	1198.71	0.0414558	0.156158	0.539704	0.0326609	0.00200651	0.423249	0.480447	0.816875	0.86541	0.0644081	1.71721	1.43648	0.858734	1.76933	2.46861	0	0	0	0
An14g04710	An00g00155_at	aspartic proteinase aspergillopepsin I pepA - Aspergillus niger	4.26924	4.23656	4.21911	4.16403	4.24083	4.1037	4.06327	3.97727	4.71567	4.30164	4.19916	4.8385	4.10554	3.50502	3.9677	3.58965	4.2692	4.19298	4.26924	4.23656	18.0292	21.2678	16.9526	16.2264	14.963	18.5594	18.7795	19.0656	0.632946	0.124407	0.68114	0.852891	0.799453	0.942636	0.43907	0.889538	0.999325	0.950328	0.900004	0.703552	1.09478	1.04161	1.05748	0	0	0	0
An09g03500	An00g00156_at	benzoate 4-monooxygenase bphA - Aspergillus niger	7.38138	7.50596	7.31334	7.30686	7.88899	7.98049	7.59808	7.83999	7.25825	6.63082	6.66358	6.81349	6.80076	6.80356	6.8623	7.06187	7.76178	7.8968	7.38138	7.50596	244.678	130.645	108.605	210.699	105.214	122.588	227.432	174.088	0.182644	0.0611702	0.275487	0.505068	0.00614911	0.698284	0.317879	0.643642	0.999325	0.115268	0.861126	0.805347	1.12876	0.929515	0.711497	0	0	0	0
An08g11070	An00g00157_at	beta-fructofuranosidase precursor suc1 - Aspergillus niger	4.17513	4.32319	4.15883	4.26366	4.31131	4.22454	4.20023	4.42592	4.15914	3.85216	4.28825	4.2272	4.57434	4.22243	4.2644	4.16558	4.26826	4.35495	4.17513	4.32319	19.2652	20.631	19.3777	19.8776	16.419	18.3333	19.8574	19.0162	0.797815	0.0762591	0.650905	0.804242	0.915107	0.970748	0.351475	0.876581	0.999325	0.980346	1.03179	0.795843	0.946101	1.03074	0.987075	0	0	0	0
An01g12150	An00g00158_at	beta-galactosidase lacA+(EC 3.2.1.23) - Aspergillus niger	5.69797	5.71969	5.71612	5.76927	5.68339	5.87755	5.55731	5.5706	5.60776	5.32731	5.11696	5.61621	5.36084	5.70707	5.59232	5.50645	5.49369	5.73275	5.69797	5.71969	54.9661	44.7649	40.9173	47.306	45.7972	47.22	48.9494	52.3032	0.211924	0.845692	0.232352	0.329864	0.672375	0.735162	0.94604	0.606772	0.999325	0.919288	0.86064	1.02306	1.15404	0.890538	0.951555	0	0	0	0
An18g03570	An00g00159_at	beta-glucosidase bgl1 - Aspergillus niger	4.08934	3.8792	4.09929	4.17136	4.30847	4.1587	4.14958	4.37705	4.32013	5.42231	4.17765	4.41294	4.21936	5.49888	4.09793	4.66383	4.34719	4.39679	4.08934	3.8792	18.812	19.2895	17.6035	19.2037	44.0354	23.2375	20.7062	15.8265	0.844382	8.01748e-07	0.0166591	0.36717	0.114555	0.980789	0.00581628	0.230357	0.999325	0.527274	1.02082	2.28287	1.32005	1.10069	0.841296	0	1	0	0
An01g14130	An00g00160_at	beta-isopropylmalate dehydrogenase A leu2A - Aspergillus niger	12.5461	12.3833	12.4791	12.3464	12.2631	11.8449	12.4172	12.2173	11.9165	12.1722	12.1074	12.1778	11.9592	12.1549	11.8713	11.9222	12.008	12.0807	12.5461	12.3833	4252.22	3923.29	4065.84	5103.43	4587.72	4240.54	4223.8	5652.67	0.0993911	0.152876	0.691356	0.949421	0.0151183	0.583926	0.476817	0.89362	0.999325	0.188275	1.20018	1.16936	1.04297	0.993318	1.32935	0	0	0	0
An02g04270	An00g00161_at	cAMP-dependent protein kinase catalytic subunit pkaC - Aspergillus niger	6.81561	6.80811	6.94964	6.72451	7.20533	7.11541	7.162	7.12357	6.96171	6.82925	7.26325	6.96906	7.00181	6.97622	6.83123	6.76117	7.24071	7.14208	6.81561	6.80811	143.049	126.392	132.26	141.316	119.655	116.575	146.159	112.351	0.902444	0.583545	0.216039	0.828859	0.0258288	0.988014	0.825036	0.59055	0.999325	0.25703	0.987886	0.946697	0.881403	1.02174	0.785397	0	0	0	0
An16g03740	An00g00162_at	cAMP-dependent protein kinase regulatory subunit pkaR - Aspergillus niger	6.66462	6.52459	6.60633	6.3969	6.50555	6.19404	6.88167	6.70912	6.99384	7.13685	6.66241	6.5458	6.6751	6.84118	6.65022	6.54257	6.77049	6.5011	6.66462	6.52459	81.5604	114.125	100.867	111.075	127.029	93.3245	99.4428	96.6437	0.0122533	0.339705	0.485331	0.0878761	0.139024	0.265214	0.660164	0.787879	0.999325	0.572225	1.36188	1.11307	0.92522	1.21925	1.18493	0	0	0	0
An08g08750	An00g00163_at	carboxypeptidase Y cpy of patent WO9609397-A1 - Aspergillus niger	9.63579	9.68296	9.55559	9.69012	9.18737	9.14622	9.65877	9.58883	9.11642	10.0551	10.2828	9.55589	9.99726	9.9855	9.58056	9.10333	9.35041	9.199	9.63579	9.68296	574.752	753.174	976.627	788.957	1038.52	643.417	619.389	808.653	0.0854602	0.0815309	0.0283186	0.670121	0.0657841	0.556277	0.362529	0.280837	0.999325	0.406154	1.37269	1.37886	0.658815	1.07766	1.40696	0	0	0	0
An02g03830	An00g00164_at	catabolite repressor creA - Aspergillus niger	6.43786	6.15898	6.44593	6.42085	6.35902	6.96545	6.2219	6.71831	6.61622	6.43428	6.64668	6.41575	6.31506	6.74814	6.43681	6.10198	6.7675	6.81873	6.43786	6.15898	101.282	88.3793	93.1671	88.6535	96.4164	76.5785	110.9	78.7071	0.374155	0.558362	0.197383	0.542046	0.103201	0.85235	0.812119	0.572124	0.999325	0.504443	0.875311	1.09094	0.821948	1.09496	0.777106	0	0	0	0
An01g01820	An00g00165_at	catalase R catR - Aspergillus niger	4.6358	4.61846	4.6937	4.53029	4.60496	4.97228	4.76059	4.52818	5.09154	4.49925	4.11908	5.07086	4.67289	4.24255	4.37841	4.73141	4.88624	5.13662	4.6358	4.61846	27.6388	29.4912	19.0107	25.0091	20.6906	29.8806	32.2545	24.7118	0.564882	0.054264	0.0176454	0.377565	0.519857	0.924312	0.300273	0.235291	0.999325	0.865875	0.904857	0.701583	1.57178	1.167	0.894098	0	0	0	0
An07g09330	An00g00166_s_at	cellulose 1,4-beta-cellobiosidase cbhA from patent WO9906574-A1- Aspergillus niger	3.50237	3.49862	3.48631	3.40624	3.66755	3.58507	3.37756	3.35522	3.31263	3.2949	3.2426	3.63543	3.27825	3.63229	3.56449	3.26817	3.28064	3.27939	3.50237	3.49862	12.3489	9.81807	10.582	10.313	11.0318	10.942	9.71366	11.3176	0.0973951	0.270779	0.74741	0.032471	0.405758	0.578881	0.597253	0.914251	0.86541	0.813704	0.835135	1.12362	1.03401	0.786602	0.916485	0	0	0	0
An09g06680	An00g00167_at	citrate synthase citA - Aspergillus niger	11.804	11.7297	11.8943	11.518	11.7927	11.7543	11.5465	11.5994	11.6935	11.8205	11.5134	11.6297	11.6653	11.8112	11.284	11.4991	11.5444	11.7484	11.804	11.7297	3500.91	3279.82	2699.93	3046.51	3605.26	3028.49	3205.63	3484.77	0.155148	0.324621	0.235338	0.357893	0.960988	0.662267	0.647858	0.609142	0.999325	0.990666	0.870204	1.09922	1.12169	0.915656	0.99539	0	0	0	0
An09g01550	An00g00168_at	copper amine oxidase AO-I - Aspergillus niger	3.94834	3.79057	3.93985	4.02868	3.96767	4.23565	4.07953	3.64671	3.65757	3.70632	3.72224	4.10784	3.76709	3.95767	3.30961	3.80991	3.7663	3.87853	3.94834	3.79057	17.1682	13.1076	11.4393	14.5517	14.2412	15.5504	14.1469	14.6158	0.190727	0.50238	0.0223522	0.129464	0.202119	0.707011	0.77984	0.261539	0.999325	0.650204	0.8476	1.08649	1.35938	0.824019	0.851331	0	0	0	0
An07g08300	An00g00169_at	cyclophilin-like peptidyl prolyl cis-trans isomerase cypH - Aspergillus niger	13.015	13.0065	13.001	12.9498	12.7927	12.5409	12.9698	12.8106	12.8927	12.9552	12.9068	12.9282	12.9136	12.8929	12.7353	12.8533	12.7366	12.8053	13.015	13.0065	6502.53	7660.11	7236.39	7591.61	7771.79	7594.43	6989.25	8253.13	0.0778257	0.862018	0.563961	0.391727	0.0106354	0.542172	0.952604	0.831049	0.999325	0.156183	1.16748	1.01458	1.04948	1.07485	1.26922	0	0	0	0
An02g01830	An00g00170_at	cytochrome c cyc - Aspergillus niger	8.7752	9.59855	8.94003	8.99972	9.70013	10.5614	9.02066	9.41132	10.9519	9.67231	9.30854	10.3164	10.0862	9.62103	10.3391	10.6819	10.2935	10.6236	8.7752	9.59855	1121.14	1467.37	906.293	594.687	801.562	1447.29	1407.12	582.806	0.0258056	0.0323148	0.0879118	0.389791	0.0220807	0.360706	0.238361	0.425312	0.999325	0.234875	0.530432	0.546258	1.59693	1.25508	0.519834	0	0	0	0
An14g04170	An00g00171_at	cytochrome c oxidase subunit V cox5 - Aspergillus niger [truncated ORF]	8.8347	9.0753	8.85779	8.81176	9.57294	9.75272	9.43243	9.68649	9.83258	9.08326	9.33514	9.49686	9.43161	9.30421	9.48999	9.66006	10.0464	10.1126	8.8347	9.0753	810.591	793.504	681.497	754.541	585.585	764.547	1082.02	496.277	0.507196	0.0113375	0.292673	0.0151323	0.000304779	0.904985	0.152902	0.657031	0.757086	0.0275666	0.930853	0.737974	1.12186	1.33485	0.612241	0	0	0	0
An01g03460	An00g00172_at	cytoplasmic ribosomal protein of the large subunit L15 rpl15 - Aspergillus niger	13.0454	13.1126	13.0894	13.0784	12.9546	12.9265	12.9908	12.9193	13.0782	12.8176	12.9119	12.8991	12.9006	12.9332	12.967	13.0042	12.9699	13.0076	13.0454	13.1126	7861.19	8132.03	7855.46	7940.84	7514.16	7922.13	8128.61	8653.11	0.894321	0.30621	0.911316	0.660301	0.217662	0.987779	0.630127	0.973301	0.999325	0.665612	1.01013	0.924021	1.00849	1.03402	1.10074	0	0	0	0
An02g11420	An00g00173_at	dipeptidyl aminopeptidase type IV dapB - Aspergillus niger	5.87869	6.07336	6.08225	6.04321	5.95012	6.06808	6.07923	6.1969	5.59247	6.66416	6.42248	6.42195	6.30526	6.42106	5.97535	5.92406	6.25463	6.03345	5.87869	6.07336	64.4049	61.7713	73.4615	70.4276	93.2228	72.1539	70.7198	62.9452	0.558777	0.0147026	0.905974	0.540932	0.880171	0.922632	0.169436	0.97182	0.999325	0.971843	1.09351	1.50916	0.9822	1.09805	0.977335	0	0	0	0
An08g06580	An00g00174_at	DNA binding protein facB - Aspergillus niger	6.32225	6.73677	6.63706	6.20193	6.71397	6.781	6.62419	6.77516	7.04305	7.00975	6.36996	6.51215	7.0156	7.25688	6.82118	6.546	6.61514	6.80965	6.32225	6.73677	107.447	130.628	96.7083	103.945	140.392	92.3522	104.865	92.3799	0.816102	0.614204	0.746592	0.864427	0.29753	0.974956	0.839883	0.914194	0.999325	0.741436	0.967401	1.07474	0.954957	0.975972	0.85977	0	0	0	0
An11g04180	An00g00175_at	dnaK-type molecular chaperone bipA - Aspergillus niger	10.2208	10.1389	10.2832	9.97385	10.195	10.3082	10.2803	10.3873	9.55848	9.78187	8.83325	9.65653	9.58201	9.74807	9.37377	9.94889	10.4971	10.2554	10.2208	10.1389	1219.08	760.205	550.084	1290.59	870.057	893.12	1329.12	1159.98	0.636764	0.271508	0.000930757	0.476125	0.680248	0.943505	0.598039	0.0799343	0.999325	0.921456	1.05865	1.1445	1.62361	1.09026	0.951518	0	0	0	0
An01g03740	An00g00176_at	D-xylose reductase xyrA - Aspergillus niger	6.17299	6.02205	6.19257	6.30415	6.08326	5.78078	6.47857	6.17643	5.58777	6.14494	6.1998	5.40016	6.14732	6.22586	5.70563	6.06742	6.10126	6.11785	6.17299	6.02205	61.0542	58.3857	61.9364	80.3095	72.7766	53.216	69.0494	68.4757	0.100406	0.179844	0.348001	0.444328	0.47525	0.586258	0.509142	0.699908	0.999325	0.846199	1.31538	1.24648	0.859204	1.13095	1.12156	0	0	0	0
An09g01190	An00g00177_at	endo 1,5-alpha-arabinanase abnA - Aspergillus niger	4.27869	4.27419	4.28207	4.29625	4.57039	4.1962	4.35994	4.28031	4.80784	4.29333	4.76942	4.32108	4.25809	4.12737	3.95938	3.83152	4.42828	4.35281	4.27869	4.27419	20.8691	23.1504	20.5975	19.975	18.5115	16.869	20.9742	19.3792	0.790925	0.188192	0.237235	0.975706	0.654553	0.969504	0.5193	0.611602	0.999325	0.9138	0.957156	0.799616	0.818981	1.00504	0.928608	0	0	0	0
An03g00940	An00g00178_at	endo-1,4-beta-xylanase A precursor (xynA) - Aspergillus niger [putative sequencing error]	3.6702	3.72569	3.6566	3.65753	3.59844	3.89992	3.64932	3.52394	3.6509	3.72927	3.83172	3.12397	3.76211	3.83647	3.33386	3.96229	3.65073	3.66242	3.6702	3.72569	13.4467	13.0547	11.9819	12.0139	13.7644	11.6571	12.6107	12.9776	0.478716	0.737601	0.861699	0.684832	0.821994	0.896369	0.90174	0.955647	0.999325	0.958322	0.893445	1.05436	0.972886	0.937828	0.965112	0	0	0	0
An14g02760	An00g00179_at	endoglucanase A eglA - Aspergillus niger	3.32202	3.21353	3.24769	3.22306	3.42164	3.37168	3.37807	3.2683	3.43839	3.17899	3.1303	3.27102	3.03713	3.3654	3.2413	3.49189	3.55356	3.3968	3.32202	3.21353	10.5316	9.43326	9.0996	10.0087	9.66113	10.4212	11.1207	9.6316	0.703	0.857899	0.317006	0.683762	0.505754	0.953294	0.951203	0.679586	0.999325	0.859696	0.950349	1.02416	1.14524	1.05593	0.914539	0	0	0	0
An07g08950	An00g00180_at	endoglucanase B eglB - Aspergillus niger	3.51514	3.58403	3.55316	3.57694	4.07572	3.62967	3.67727	3.50755	3.6647	3.54635	3.54246	4.1847	3.6888	4.04673	3.54559	3.51143	3.5967	3.57304	3.51514	3.58403	14.447	12.7883	11.6643	12.0621	13.8954	14.4007	11.9992	11.7093	0.226295	0.570143	0.161156	0.213776	0.162351	0.750615	0.818681	0.536043	0.999325	0.607101	0.834921	1.08658	1.23459	0.83057	0.810502	0	0	0	0
An16g06990	An00g00181_at	endo-polygalacturonase A pgaA - Aspergillus niger [possible sequencing error]	9.6695	9.36623	9.15059	9.02564	8.86521	8.00759	9.06155	8.55041	8.04729	9.53462	9.68544	9.3199	9.77299	9.80415	8.48423	8.61141	8.73868	8.63287	9.6695	9.36623	346.426	481.083	543.009	447.574	814.283	499.955	411.792	733.1	0.444792	0.127622	0.803668	0.604207	0.0363461	0.883624	0.444904	0.934791	0.999325	0.306856	1.29198	1.6926	0.920712	1.18869	2.11618	0	0	0	0
An16g06990	An00g00181_s_at	endo-polygalacturonase A pgaA - Aspergillus niger [possible sequencing error]	7.61537	7.19424	7.30987	6.84692	6.43324	5.22455	7.15653	6.36629	5.38387	7.49661	7.68526	7.43589	7.50343	7.57871	6.35227	5.78253	5.9932	6.1386	7.61537	7.19424	56.8425	87.0425	129.676	108.489	185.807	97.6271	66.9913	169.46	0.175465	0.115935	0.541755	0.722908	0.029552	0.68955	0.422956	0.818392	0.999325	0.275559	1.9086	2.13467	0.752856	1.17854	2.98123	0	0	0	0
An09g03260	An00g00182_at	endo-polygalacturonase D pgaD - Aspergillus niger	5.81385	5.8414	6.00553	6.02139	5.89951	5.42183	6.03806	6.04852	5.74748	6.32728	5.31695	5.1193	5.44394	5.64675	5.27934	5.65667	6.12795	6.12175	5.81385	5.8414	50.5861	48.3588	39.346	65.9495	63.4267	41.874	69.7851	56.7924	0.203378	0.193842	0.759199	0.127414	0.570389	0.723445	0.525714	0.918073	0.999325	0.884937	1.30371	1.31158	1.06425	1.37953	1.12269	0	0	0	0
An02g04900	An00g00183_at	endopolygalacturonases pgaB - Aspergillus niger	6.63717	6.33352	6.72071	7.43057	6.41543	6.3048	8.13543	8.05138	7.04253	9.03347	7.37362	8.24496	7.83021	8.35163	6.59774	8.18542	6.7497	6.79231	6.63717	6.33352	82.1459	173.209	126.736	273.123	413.731	297.18	109.213	89.5947	2.65492e-05	0.000623118	0.000749693	0.180206	0.674548	0.0120376	0.0432997	0.0734952	0.999325	0.920437	3.32486	2.38862	2.34487	1.3295	1.09068	1	1	0	0
An16g02170	An00g00184_at	epoxide hydrolase hyl1 - Aspergillus niger	3.47509	3.49482	3.54364	3.45738	3.87352	3.44644	3.40948	3.20641	3.12122	3.14452	3.36077	3.3351	3.44756	3.31637	3.05792	3.42716	3.56988	3.49221	3.47509	3.49482	12.6405	9.74316	9.24931	9.90352	9.38559	10.4189	11.5598	11.1963	0.051723	0.750703	0.319004	0.451209	0.310262	0.464355	0.907359	0.679653	0.999325	0.751648	0.783478	0.963301	1.12645	0.914508	0.885754	0	0	0	0
An12g08280	An00g00185_at	exo-inulinase inu1 - Aspergillus niger	4.5714	4.43936	4.50466	4.60413	4.91023	4.57175	4.3482	4.4409	4.29038	4.05504	3.95524	4.114	4.43738	4.07138	4.56973	3.82193	4.32688	4.57048	4.5714	4.43936	26.7412	20.5901	19.1927	21.0325	16.7166	15.6486	21.8366	22.712	0.0745545	0.117051	0.12413	0.126758	0.212239	0.531643	0.425169	0.49181	0.999325	0.661449	0.786521	0.811875	0.815344	0.816592	0.849326	0	0	0	0
An05g02100	An00g00186_s_at	extracellular alpha-amylase amyA/amyB - Aspergillus niger	3.38604	3.55443	3.41332	3.46888	3.55982	3.46364	3.40909	3.47378	3.39858	3.68668	3.48891	3.78888	3.46635	3.40112	3.47212	3.24983	3.45799	3.4555	3.38604	3.55443	11.4061	10.7963	11.1619	10.8636	11.6633	11.4665	10.9795	11.0827	0.651767	0.4766	0.802611	0.723717	0.789463	0.947176	0.761499	0.934421	0.999325	0.948597	0.952445	1.0803	1.02729	0.962605	0.971648	0	0	0	0
An12g06930	An00g00187_s_at	extracellular alpha-amylase amyA/amyB - Aspergillus niger	3.38073	3.37269	3.34936	3.37976	3.46947	3.27714	3.24787	3.43707	3.83645	3.72417	3.31828	3.25512	3.85066	3.22653	3.48299	3.38523	3.5575	3.53942	3.38073	3.37269	10.3625	14.3557	10.5607	10.1434	11.1221	9.98785	11.7002	10.387	0.842757	0.0291174	0.606125	0.269478	0.982532	0.980787	0.228917	0.854048	0.999325	0.996195	0.978852	0.774747	0.945754	1.12908	1.00236	0	0	0	0
An04g06920	An00g00188_at	extracellular alpha-glucosidase aglU - Aspergillus niger	8.4966	8.46601	8.89145	7.91223	8.45793	8.30563	7.2387	6.99341	8.57745	9.90218	8.98263	8.54135	7.96201	9.40364	8.33139	8.03933	8.41443	8.06771	8.4966	8.46601	333.555	308.628	403.664	138.722	805.035	313.07	302.558	357.378	0.00308852	0.00157816	0.3247	0.701515	0.786063	0.128355	0.0668305	0.683458	0.999325	0.948248	0.41589	2.60843	0.775571	0.907072	1.07142	0	0	0	0
An09g00120	An00g00189_at	ferulic acid esterase A faeA - Aspergillus niger	3.6666	3.51532	3.62533	3.5659	3.80902	3.77402	3.93657	3.63577	3.59932	3.53776	3.71795	3.44029	3.78439	3.23392	3.59811	3.28359	3.66493	3.76044	3.6666	3.51532	13.8472	12.9229	12.6234	13.7959	10.453	10.2812	13.1108	12.05	0.969534	0.0419892	0.0481799	0.575611	0.165884	0.995013	0.271187	0.343445	0.999325	0.611638	0.996299	0.808872	0.814454	0.946824	0.870211	0	0	0	0
An08g09020	An00g00190_at	general amidase gmdB - Aspergillus niger	4.26671	4.50903	4.54674	4.42863	4.6576	4.34689	4.6109	4.19674	4.04412	4.22636	4.02123	4.1469	4.01701	4.04605	3.80543	3.50515	4.36204	4.43307	4.26671	4.50903	22.6626	16.3426	15.0671	21.1681	17.5842	14.1824	21.0764	20.9354	0.619201	0.593962	0.659037	0.597262	0.564142	0.940239	0.829616	0.87902	0.999325	0.881832	0.934055	1.07597	0.94128	0.930006	0.923783	0	0	0	0
An03g06550	An00g00191_at	glucan 1,4-alpha-glucosidase glaA - Aspergillus niger	4.4915	4.40699	4.23467	4.05813	3.71449	3.88333	3.47453	3.46757	3.71661	3.7336	3.47399	3.58981	3.43087	3.60231	3.36623	3.35514	3.46301	3.71563	4.4915	4.40699	13.9183	11.907	10.7043	11.0889	12.7106	11.0999	12.0363	21.8451	0.0315273	0.506286	0.710429	0.150503	0.000277238	0.385565	0.78249	0.90133	0.999325	0.0260941	0.796717	1.06749	1.03696	0.864785	1.56953	0	0	0	0
An03g06550	An00g00191_s_at	glucan 1,4-alpha-glucosidase glaA - Aspergillus niger	5.51488	5.43127	5.41802	5.15592	5.10604	5.12247	5.03323	4.85131	5.12017	5.12985	4.80261	5.33616	5.39646	5.07704	5.17	5.16424	4.98051	5.02739	5.51488	5.43127	34.6374	38.2747	31.6977	30.7448	34.3787	38.0598	32.0878	44.4182	0.255594	0.30399	0.0896837	0.460192	0.026102	0.774719	0.628461	0.428456	0.999325	0.258478	0.88762	0.89821	1.20071	0.926391	1.28238	0	0	0	0
An12g08610	An00g00192_at	glucokinase GlkA - Aspergillus niger	7.72441	7.9269	7.95977	7.55588	7.91506	8.34582	7.99946	8.41971	8.36788	8.05525	7.98254	8.09026	7.89656	8.46497	7.9638	7.83315	8.22077	8.54867	7.72441	7.9269	280.225	280.57	251.283	296.027	306.578	249.294	334.236	226.859	0.719772	0.563454	0.958466	0.258371	0.179417	0.95651	0.814502	0.986285	0.999325	0.626381	1.05639	1.0927	0.992085	1.19274	0.809562	0	0	0	0
An01g14740	An00g00193_at	glucose oxidase precursor goxC - Aspergillus niger [putative sequencing error]	3.91853	3.77926	3.69483	3.84807	3.97781	4.04241	3.74397	3.78728	3.72042	3.42091	3.4976	3.56473	3.73677	3.67298	3.60453	3.6304	3.75972	3.97911	3.91853	3.77926	16.1125	13.2562	11.7213	13.6008	11.6879	12.1053	14.6154	14.409	0.0945428	0.204788	0.739132	0.320858	0.257746	0.575728	0.5363	0.911576	0.999325	0.708605	0.844115	0.881696	1.03275	0.907083	0.894273	0	0	0	0
An01g14740	An00g00193_s_at	glucose oxidase precursor goxC - Aspergillus niger [putative sequencing error]	5.44272	5.44837	5.48695	5.44656	5.57903	5.50371	5.26085	5.30159	5.83057	5.52688	5.74856	5.59852	5.69461	5.67186	5.56782	5.38106	5.21869	5.63339	5.44272	5.44837	46.5714	54.289	50.4992	38.8871	48.4817	44.9358	42.9933	43.5784	0.0820216	0.260636	0.246455	0.421775	0.50302	0.548731	0.586654	0.620667	0.999325	0.858596	0.834999	0.893029	0.889831	0.923168	0.935732	0	0	0	0
An02g12140	An00g00194_at	glucose-6-phosphat 1-dehydrogenase gsdA - Aspergillus niger	11.5672	11.5547	11.7683	11.4422	11.2862	11.0319	11.5139	11.1226	11.1149	11.559	11.4977	11.5788	11.411	11.3647	11.2485	11.141	11.637	11.5244	11.5672	11.5547	2286.66	2457.44	2652.36	2553.48	2820.65	2628.21	3062.9	3021.23	0.394301	0.290559	0.943014	0.0345543	0.0426314	0.864557	0.615547	0.981828	0.876612	0.331492	1.11668	1.1478	0.990894	1.33946	1.32124	0	0	0	0
An16g01830	An00g00195-3_at	glyceraldehyde-3-phosphate dehydrogenase gpdA - Aspergillus niger	12.9944	12.8443	12.9253	12.8735	12.7775	12.8844	12.7661	12.6939	12.603	12.5963	12.7701	12.7576	12.4801	12.6732	12.5232	12.6333	12.8181	12.8699	12.9944	12.8443	7286.22	5961.74	6412.46	6793.88	6359.72	6633.09	7352.26	7746.51	0.416947	0.452663	0.692212	0.915708	0.476111	0.871648	0.745673	0.893635	0.999325	0.846526	0.932429	1.06676	1.03441	1.00906	1.06317	0	0	0	0
An16g01830	An00g00195-5_at	glyceraldehyde-3-phosphate dehydrogenase gpdA - Aspergillus niger (5, M, 3 represent transcript regions 5 prime, Middle, and 3 prime respectively)	12.649	12.646	12.6733	12.5156	12.5512	12.4106	12.4868	12.3791	12.2091	12.0434	12.2858	12.2185	12.2124	12.2563	12.0585	12.1285	12.6533	12.7307	12.649	12.646	5716.5	4740.34	4615.06	5529.7	4544.42	4619.47	6617.22	6416.32	0.72223	0.651959	0.991829	0.131333	0.227092	0.95729	0.859622	0.996984	0.999325	0.676983	0.967323	0.958669	1.00096	1.15757	1.12242	0	0	0	0
An16g01830	An00g00195_at	glyceraldehyde-3-phosphate dehydrogenase gpdA - Aspergillus niger (5, M, 3 represent transcript regions 5 prime, Middle, and 3 prime respectively)	12.8602	12.9254	12.8468	12.7124	12.8773	12.8451	12.7647	12.8123	12.5715	12.5213	12.8127	12.8779	12.5616	12.608	12.5619	12.5357	12.9685	13.0285	12.8602	12.9254	7440.59	6066.09	6595.64	7075.09	6057.94	6685.27	8183.36	7605.38	0.584202	0.988298	0.882864	0.307347	0.811117	0.929547	0.995833	0.964265	0.999325	0.954241	0.950878	0.998658	1.01359	1.09983	1.02215	0	0	0	0
An09g06590	An00g00196_at	heat shock protein sspB - Aspergillus niger	12.1753	12.1688	12.2316	12.0773	12.1646	12.397	12.1221	12.1505	12.0989	12.0142	11.3858	11.751	11.4393	11.9504	11.5751	11.7834	12.2642	12.3539	12.1753	12.1688	4976.17	3490.24	2857.39	4501.95	4046.18	3485.58	5074.43	4614.78	0.441446	0.261406	0.137394	0.879391	0.560567	0.881439	0.588113	0.510292	0.999325	0.879631	0.904701	1.15928	1.21985	1.01974	0.927376	0	0	0	0
An02g14380	An00g00197-3_at	hexokinase hxk - Aspergillus niger	10.8248	10.6657	10.8867	10.6752	10.5793	10.5656	10.8003	10.6154	10.655	10.582	10.5917	10.6438	10.3771	10.3965	10.1994	10.2886	10.5029	10.8004	10.8248	10.6657	1522.73	1464.31	1347.05	1672.58	1437.38	1414.59	1608.67	1716.49	0.483485	0.888918	0.71328	0.680269	0.373678	0.897675	0.961201	0.902531	0.999325	0.794901	1.09841	0.981611	1.05014	1.05644	1.12724	0	0	0	0
An02g14380	An00g00197-5_at	hexokinase hxk - Aspergillus niger (5, M, 3 represent transcript regions 5 prime, Middle, and 3 prime respectively)	10.4839	10.4093	10.3956	10.2318	10.4547	10.2114	10.507	10.2453	10.1844	9.98912	9.92502	9.99752	9.74198	9.79122	9.49977	9.57628	10.5424	10.6453	10.4839	10.4093	1289.9	998.189	838.923	1329.02	948.939	883.385	1545.5	1395.55	0.848252	0.746222	0.741191	0.257106	0.615478	0.981129	0.904809	0.912271	0.999325	0.902062	1.03033	0.95066	1.053	1.19816	1.08191	0	0	0	0
An02g14380	An00g00197-M_at	hexokinase hxk - Aspergillus niger (5, M, 3 represent transcript regions 5 prime, Middle, and 3 prime respectively)	10.7764	10.7975	10.8864	10.5457	10.9357	10.8619	10.9143	10.6372	10.6194	10.2239	10.3823	10.4265	10.2661	10.2385	9.9049	10.0794	10.8876	11.0635	10.7764	10.7975	1909.27	1391.78	1131.16	1753.18	1201.98	1220.27	2013.55	1766.81	0.555012	0.315717	0.599279	0.711869	0.591115	0.920747	0.639678	0.851195	0.999325	0.892199	0.918245	0.86363	1.07878	1.05462	0.925383	0	0	0	0
An02g14380	An00g00197_at	hexokinase hxk - Aspergillus niger (5, M, 3 represent transcript regions 5 prime, Middle, and 3 prime respectively)	10.7344	10.7538	10.8532	10.5604	10.6135	10.4749	10.7662	10.6444	10.5684	10.4935	10.5181	10.6461	10.4213	10.4113	10.2842	10.26	10.6393	10.8857	10.7344	10.7538	1493.23	1442.98	1352.28	1669.66	1401.14	1401.79	1737.11	1715.16	0.343823	0.800282	0.757331	0.205218	0.243906	0.837423	0.927359	0.917512	0.999325	0.694359	1.11815	0.971004	1.03661	1.16332	1.14862	0	0	0	0
An11g11300	An00g00198_at	histone H2A httA - Aspergillus niger	12.2796	12.2597	12.0382	12.3676	11.4822	11.815	11.9613	11.9271	11.6135	11.965	11.9655	11.6478	11.6938	11.8872	12.0944	11.9862	11.8487	11.5042	12.2796	12.2597	3210.57	3221.71	4181.99	3940.55	3891.4	3607.97	3273.14	4937.76	0.082703	0.107139	0.200326	0.86337	0.00138393	0.548731	0.409041	0.576004	0.999325	0.0541224	1.22737	1.20787	0.862741	1.01949	1.53797	0	0	0	0
An07g04150	An00g00199_at	hypothetical Arg/Gly/Glu-rich protein	3.80185	3.67805	3.84407	3.79222	3.61164	3.7096	4.01777	3.38933	3.7119	3.59641	3.43034	3.77897	3.53228	3.42208	3.88943	3.89711	3.56415	3.58755	3.80185	3.67805	12.6461	12.3129	12.6396	13.0281	11.3864	14.3009	11.9244	13.361	0.816414	0.543874	0.342352	0.64756	0.668612	0.974956	0.803652	0.695558	0.999325	0.918189	1.03021	0.92476	1.13143	0.942938	1.05653	0	0	0	0
An07g04120	An00g00200_at	hypothetical Arg/Pro/Glu-rich protein	4.0831	3.90495	3.99362	3.91213	4.14841	3.97698	3.93438	3.86106	3.79995	3.76267	3.97199	3.54295	3.82415	3.93835	3.67231	4.46586	3.83864	3.93074	4.0831	3.90495	16.7106	14.0456	14.1443	14.9049	14.4251	16.0489	14.771	15.9338	0.473867	0.866321	0.429698	0.440317	0.763974	0.894538	0.95432	0.754141	0.999325	0.943329	0.891941	1.02702	1.13466	0.883925	0.953515	0	0	0	0
An08g10160	An00g00201_at	hypothetical glycine-rich protein	3.88212	3.94141	3.89215	3.77187	3.59512	3.67553	3.94594	3.74645	3.84851	4.01256	4.24416	3.99668	3.98129	3.91371	3.78572	4.23314	3.88676	3.86054	3.88212	3.94141	12.4263	15.0835	16.1666	14.382	15.5963	17.3265	14.6583	15.0508	0.221162	0.774351	0.554179	0.169605	0.114874	0.7463	0.917535	0.824089	0.999325	0.527941	1.15739	1.034	1.07175	1.17962	1.2112	0	0	0	0
An15g02330	An00g00202_at	hypothetical ORF	3.66044	3.64137	3.69941	3.64596	3.97814	3.66758	3.65013	3.67788	3.72275	3.63098	3.59675	3.68022	3.5807	3.6768	3.33564	3.47056	3.88121	3.75405	3.66044	3.64137	14.1512	12.5683	11.0517	12.6758	12.5872	11.9207	14.1	12.5612	0.248596	0.98717	0.422269	0.969005	0.213402	0.76645	0.995645	0.749533	0.999325	0.661687	0.895737	1.0015	1.07863	0.996382	0.887639	0	0	0	0
An14g02220	An00g00203_at	hypothetical ORF	5.22999	5.2351	5.32429	5.37527	5.38594	5.44413	5.35928	5.19765	5.25532	5.08523	5.18649	5.46283	5.29087	5.01338	5.14256	5.14246	5.4008	5.43098	5.22999	5.2351	42.6666	38.6688	35.8655	38.8129	33.1125	39.4689	42.6918	37.597	0.276173	0.0837228	0.270972	0.994473	0.151723	0.788187	0.365774	0.63837	0.999452	0.589837	0.909679	0.856311	1.10047	1.00059	0.88118	0	0	0	0
An08g07170	An00g00204_at	hypothetical proetin	4.60488	4.57672	4.49304	4.65866	4.52651	4.78526	4.68431	4.36999	4.31287	3.97084	4.30549	3.85346	4.26552	4.38393	4.25183	4.24813	4.49607	4.3923	4.60488	4.57672	25.2093	19.5513	19.4091	23.0573	18.0933	16.5734	21.7687	24.0973	0.468216	0.527772	0.207385	0.239764	0.711997	0.893627	0.794498	0.581327	0.999325	0.929368	0.914636	0.925426	0.8539	0.863517	0.95589	0	0	0	0
An01g11990	An00g00205_at	hypothetical prolin rich protein	6.48763	6.40585	6.50524	6.74266	6.17242	5.88009	6.5588	6.53769	6.70134	7.39697	6.97087	6.69117	6.67409	7.45003	6.66288	6.52133	6.11089	6.4046	6.48763	6.40585	65.1754	103.087	112.741	93.5877	171.671	97.4271	76.5188	87.2291	0.0027153	0.000141521	0.16937	0.133388	0.0113328	0.117251	0.0229088	0.545494	0.999325	0.162317	1.43594	1.66531	0.864165	1.17404	1.33838	0	1	0	0
An07g04160	An00g00206_at	hypothetical proline-rich protein	7.47336	7.709	7.89122	7.00724	7.72753	8.16156	7.5211	7.94738	7.14353	7.14308	7.59391	7.35155	7.68365	7.05422	7.30432	7.20578	7.90789	8.07334	7.47336	7.709	246.346	170.496	174.746	212.931	137.059	155.274	254.34	192.829	0.416193	0.229603	0.508299	0.857119	0.180312	0.871648	0.559459	0.802976	0.999325	0.627014	0.864357	0.803884	0.888566	1.03245	0.782758	0	0	0	0
An08g06310	An00g00207_at	hypothetical protein	3.27041	3.27635	3.22214	3.29612	3.20603	3.4697	3.47674	3.26061	3.02126	3.06048	3.31367	3.23287	3.02634	3.12901	3.07653	2.95791	3.2005	3.20889	3.27041	3.27635	10.1111	8.13305	9.15843	10.3293	8.543	8.54682	9.21954	9.66906	0.823302	0.608424	0.473386	0.341514	0.641188	0.97744	0.837049	0.780913	0.999325	0.907787	1.02159	1.05041	0.933219	0.911827	0.956286	0	0	0	0
An08g06290	An00g00208_at	hypothetical protein	3.58497	3.72442	3.7022	3.90462	3.91873	4.03369	3.8285	3.57623	3.17048	3.35852	3.57932	3.46389	3.73686	4.27147	3.45067	3.87235	3.73454	3.79961	3.58497	3.72442	15.7383	10.9562	11.4319	13.0174	14.0743	12.712	13.6145	12.5942	0.28742	0.16613	0.546697	0.412868	0.214867	0.798634	0.491255	0.820559	0.999325	0.663234	0.827111	1.2846	1.11198	0.865055	0.800227	0	0	0	0
An08g06280	An00g00209_at	hypothetical protein	3.50713	3.52353	3.55785	3.49585	3.40199	3.53276	3.29557	3.64568	3.78256	3.28334	3.46128	3.34567	3.06799	3.59644	3.31292	3.61581	3.4459	3.53726	3.50713	3.52353	11.0608	10.7426	10.4621	11.0857	10.852	11.1637	11.2479	11.4346	0.986876	0.94099	0.636574	0.902452	0.808285	0.997646	0.97966	0.87034	0.999325	0.953138	1.00225	1.01018	1.06705	1.01692	1.03379	0	0	0	0
An02g01670	An00g00210_at	hypothetical protein	5.13565	5.18521	5.04476	5.12698	4.95376	5.21995	4.95384	4.91864	4.75483	5.10898	4.89561	4.57846	5.08752	4.66423	4.93866	4.5308	4.99566	4.79029	5.13565	5.18521	33.9858	30.2984	30.2137	30.6165	29.5811	23.5007	29.712	35.7638	0.369178	0.834618	0.0414664	0.251816	0.657625	0.850239	0.941664	0.325988	0.999325	0.915249	0.900862	0.976325	0.777816	0.874249	1.05232	0	0	0	0
An08g06140	An00g00211_at	hypothetical protein	4.24764	4.17382	4.33206	4.2723	4.36398	4.4383	3.91819	4.18685	4.08921	3.55606	4.00414	4.17127	4.0659	3.62326	3.92701	3.64188	4.31045	4.31448	4.24764	4.17382	21.1289	16.8836	15.6228	16.5932	12.0391	14.9967	19.8692	18.5164	0.0325661	0.00487737	0.696097	0.558434	0.218143	0.38774	0.104529	0.894918	0.999325	0.6657	0.785334	0.713064	0.959928	0.940383	0.876355	0	0	0	0
An08g06120	An00g00212_at	hypothetical protein	5.12455	4.98478	5.15098	5.02092	4.84975	5.03821	4.96083	5.1113	5.32366	5.72653	5.66657	6.01092	5.83039	5.46451	5.90727	5.42229	5.32	5.14757	5.12455	4.98478	30.7813	47.7367	55.2124	32.8099	48.3526	52.586	37.6293	33.2358	0.669286	0.931428	0.743975	0.190357	0.608141	0.94865	0.976804	0.912763	0.999325	0.898809	1.0659	1.0129	0.95243	1.22247	1.07974	0	0	0	0
An08g06110	An00g00213_at	hypothetical protein	3.09649	3.05165	3.12941	3.11414	3.24584	3.29019	3.27665	3.06798	3.21073	3.40943	3.26319	3.50159	3.24136	3.08889	3.07525	3.19644	3.15069	3.26564	3.09649	3.05165	9.6332	9.35697	8.99559	9.01494	9.50814	10.1895	9.24176	8.42147	0.502826	0.870477	0.216509	0.673772	0.18428	0.903933	0.955497	0.591143	0.999325	0.631934	0.935819	1.01616	1.13273	0.959365	0.874213	0	0	0	0
An02g01620	An00g00214_at	hypothetical protein	7.4426	7.63342	7.76564	7.22675	7.79753	8.23783	7.77135	7.71711	8.01031	8.03215	7.81695	8.03162	7.77671	7.78249	7.76449	7.71393	7.82218	7.68242	7.4426	7.63342	259.156	237.784	221.432	214.41	240.072	234.391	215.613	185.852	0.173675	0.943459	0.674383	0.185951	0.0241564	0.686795	0.980562	0.886889	0.999325	0.246995	0.827341	1.00962	1.05853	0.831982	0.717144	0	0	0	0
An08g06040	An00g00215_at	hypothetical protein	4.54881	4.4274	4.39789	4.55667	4.61326	4.67471	4.43552	4.45788	4.48599	4.03086	4.05283	4.37057	4.34781	4.25545	4.21912	4.22231	4.56981	4.70995	4.54881	4.4274	25.0022	21.3609	17.5813	21.8067	17.6691	19.6497	24.9312	22.4416	0.134299	0.0441285	0.217505	0.97418	0.230271	0.634704	0.275158	0.592116	0.999325	0.680015	0.872191	0.827168	1.11765	0.99716	0.897583	0	0	0	0
An08g05980	An00g00216_at	hypothetical protein	3.34743	3.49647	3.37655	3.47808	3.61464	3.40866	3.58487	3.52274	3.55467	3.71943	3.29229	3.40062	3.30636	3.52269	3.68683	3.52784	3.35844	3.4808	3.34743	3.49647	11.4054	10.7817	11.2321	11.7436	12.304	11.0366	10.7006	10.7179	0.825863	0.327521	0.894772	0.632055	0.640645	0.977969	0.650069	0.968608	0.999325	0.907667	1.02965	1.14119	0.982596	0.938201	0.939718	0	0	0	0
An08g05960	An00g00217_at	hypothetical protein	3.99281	3.80524	3.85521	3.86692	3.85868	3.73955	3.88079	3.67124	3.99213	3.83308	3.66253	3.82557	3.96864	4.06835	3.85518	3.77307	3.80715	3.84966	3.99281	3.80524	13.9203	15.7839	13.5371	13.6991	15.4626	13.9223	14.2058	14.9184	0.874994	0.839932	0.783065	0.841965	0.499476	0.984753	0.944797	0.926592	0.999325	0.857863	0.984113	0.979644	1.02845	1.02051	1.0717	0	0	0	0
An04g04660	An00g00218_at	hypothetical protein	2.89429	2.89397	2.78541	2.84838	2.85988	2.79026	2.78359	2.85174	3.04604	2.83205	2.83711	2.95217	2.87754	3.32654	2.71728	2.93833	2.83256	2.91179	2.89429	2.89397	7.08648	7.79089	6.85519	7.05021	8.45202	7.70209	7.32167	7.43395	0.959367	0.423632	0.257709	0.746183	0.6358	0.99446	0.725568	0.628445	0.999325	0.907357	0.994883	1.08486	1.12354	1.03319	1.04903	0	0	0	0
An02g01500	An00g00219_at	hypothetical protein	6.31782	6.45884	6.54553	6.14118	6.42336	6.7526	6.43767	6.42918	6.11856	6.05613	6.15041	5.75905	6.38239	5.88125	6.16291	6.18714	6.38269	6.70596	6.31782	6.45884	96.201	76.1343	71.3409	86.428	62.626	62.8174	93.3334	83.7683	0.398746	0.134006	0.318545	0.809522	0.27944	0.866184	0.45451	0.679653	0.999325	0.726805	0.898412	0.822572	0.880523	0.970192	0.870764	0	0	0	0
An08g05930	An00g00220_at	hypothetical protein	3.2225	3.28454	3.12994	3.09831	3.05731	3.19852	3.11798	3.13767	3.44775	3.12948	3.29165	3.33183	2.90873	3.11575	3.15828	3.37413	3.1643	3.03699	3.2225	3.28454	8.74171	9.05202	9.34998	8.74117	8.70963	10.2176	8.57801	9.53689	0.999513	0.706697	0.391305	0.853369	0.400083	0.999677	0.887592	0.73077	0.999325	0.810146	0.999938	0.962175	1.09279	0.981273	1.09096	0	0	0	0
An04g04610	An00g00221_at	hypothetical protein	3.28069	3.32193	3.25309	3.19551	3.29223	3.52974	3.3226	3.37641	2.87441	3.06142	3.13143	3.19587	3.26852	3.21241	2.97832	3.50948	3.19001	3.14631	3.28069	3.32193	10.6368	8.40628	8.31016	10.193	8.79641	10.2154	8.98898	9.85809	0.680771	0.661531	0.060082	0.118115	0.465735	0.950073	0.864531	0.370004	0.999325	0.842293	0.958281	1.04641	1.22927	0.845087	0.926795	0	0	0	0
An04g04610	An00g00221_x_at	hypothetical protein	3.13379	3.13421	3.16369	3.19573	3.15014	3.29758	3.11908	2.99341	3.04481	2.9813	3.06258	3.40163	3.14088	3.03906	3.07316	3.12289	3.11043	3.06388	3.13379	3.13421	9.34284	8.53178	8.38534	8.31806	8.05666	9.59484	8.49818	8.77865	0.257232	0.570027	0.192054	0.352017	0.537331	0.774971	0.818681	0.568559	0.999325	0.871842	0.890314	0.944312	1.14424	0.909593	0.939613	0	0	0	0
An04g04600	An00g00222_at	hypothetical protein	4.50337	4.47311	4.52978	4.78756	4.91417	4.62918	4.33411	4.51015	4.72984	4.69488	4.59816	4.47348	4.61908	4.58978	4.38226	4.48465	4.54153	4.82025	4.50337	4.47311	27.316	25.536	22.4744	21.4385	24.9736	22.3014	25.6501	22.4437	0.0272145	0.825253	0.938913	0.535074	0.065943	0.366865	0.938313	0.980534	0.999325	0.406341	0.784831	0.977975	0.992305	0.939013	0.821632	0	0	0	0
An04g04560	An00g00223_at	hypothetical protein	4.11736	4.0471	4.10172	4.08707	4.38767	4.05353	4.28836	3.93068	4.00277	3.94109	3.41884	3.81399	4.53789	3.97453	4.42552	4.20192	4.08777	4.25332	4.11736	4.0471	18.6435	19.2973	15.1598	17.2619	15.5389	16.0885	18.0078	16.9384	0.676427	0.249604	0.746954	0.850488	0.603734	0.950073	0.578105	0.914194	0.999325	0.897833	0.925894	0.805235	1.06126	0.965901	0.908544	0	0	0	0
An08g05880	An00g00224_at	hypothetical protein	3.56369	3.46986	3.56494	3.4679	3.42468	3.43024	3.48947	3.29243	3.55905	4.00935	3.92252	3.95859	3.65419	3.98178	3.68015	4.04568	3.4769	3.50374	3.56369	3.46986	10.7589	12.1815	13.9417	10.4901	15.9509	16.0237	11.238	11.446	0.760948	0.00479229	0.108782	0.60147	0.460113	0.964659	0.103499	0.464479	0.999325	0.839818	0.975014	1.30944	1.14934	1.04453	1.06387	0	0	0	0
An02g01450	An00g00225_at	hypothetical protein	3.64711	3.77987	3.66631	3.64512	3.68408	3.64545	4.18847	3.79847	3.54504	3.50054	3.38754	3.77792	3.57133	3.28104	3.70134	3.53672	3.78135	3.87047	3.64711	3.77987	12.6825	11.7793	11.6676	15.9277	10.4889	12.6172	14.1812	13.1181	0.0990382	0.384836	0.555106	0.402384	0.797991	0.583176	0.695167	0.824823	0.999325	0.950328	1.25589	0.89045	1.08139	1.11818	1.03435	0	0	0	0
An08g03710	An00g00226_at	hypothetical protein	6.70992	6.85903	7.05417	6.73008	7.08866	7.27048	6.84368	7.31547	6.64649	6.82604	6.91355	7.02629	6.78632	7.29497	6.64865	6.69874	7.13824	7.32744	6.70992	6.85903	144.966	105.157	109.98	135.259	133.482	116.365	150.419	110.238	0.609943	0.0929955	0.6774	0.785112	0.0571707	0.937862	0.380445	0.88777	0.999325	0.379977	0.933039	1.26936	1.05806	1.03762	0.760442	0	0	0	0
An04g04550	An00g00227_at	hypothetical protein	5.77603	5.60891	5.68709	5.78847	5.89594	5.69472	5.47198	5.44877	5.01326	4.91819	5.21468	4.86809	5.24526	4.92269	5.15339	4.99616	5.47362	5.14722	5.77603	5.60891	55.5351	34.9994	36.3538	44.0288	30.2831	30.5293	39.6823	51.7137	0.0788961	0.258321	0.176744	0.0154632	0.571426	0.545357	0.584344	0.550294	0.757733	0.885014	0.79281	0.865246	0.839783	0.714543	0.931189	0	0	0	0
An02g01440	An00g00228_at	hypothetical protein	3.22348	3.27056	3.27725	3.26501	3.40498	3.2329	3.21119	3.30065	3.30502	3.27157	3.02605	3.18122	3.52354	3.34624	3.1218	3.78954	3.35723	3.25389	3.22348	3.27056	9.97931	10.661	8.42063	9.55279	9.91014	11.1996	9.88716	9.49405	0.696809	0.516639	0.0202512	0.933882	0.656816	0.952436	0.788131	0.248916	0.999325	0.914915	0.95726	0.929565	1.33002	0.990765	0.951373	0	0	0	0
An08g05840	An00g00229_at	hypothetical protein	4.25577	4.13992	4.15806	4.1912	4.39957	4.17033	4.29907	4.19176	4.12613	4.09034	3.78512	4.66561	4.08301	3.90998	3.97535	3.82099	4.33565	4.27938	4.25577	4.13992	19.4939	17.2027	14.7254	18.9669	16.0018	18.9391	19.8012	18.3517	0.842169	0.600476	0.0823853	0.909491	0.661704	0.980612	0.833324	0.414755	0.999325	0.91592	0.972966	0.930186	1.28616	1.01576	0.941407	0	0	0	0
An08g03680	An00g00230_at	hypothetical protein	4.34028	4.34697	4.39445	4.65811	4.65409	4.55704	4.25389	4.38459	4.08851	4.63837	3.91444	4.24341	4.13581	4.79959	4.12388	4.30177	4.57424	4.37199	4.34028	4.34697	24.3452	17.2935	16.2139	19.9628	26.3363	19.3276	22.2097	20.3031	0.0451009	0.00031931	0.0721562	0.328295	0.064018	0.438848	0.0334617	0.393736	0.999325	0.401685	0.819988	1.5229	1.19204	0.912282	0.833967	0	1	0	0
An08g05830	An00g00231_at	hypothetical protein	3.70536	3.7212	3.75529	3.74786	4.04769	3.8377	3.85614	3.79849	3.44324	3.28042	3.44383	4.15992	3.32502	3.46594	3.74277	3.62116	3.60907	3.97927	3.70536	3.7212	15.377	10.4406	12.0696	14.195	10.3616	14.831	13.8726	13.1162	0.541815	0.953535	0.128494	0.434147	0.233478	0.916971	0.984198	0.497415	0.999325	0.682286	0.923136	0.992438	1.22879	0.90217	0.852981	0	0	0	0
An02g01410	An00g00232_at	hypothetical protein	3.89901	3.87506	3.87005	3.74982	4.05468	4.08659	4.00246	3.79623	3.77522	3.62035	3.12126	4.02216	3.62602	3.53027	3.50472	3.64959	3.89034	3.72423	3.89901	3.87506	16.8028	13.0016	9.93825	14.9218	11.92	14.2795	13.9993	14.795	0.279846	0.424974	0.00373745	0.105198	0.248077	0.790771	0.727175	0.133235	0.999325	0.699411	0.888052	0.916807	1.43682	0.833153	0.880506	0	0	0	0
An08g09820	An00g00233_at	hypothetical protein	2.88278	2.89081	2.93495	2.82445	2.92818	2.90351	2.86777	2.87536	3.05804	2.94735	2.91624	3.00834	2.92199	3.07044	2.9962	3.22524	2.76331	2.79871	2.88278	2.89081	7.54669	7.94481	7.76087	7.31859	8.04946	8.67458	6.87333	7.39628	0.700186	0.869319	0.174909	0.250402	0.8003	0.952691	0.954947	0.548356	0.999325	0.950384	0.969775	1.01317	1.11773	0.910774	0.980069	0	0	0	0
An08g09820	An00g00233_x_at	hypothetical protein	2.71234	2.7733	2.71903	2.6825	2.78839	2.65894	2.79243	2.71734	2.99562	2.83186	3.1229	2.90933	3.04307	2.88325	2.88756	2.92909	2.58756	2.71441	2.71234	2.7733	6.60548	8.10798	8.02907	6.75	7.24783	7.56434	6.28096	6.69376	0.787248	0.174833	0.460751	0.532069	0.868412	0.969421	0.502307	0.773911	0.999325	0.968842	1.02188	0.893913	0.942119	0.950871	1.01336	0	0	0	0
An08g05810	An00g00234_at	hypothetical protein	3.5316	3.60711	3.58455	3.60525	3.46143	3.59399	3.67429	3.62267	3.73716	3.68765	3.69946	4.11129	3.63743	3.6485	3.85219	3.54214	3.5508	3.67189	3.5316	3.60711	11.5331	12.8821	13.6974	12.5401	12.7116	14.1891	12.2215	11.8709	0.434745	0.900089	0.739929	0.586562	0.785771	0.87843	0.964381	0.911963	0.999325	0.948248	1.08731	0.986768	1.0359	1.05968	1.02929	0	0	0	0
An08g05800	An00g00235_at	hypothetical protein	4.17798	4.22299	4.17925	4.13895	4.17316	4.15408	3.96969	4.1675	4.09671	3.92029	3.75454	4.14503	3.99815	4.3546	3.93229	3.67004	4.07282	4.27104	4.17798	4.22299	17.9215	16.5347	14.3544	16.7791	17.5993	15.0067	18.025	18.3854	0.601481	0.620628	0.723902	0.963427	0.838821	0.935257	0.842709	0.905334	0.999325	0.961704	0.936253	1.06438	1.04544	1.00577	1.02588	0	0	0	0
An08g09810	An00g00236_at	hypothetical protein	3.85611	3.90118	3.8481	3.82587	3.79886	3.73753	3.75282	3.87154	3.6938	3.73226	3.99334	3.86364	3.97329	3.86497	4.32534	3.88821	3.72963	3.73057	3.85611	3.90118	13.6251	14.2565	17.8684	14.0469	13.9155	14.6814	13.27	14.7091	0.742745	0.794246	0.0477388	0.77614	0.414321	0.962023	0.925302	0.342089	0.999325	0.817236	1.03096	0.97608	0.821642	0.973942	1.07956	0	0	0	0
An04g04450	An00g00237_at	hypothetical protein	4.03881	4.12722	4.17035	3.89983	4.18355	4.08971	4.21046	3.92536	3.99084	3.69957	3.90074	3.96244	4.17076	3.73735	3.58949	3.82628	4.04716	4.11305	4.03881	4.12722	17.5893	16.9217	13.4089	16.7711	13.1634	14.8703	16.9135	16.9477	0.634785	0.0217991	0.308932	0.695667	0.710536	0.942739	0.20107	0.672711	0.999325	0.929368	0.953483	0.7779	1.10899	0.961579	0.96352	0	0	0	0
An14g04120	An00g00238_at	hypothetical protein	3.45584	3.47947	3.60668	3.63622	3.98915	3.68393	3.83229	3.58424	3.78473	3.63724	3.51233	3.64139	3.28941	3.63186	3.17211	3.37006	3.57628	3.82297	3.45584	3.47947	14.2861	11.6082	10.1416	13.0707	12.4196	11.3587	12.9927	11.0629	0.47553	0.586329	0.365642	0.446862	0.0524545	0.894988	0.82609	0.710662	0.999325	0.364785	0.914924	1.0699	1.12	0.909462	0.774378	0	0	0	0
An02g01380	An00g00239_at	hypothetical protein	5.58474	5.7189	5.61594	5.80973	5.67892	5.49127	5.33262	5.37726	5.4817	4.9226	5.05513	5.27496	5.18172	5.03513	4.9643	5.10746	5.68645	5.61983	5.58474	5.7189	48.0044	40.2722	32.2162	40.9258	31.5347	36.535	50.3228	50.2768	0.158792	0.0380466	0.260554	0.667435	0.673469	0.667802	0.260058	0.630424	0.999325	0.919744	0.852543	0.783038	1.13406	1.04829	1.04734	0	0	0	0
An08g09790	An00g00240_at	hypothetical protein	3.35417	3.46369	3.53249	3.47333	3.686	3.61615	3.63379	3.5441	3.299	3.16574	3.50633	3.6558	3.76131	3.47239	3.0855	3.51908	3.6046	3.48716	3.35417	3.46369	12.5627	11.5527	9.8213	12.0332	9.98019	12.0206	11.6793	10.6216	0.719635	0.232919	0.106511	0.544963	0.174322	0.95651	0.56174	0.460756	0.999325	0.619576	0.957849	0.863886	1.22394	0.929677	0.845488	0	0	0	0
An01g03150	An00g00241_at	hypothetical protein	6.80997	6.34117	6.52433	6.58711	4.85911	4.77778	5.95572	5.41617	4.87973	5.83156	5.503	4.97763	4.77294	4.60531	5.33463	4.70104	6.09462	5.48043	6.80997	6.34117	28.2161	28.3708	42.7786	51.4802	37.2311	28.6276	55.2357	95.3772	0.0119263	0.216141	0.0755727	0.0060176	3.45038e-05	0.261859	0.547271	0.401496	0.544818	0.0124925	1.8245	1.3123	0.669203	1.95759	3.38024	0	0	0	0
An04g04420	An00g00242_at	hypothetical protein	3.71392	3.70872	3.65265	3.6117	4.00798	3.75943	3.67142	3.60355	4.06617	3.6172	3.69395	3.68932	3.65987	3.69813	3.67581	3.56322	3.81651	3.79359	3.71392	3.70872	14.7609	14.5507	12.8606	12.4449	12.6202	12.3486	13.9776	13.0985	0.108542	0.175203	0.690476	0.593847	0.250877	0.601769	0.502973	0.893618	0.999325	0.702156	0.843102	0.867325	0.960189	0.946939	0.887377	0	0	0	0
An08g05770	An00g00243_at	hypothetical protein	5.41477	5.67584	5.27383	5.01446	5.42296	5.0528	4.94866	5.20213	5.89227	5.3574	6.04113	5.85605	6.00002	5.79538	6.49019	5.9662	5.30335	5.07084	5.41477	5.67584	37.7363	61.6551	76.94	33.7167	47.7156	60.1764	36.4311	46.6985	0.486246	0.124948	0.140031	0.826464	0.196724	0.899891	0.439696	0.513093	0.999325	0.646785	0.893482	0.773911	0.782121	0.965411	1.2375	0	0	0	0
An04g04410	An00g00244_at	hypothetical protein	3.73432	3.88494	3.65874	3.72383	3.91663	3.96765	3.65121	3.81439	3.55507	3.49213	3.5247	3.58497	3.57789	3.5415	3.68085	3.76791	3.59874	3.69022	3.73432	3.88494	15.371	11.8472	12.1491	13.2949	11.4463	12.7855	12.5054	14.0221	0.125042	0.705436	0.576115	0.0354446	0.32017	0.623859	0.886699	0.836387	0.880468	0.757998	0.864934	0.966161	1.05239	0.813568	0.912243	0	0	0	0
An08g05750	An00g00245_at	hypothetical protein	3.3636	3.53382	3.45928	3.4137	3.62293	3.50063	3.51092	3.46884	3.84205	3.42277	3.0556	3.29301	3.31582	3.67137	3.48968	3.47795	3.5109	3.44256	3.3636	3.53382	11.8087	11.95	9.66414	11.2346	11.6889	10.4503	11.1327	10.9185	0.696475	0.862462	0.541926	0.644824	0.541086	0.952436	0.952604	0.818392	0.999325	0.872791	0.951385	0.978155	1.08135	0.942751	0.924616	0	0	0	0
An08g05740	An00g00246_at	hypothetical protein	2.97399	2.88814	2.94769	2.94472	3.01674	2.95969	3.1206	2.81063	3.11197	3.01457	3.50003	2.98137	3.18915	3.18154	3.42254	3.38867	3.00416	3.01877	2.97399	2.88814	7.93492	8.88002	11.0141	7.81158	8.56262	9.09466	8.06381	7.62674	0.877094	0.719843	0.0735244	0.873621	0.696394	0.984912	0.893121	0.396555	0.999325	0.925188	0.984456	0.964257	0.825726	1.01624	0.961162	0	0	0	0
An08g03600	An00g00247_at	hypothetical protein	8.67202	8.60379	8.66262	8.61099	7.78799	7.70159	8.4437	8.28142	7.88747	8.53821	8.45735	8.40951	8.4415	8.28538	8.55899	8.4172	8.16267	7.84328	8.67202	8.60379	214.493	286.916	364.095	329.14	340.568	340.936	256.529	398.353	0.00173995	0.149545	0.569089	0.133614	6.06486e-05	0.0922459	0.47333	0.833159	0.999325	0.0141927	1.5345	1.18699	0.936391	1.19598	1.85718	0	0	0	0
An08g05710	An00g00248_at	hypothetical protein	3.11757	3.06463	3.10111	3.15275	3.22789	3.20074	3.11909	3.31762	3.37894	3.39686	3.73687	3.84783	3.69024	3.69558	3.23228	3.14437	3.08636	3.17758	3.11757	3.06463	9.28122	11.5882	11.1934	9.30726	11.6821	11.2832	8.76631	8.52147	0.984642	0.955824	0.956239	0.695703	0.559639	0.997394	0.985582	0.985654	0.999325	0.879631	1.00281	1.0081	1.00802	0.944521	0.918141	0	0	0	0
An08g09740	An00g00249_at	hypothetical protein	3.86954	4.03217	3.9699	3.92084	4.24248	4.06345	3.92891	3.84386	3.74502	3.68988	3.89323	3.31774	3.6741	3.9655	3.99743	4.03651	3.9305	4.03092	3.86954	4.03217	17.7896	13.0824	15.405	14.7883	14.1987	12.7916	15.7875	15.4642	0.181915	0.544486	0.179426	0.38013	0.305436	0.698161	0.804005	0.554269	0.999325	0.747432	0.831287	1.08533	0.830353	0.887456	0.86928	0	0	0	0
An08g05690	An00g00250_at	hypothetical protein	6.50735	6.45868	6.39292	6.68463	6.3008	6.65081	6.29044	6.65886	6.55351	6.69144	6.57018	5.73624	5.95341	6.37205	6.70865	6.47971	6.46019	6.39204	6.50735	6.45868	89.0045	76.2921	99.6926	88.9331	92.5234	68.9737	85.9913	89.4502	0.996232	0.266137	0.0433041	0.839417	0.97654	0.998848	0.593462	0.331356	0.999325	0.993444	0.999198	1.21275	0.691863	0.966145	1.00501	0	0	0	0
An14g04030	An00g00251_at	hypothetical protein	3.62147	3.71601	3.66865	3.80376	4.00597	3.67021	3.67482	3.89402	4.21209	3.5056	3.55882	3.62026	3.71497	3.14645	3.57726	3.40145	3.79729	3.83369	3.62147	3.71601	14.3014	15.6007	11.86	13.7792	10.0284	11.3992	14.0791	12.7175	0.765327	0.00253256	0.750531	0.899846	0.352629	0.966301	0.0822616	0.915618	0.999325	0.777958	0.963482	0.642821	0.961142	0.984456	0.889244	0	0	0	0
An08g05660	An00g00252_at	hypothetical protein	3.52564	3.46206	3.4791	3.43966	3.5848	3.56481	3.55183	3.6628	3.53757	3.68568	4.01564	3.49304	3.66454	3.63226	3.49656	3.73107	3.609	3.49526	3.52564	3.46206	11.9158	12.1346	13.5113	12.1874	12.6316	12.2275	11.73	11.2656	0.830192	0.702901	0.348866	0.881061	0.594824	0.978511	0.885372	0.700638	0.999325	0.893902	1.02279	1.04096	0.904982	0.984407	0.945433	0	0	0	0
An14g04020	An00g00253_at	hypothetical protein	6.23515	5.95685	5.81605	6.02904	6.1478	6.05629	6.01228	5.73639	5.35253	5.29843	5.27999	5.14486	5.45531	5.74431	4.97488	5.41341	6.07847	5.97476	6.23515	5.95685	68.6907	42.3392	34.9552	58.6612	45.9303	38.831	65.1916	68.4036	0.217902	0.51725	0.405105	0.67622	0.973229	0.744484	0.788234	0.739329	0.999325	0.993068	0.85399	1.08482	1.11088	0.94906	0.99582	0	0	0	0
An08g05650	An00g00254_at	hypothetical protein	4.8729	4.8818	4.85513	4.76255	5.31365	5.15486	4.81379	4.77412	4.75951	4.953	4.11314	4.53625	4.93671	4.84452	4.83109	5.06072	4.87769	4.8924	4.8729	4.8818	37.6415	28.8023	22.1943	27.7411	29.8315	27.8283	29.5492	29.3919	0.0464121	0.806341	0.128571	0.105778	0.0989307	0.44357	0.930133	0.497432	0.999325	0.49618	0.736983	1.03573	1.25385	0.785017	0.780839	0	0	0	0
An08g05630	An00g00255_at	hypothetical protein	3.92269	3.88336	3.94865	3.89616	4.14277	3.84119	3.91196	3.99191	4.15745	3.70185	4.28054	4.18922	3.98514	3.67861	3.69958	4.127	3.81233	3.97385	3.92269	3.88336	15.9114	16.8105	15.8901	15.4757	12.9083	17.8532	14.8572	14.9598	0.835021	0.0618684	0.387846	0.608387	0.644587	0.980013	0.319675	0.72871	0.999325	0.909566	0.972622	0.767873	1.12354	0.933747	0.9402	0	0	0	0
An08g09660	An00g00256_at	hypothetical protein	2.98179	3.00034	3.0727	2.96916	3.1456	3.00894	3.07458	2.92043	3.2656	3.24215	3.25328	2.83828	3.27359	3.17007	3.38526	3.01691	3.10828	2.88021	2.98179	3.00034	8.44016	9.64375	9.98158	7.98619	9.22858	7.60842	7.96814	7.95062	0.548393	0.632116	0.00862666	0.532359	0.517008	0.919366	0.848847	0.183525	0.999325	0.863803	0.946213	0.95695	0.762246	0.944075	0.941999	0	0	0	0
An03g04390	An00g00257_at	hypothetical protein	4.0864	4.06039	4.23692	4.2331	4.28029	4.2327	3.98738	3.84832	3.80171	3.64393	4.3106	3.85726	3.7851	3.66287	3.91687	4.17407	3.93118	3.89237	4.0864	4.06039	19.1132	13.8653	17.3124	15.1144	12.5829	16.1747	15.0508	16.8351	0.0272755	0.328375	0.490075	0.0250158	0.206182	0.366865	0.650608	0.790934	0.845352	0.65392	0.790782	0.907512	0.934286	0.787459	0.88081	0	0	0	0
An08g05620	An00g00258_at	hypothetical protein	3.65157	3.68224	3.66463	3.57229	3.97786	3.72575	3.74156	3.85233	4.22657	3.8735	3.43499	3.96672	3.66049	3.68035	3.75611	4.26966	3.97684	4.07013	3.65157	3.68224	14.4381	15.3858	12.0884	13.8993	13.7078	17.3659	16.2626	12.7013	0.780271	0.401907	0.0161639	0.388067	0.353539	0.968308	0.709055	0.227738	0.999325	0.778015	0.962687	0.890937	1.43658	1.12637	0.879712	0	0	0	0
An01g11030	An00g00259_at	hypothetical protein	2.71257	2.76555	2.75065	2.82805	2.74423	2.79057	2.80419	2.74023	2.99981	3.00451	3.14977	3.1531	2.89794	2.96011	2.92542	3.06176	2.79094	2.95388	2.71257	2.76555	6.80881	7.72146	8.2112	6.83153	7.90249	8.61846	7.3229	6.67637	0.966934	0.773392	0.549412	0.371617	0.807113	0.995013	0.91691	0.821626	0.999325	0.952867	1.00334	1.02345	1.0496	1.0755	0.980549	0	0	0	0
An01g11020	An00g00260_at	hypothetical protein	3.29432	3.25046	3.2099	3.23033	3.44396	3.35302	3.43267	3.36872	3.53009	3.25376	3.19876	3.27482	3.31413	2.91081	3.20598	3.31927	3.42407	3.3465	3.29432	3.25046	10.545	10.7191	9.20469	10.5611	8.46952	9.82899	10.4489	9.66246	0.986524	0.0181998	0.472234	0.919453	0.341544	0.997584	0.185436	0.780195	0.999325	0.772148	1.00153	0.790136	1.06782	0.990889	0.916307	0	0	0	0
An08g05600	An00g00261_at	hypothetical protein	3.84158	3.83811	3.69924	3.86975	3.57908	3.58398	3.86587	3.47363	3.68533	3.47746	3.60351	4.37739	3.62517	3.82788	3.65066	3.98198	3.77525	3.77053	3.84158	3.83811	11.9715	12.5991	12.3555	12.7264	12.5766	18.1222	13.6695	14.3189	0.582887	0.987112	0.00307824	0.242092	0.1209	0.928834	0.995645	0.126881	0.999325	0.539409	1.06305	0.998212	1.46672	1.14184	1.19608	0	0	0	0
An14g03970	An00g00262_at	hypothetical protein	3.28584	3.26452	3.46179	3.3324	3.43491	3.43499	3.28742	3.28099	3.33233	3.28006	3.3291	3.22523	3.19964	3.12652	3.07557	3.32381	3.27554	3.31464	3.28584	3.26452	10.8149	9.61965	9.20448	9.7419	9.21057	9.67675	9.81569	9.68115	0.283345	0.650237	0.602015	0.318277	0.256623	0.794252	0.858364	0.85234	0.999325	0.707668	0.900784	0.957475	1.05131	0.907607	0.895167	0	0	0	0
An03g04370	An00g00263_at	hypothetical protein	3.58694	3.57427	3.4847	3.49654	3.45149	3.26262	3.40031	3.508	3.54974	3.4435	3.90349	4.00013	3.53229	3.64379	3.61581	3.54977	3.51673	3.49861	3.58694	3.57427	10.2465	11.64	13.5446	10.9598	11.6612	13.689	11.374	11.9638	0.5405	0.986713	0.922686	0.346642	0.169733	0.915931	0.995645	0.97699	0.999325	0.616538	1.06962	1.00182	1.01066	1.11004	1.1676	0	0	0	0
An08g03540	An00g00264_at	hypothetical protein	3.38647	3.44058	3.35	3.3065	3.40836	3.33082	3.38891	3.44622	3.56952	3.37219	3.99189	3.64111	3.42288	3.15408	3.53794	4.07999	3.3034	3.5099	3.38647	3.44058	10.3359	11.2839	13.5942	10.6854	9.60065	14.5258	10.6048	10.6555	0.773732	0.175274	0.568168	0.82414	0.792284	0.9675	0.503078	0.832736	0.999325	0.949157	1.03381	0.850824	1.06853	1.02602	1.03092	0	0	0	0
An03g04360	An00g00265_at	hypothetical protein	5.14919	5.0229	5.20055	5.38609	4.85529	5.35436	4.74307	5.04714	5.33	5.23608	5.08858	4.80276	5.34305	5.17435	5.2048	5.75962	5.10147	4.90073	5.14919	5.0229	34.4116	40.4067	35.4248	29.7559	36.8915	38.8862	32.0245	33.9665	0.416584	0.60859	0.599992	0.685352	0.941355	0.871648	0.837049	0.851305	0.999325	0.986208	0.864705	0.913003	1.09771	0.93063	0.987066	0	0	0	0
An03g04350	An00g00266_at	hypothetical protein	6.11105	5.98398	5.99683	6.19466	5.84785	5.99996	6.03719	6.05466	5.90394	5.96029	6.1436	5.66983	5.82087	6.02055	5.7782	5.82988	6.05593	5.79587	6.11105	5.98398	60.7118	58.178	62.2887	66.0701	63.5764	53.8119	60.7959	66.1431	0.413482	0.391439	0.166224	0.989206	0.407551	0.871603	0.701058	0.541477	0.999414	0.813773	1.08826	1.09279	0.86391	1.00138	1.08946	0	0	0	0
An14g03960	An00g00267_at	hypothetical protein	3.68161	3.64105	3.69445	3.77665	3.88848	3.82129	3.7689	4.12824	4.00883	3.62126	4.03908	3.77643	3.65179	3.48041	3.8151	3.56601	3.85759	4.09335	3.68161	3.64105	14.4689	14.2245	15.2115	15.4397	11.7195	12.7393	15.7303	12.6523	0.555473	0.0920215	0.120179	0.449647	0.231812	0.920843	0.378346	0.484759	0.999325	0.681117	1.06709	0.823893	0.837478	1.08718	0.874451	0	0	0	0
An14g03950	An00g00268_at	hypothetical protein	7.33217	7.2586	7.30527	7.26975	7.25464	7.4923	7.25951	7.13797	7.0663	6.94453	7.0019	7.28132	7.07108	6.93871	6.86362	6.90856	7.40308	7.32094	7.33217	7.2586	165.819	134.242	122.171	146.905	122.924	136.706	164.507	157.083	0.203135	0.348586	0.235779	0.931614	0.560992	0.723261	0.668198	0.609573	0.999325	0.879631	0.885932	0.915692	1.11898	0.992087	0.947313	0	0	0	0
An14g03940	An00g00269_at	hypothetical protein	3.48075	3.41418	3.4596	3.4263	3.66327	3.60587	3.52976	3.45898	3.39782	3.50588	3.74835	3.94291	4.14116	3.49846	3.71535	3.68744	3.50599	3.72174	3.48075	3.41418	12.4198	13.6374	13.2862	11.2696	11.3307	14.0761	12.2428	10.9091	0.456421	0.165427	0.656093	0.911615	0.32373	0.8871	0.4907	0.877755	0.999325	0.761388	0.907393	0.830859	1.05946	0.985751	0.878367	0	0	0	0
An04g04310	An00g00270_at	hypothetical protein	4.03365	3.88049	3.91446	3.92733	4.08655	4.04706	3.89452	3.91011	3.43032	3.38218	3.21811	3.58342	3.69589	3.47696	3.79683	3.50898	3.87494	3.72136	4.03365	3.88049	16.7583	11.8196	11.3725	14.9525	10.7747	11.6819	13.911	15.5309	0.321776	0.418592	0.812672	0.114854	0.504729	0.823792	0.721816	0.938079	0.999325	0.859523	0.892244	0.911596	1.02721	0.830097	0.92676	0	0	0	0
An04g04300	An00g00271_at	hypothetical protein	2.96274	2.95573	2.99437	2.98668	3.03323	3.0493	2.94158	3.15117	3.18248	2.79194	3.00796	3.02887	3.30797	2.81643	3.06737	3.44995	3.10243	3.16736	2.96274	2.95573	8.23212	9.48224	8.21162	8.26134	6.98464	9.44406	8.78412	7.77712	0.970603	0.00551343	0.159712	0.502909	0.556586	0.995013	0.111166	0.534217	0.999325	0.87844	1.00355	0.736602	1.15009	1.06705	0.944729	0	0	0	0
An08g05550	An00g00272_at	hypothetical protein	4.39954	4.26602	4.38225	4.35677	4.39434	4.44694	4.20046	4.34144	4.26604	4.08126	4.33534	4.20484	4.39836	4.53116	4.422	4.40919	4.33911	4.411	4.39954	4.26602	21.4163	20.1429	20.8023	19.3057	19.7833	19.7943	20.7502	20.151	0.304185	0.855959	0.617987	0.750459	0.541752	0.814584	0.950724	0.859352	0.999325	0.872803	0.901446	0.982148	0.951544	0.968898	0.940919	0	0	0	0
An14g03900	An00g00273_at	hypothetical protein	3.88068	4.00603	3.78939	3.98593	4.12621	4.00572	3.97081	4.14422	4.58478	3.72328	4.00029	4.05884	3.72587	3.65102	3.5213	4.12184	4.11511	4.07994	3.88068	4.00603	16.7486	17.8187	13.5554	16.6507	12.8808	17.0339	17.119	15.384	0.969952	0.0507385	0.155838	0.888165	0.586557	0.995013	0.292352	0.530312	0.999325	0.889368	0.99416	0.722878	1.25662	1.02211	0.918524	0	0	0	0
An01g03020	An00g00274_at	hypothetical protein	3.93109	3.85131	3.82595	3.90802	4.03862	4.07107	4.19871	4.01209	3.37879	3.73069	3.5526	4.20912	3.59443	3.94146	3.65654	3.39493	3.94806	4.01297	3.93109	3.85131	16.62	11.2092	12.1642	17.2127	14.2815	13.9484	15.7854	14.8378	0.806042	0.104414	0.344389	0.718412	0.431111	0.972779	0.404847	0.697356	0.999325	0.8272	1.03566	1.27409	1.14668	0.949785	0.892768	0	0	0	0
An02g01230	An00g00275_at	hypothetical protein	4.76535	4.67532	4.71093	4.74363	4.66273	4.80645	4.72437	4.76978	4.53308	4.61578	4.47534	4.42175	4.5874	4.61945	4.30262	4.39808	4.59381	4.53863	4.76535	4.67532	26.6227	23.5922	20.9515	26.8541	24.5494	21.2577	23.6902	26.3611	0.920349	0.646951	0.866927	0.190274	0.909128	0.991016	0.856833	0.957198	0.999325	0.978889	1.00869	1.04057	1.01461	0.889848	0.99017	0	0	0	0
An06g02390	An00g00276_at	hypothetical protein	3.49332	3.4863	3.35476	3.37817	3.45273	3.55346	3.21045	3.15981	3.20647	3.09674	2.9361	3.16169	2.95096	3.26599	2.97026	3.34133	3.33808	3.50348	3.49332	3.4863	11.338	8.44861	7.74454	9.09537	9.07164	9.52361	10.7092	11.2341	0.0206604	0.417317	0.0283373	0.51374	0.91545	0.328785	0.721065	0.280837	0.999325	0.980457	0.8022	1.07374	1.22972	0.944537	0.990831	0	0	0	0
An01g03010	An00g00277_at	hypothetical protein	3.63406	3.4991	3.64944	3.6578	3.70776	3.71381	3.635	3.5496	3.69815	3.56662	3.59968	3.76181	3.76804	3.35238	3.45275	3.72248	3.72345	3.8128	3.63406	3.4991	13.0936	13.2976	11.5212	12.0612	11.0005	13.3813	13.6244	11.8481	0.312183	0.0288597	0.0758903	0.620197	0.222394	0.817568	0.228423	0.401565	0.999325	0.670973	0.921151	0.827254	1.16145	1.04054	0.904875	0	0	0	0
An04g04290	An00g00278_at	hypothetical protein	3.92225	3.74204	3.69684	3.83512	3.93036	3.86833	3.84356	3.73729	3.86552	3.1766	3.63334	3.5001	3.7388	3.57916	3.60394	3.4716	3.99706	3.81129	3.92225	3.74204	14.9218	13.9497	12.2834	13.8367	10.3954	11.2033	14.9718	14.2427	0.517153	0.0206391	0.431304	0.976941	0.688133	0.907743	0.195849	0.755315	0.999325	0.922794	0.92728	0.745209	0.912069	1.00335	0.954488	0	0	0	0
An14g03880	An00g00279_at	hypothetical protein	5.85529	5.82355	6.0557	5.94395	5.88203	5.9509	6.00727	5.8174	5.88342	6.18938	5.82487	5.63166	5.66837	6.07331	5.93565	5.44174	5.82863	5.95253	5.85529	5.82355	60.3997	54.792	58.9027	60.2268	70.1001	46.4208	59.3254	57.2586	0.97361	0.0110952	0.0135022	0.836018	0.540181	0.995013	0.151275	0.213472	0.999325	0.872674	0.997138	1.27939	0.788094	0.982214	0.947994	0	0	0	0
An03g04290	An00g00280_at	hypothetical protein	3.31939	3.42426	3.41651	3.39809	3.34459	3.54875	3.45528	3.27526	3.75181	3.45751	3.60341	3.3615	3.28769	3.61651	3.68219	3.76851	3.23387	3.37427	3.31939	3.42426	10.9032	11.4696	12.4909	10.305	11.6077	11.8351	9.87696	10.3519	0.63173	0.918751	0.64681	0.404838	0.659269	0.942636	0.970807	0.873714	0.999325	0.915386	0.945136	1.01204	0.947503	0.905881	0.949444	0	0	0	0
An01g02990	An00g00281_at	hypothetical protein	3.43107	3.35712	3.29835	3.48135	3.49696	3.32178	3.55894	3.29285	2.86345	3.00226	3.27075	2.91232	3.09024	3.28173	3.00846	3.38973	3.38041	3.47431	3.43107	3.35712	10.6249	7.87265	8.81285	10.7473	8.82744	8.88287	10.7582	10.5129	0.926794	0.365149	0.949383	0.920333	0.932313	0.991172	0.679398	0.982987	0.999325	0.985347	1.01152	1.12128	1.00795	1.01255	0.989467	0	0	0	0
An08g03500	An00g00282_at	hypothetical protein	3.44474	3.52339	3.43095	3.52591	3.3422	3.3639	3.58476	3.75057	3.49131	3.3475	3.55369	3.6511	3.6325	3.51298	3.80199	3.81036	3.56227	3.44481	3.44474	3.52339	10.2181	11.8097	12.7979	12.708	10.7797	13.2759	11.3415	11.1894	0.0420354	0.36733	0.714099	0.304829	0.36963	0.425042	0.680576	0.902955	0.999325	0.792311	1.24368	0.912778	1.03734	1.10994	1.09507	0	0	0	0
An01g10940	An00g00283_at	hypothetical protein	3.58551	3.40644	3.48716	3.50705	3.99292	3.59454	3.5763	3.62259	3.68938	3.51698	3.71539	3.65598	3.64173	3.40245	3.3126	3.58491	3.44324	3.48876	3.58551	3.40644	13.8684	12.6894	11.424	12.1211	11.0022	12.2988	11.0502	11.2822	0.216884	0.192118	0.490911	0.04598	0.0667975	0.743918	0.523659	0.791611	0.909391	0.409604	0.874008	0.867035	1.07657	0.796793	0.813522	0	0	0	0
An14g03860	An00g00284_at	hypothetical protein	3.42305	3.40416	3.53962	3.42185	3.63735	3.53152	3.72016	3.44597	3.42871	3.20391	3.30179	3.16178	3.35858	3.35633	3.19105	3.24312	3.32572	3.42918	3.42305	3.40416	11.9956	10.5097	9.49007	11.9842	9.71436	9.20522	10.3924	10.6561	0.991083	0.360731	0.720149	0.106078	0.176358	0.998791	0.676907	0.904358	0.999325	0.622372	0.999052	0.924327	0.969984	0.866348	0.888333	0	0	0	0
An03g04270	An00g00285_at	hypothetical protein	4.23062	4.11372	4.02616	4.13078	4.03258	3.90374	3.99115	4.05992	3.83786	4.04319	4.72315	3.64099	3.87158	3.94736	4.40419	4.36275	3.89123	3.8845	4.23062	4.11372	15.6508	14.4673	23.6484	16.2857	15.9477	16.0207	14.8035	18.028	0.752365	0.443356	0.00658463	0.659303	0.270977	0.963295	0.738876	0.165947	0.999325	0.718891	1.04057	1.10232	0.677456	0.945862	1.15189	0	0	0	0
An04g04260	An00g00286_at	hypothetical protein	4.39295	4.37119	4.26641	4.3823	4.35843	4.30612	4.11608	4.46952	4.28874	4.10844	4.18318	4.25321	4.71744	4.35531	4.71844	4.29564	4.41666	4.39946	4.39295	4.37119	20.1439	22.676	21.869	19.6002	18.7898	19.3522	21.2304	20.8513	0.827053	0.147259	0.336144	0.675535	0.782938	0.977972	0.470818	0.690908	0.999325	0.948026	0.97301	0.828619	0.884916	1.05394	1.03512	0	0	0	0
An03g04260	An00g00287_at	hypothetical protein	5.09616	5.1585	5.25929	5.20614	4.50792	5.16209	5.13594	5.29538	5.04076	5.79767	5.30233	4.94842	5.36413	5.53403	5.2195	4.84853	5.18134	5.20878	5.09616	5.1585	28.5418	36.8206	38.3436	37.1595	50.7681	29.8255	36.6327	34.9527	0.0462148	0.0183281	0.0562522	0.0577024	0.116004	0.442886	0.186244	0.361948	0.948795	0.530444	1.30194	1.3788	0.777848	1.28348	1.22462	0	0	0	0
An08g05480	An00g00288_at	hypothetical protein	2.9783	3.0546	2.90151	3.06455	2.8529	3.1307	3.08571	3.02467	3.18448	2.96192	3.57257	3.32883	2.93753	2.97555	2.95132	3.20269	2.89818	2.86463	2.9783	3.0546	7.95465	8.34553	9.59275	8.31195	7.8285	9.61815	7.36867	8.09176	0.711886	0.591814	0.982229	0.522031	0.885556	0.95401	0.82877	0.99412	0.999325	0.972343	1.04492	0.938047	1.00265	0.926335	1.01724	0	0	0	0
An14g03830	An00g00289_at	hypothetical protein	4.21717	4.18566	4.2493	4.26641	4.20931	4.53812	4.30346	4.19434	4.12469	4.10649	3.84532	3.74169	3.78636	3.54942	4.21696	3.90234	4.19219	4.31921	4.21717	4.18566	20.7309	15.5143	16.3491	19.0128	14.2013	14.143	19.1026	18.3972	0.566787	0.558371	0.341952	0.587888	0.431409	0.924954	0.812119	0.695257	0.999325	0.827261	0.91712	0.915374	0.865062	0.921454	0.887427	0	0	0	0
An06g02330	An00g00290_at	hypothetical protein	3.23429	3.20813	3.21181	3.3056	3.29531	3.50075	3.27627	3.28667	3.43014	3.29977	3.73999	3.29609	3.18757	3.53466	3.31357	3.34922	3.18119	3.24192	3.23429	3.20813	10.5417	9.90981	11.5257	9.72348	10.6828	10.0051	9.2635	9.32569	0.432965	0.465418	0.178534	0.216816	0.240368	0.877408	0.753487	0.553375	0.999325	0.689734	0.922384	1.078	0.868067	0.878749	0.884649	0	0	0	0
An02g01190	An00g00291_at	hypothetical protein	4.56181	4.6444	4.68099	4.78526	4.65632	4.59636	4.52772	4.58655	3.96048	3.70949	4.00733	3.57561	4.40539	4.01231	3.87253	3.8059	4.4493	4.42241	4.56181	4.6444	24.6983	18.163	15.3475	23.5415	14.5294	12.913	21.6433	24.3037	0.665753	0.0580571	0.133304	0.243817	0.884376	0.947504	0.308328	0.505386	0.999325	0.972224	0.953164	0.799941	0.841376	0.87631	0.984026	0	0	0	0
An06g02320	An00g00292_at	hypothetical protein	4.22957	4.07999	4.16348	4.19783	4.20029	4.29357	4.31488	4.35727	4.46964	3.92451	3.99719	3.67678	4.05978	3.85891	4.06296	4.25837	4.38836	4.11417	4.22957	4.07999	18.9869	19.2223	16.337	20.1971	14.843	15.6444	19.044	17.812	0.690684	0.110083	0.779967	0.984531	0.680879	0.951404	0.413817	0.925386	0.999414	0.92178	1.06374	0.772178	0.957604	1.00301	0.938123	0	0	0	0
An03g04240	An00g00293_at	hypothetical protein	4.24976	3.97472	4.32098	4.03635	4.18542	4.53651	4.18439	4.10516	3.89428	3.65895	3.94658	4.29503	3.96201	3.97022	3.40112	4.25757	4.06148	4.16842	4.24976	3.97472	20.5486	15.2226	12.7626	17.6889	14.0703	19.3773	17.327	17.2945	0.266819	0.553747	0.00574369	0.209064	0.204349	0.781984	0.808882	0.155279	0.999325	0.652147	0.860836	0.924302	1.51829	0.843221	0.841639	0	0	0	0
An04g04230	An00g00294_at	hypothetical protein	3.72256	3.72963	3.63076	3.8757	3.84286	3.64024	3.47774	3.38642	3.68276	3.91224	4.66817	3.53241	3.81962	3.90952	4.00216	4.58659	3.69746	3.61657	3.72256	3.72963	13.3758	13.4654	20.1844	10.7934	15.0416	16.6737	12.6145	13.2333	0.292858	0.582121	0.346947	0.769986	0.957316	0.804444	0.824723	0.699447	0.999325	0.989653	0.806937	1.11705	0.82607	0.943085	0.989346	0	0	0	0
An04g04220	An00g00295_at	hypothetical protein	4.49645	4.34832	4.23231	4.24308	4.55284	4.40442	4.3314	4.41004	4.51556	4.22866	4.66478	4.55234	4.78953	4.31778	4.59833	4.4239	4.15004	4.2259	4.49645	4.34832	22.2947	25.151	24.7877	20.688	19.3361	22.4419	18.2265	21.4422	0.471716	0.0201844	0.341969	0.0651598	0.705765	0.89435	0.19385	0.695257	0.98458	0.928041	0.92793	0.7688	0.905366	0.817527	0.96176	0	0	0	0
An02g01170	An00g00296_at	hypothetical protein	2.83815	2.78161	2.83158	2.91159	2.85304	3.00699	2.93556	2.97059	2.89491	2.90209	3.10592	3.34148	2.82781	3.10312	2.83089	2.99558	2.88128	3.06632	2.83815	2.78161	7.6212	7.26701	7.82671	7.74398	8.01446	8.99128	7.85601	7.01225	0.874939	0.342211	0.184817	0.765321	0.417206	0.984753	0.662666	0.559483	0.999325	0.819085	1.01611	1.10286	1.14879	1.03081	0.920098	0	0	0	0
An02g01150	An00g00297_at	hypothetical protein	4.16054	3.94442	4.02497	4.06856	4.32571	4.12192	4.12373	3.6649	3.65758	3.62176	3.46087	3.51898	4.20056	3.99186	3.78417	3.76039	3.99917	4.06797	4.16054	3.94442	18.6851	15.2324	12.3165	14.8698	13.9947	12.4639	16.3767	16.5927	0.119915	0.549955	0.932702	0.356269	0.404831	0.615582	0.806713	0.978332	0.999325	0.813696	0.795811	0.918749	1.01197	0.876456	0.888021	0	0	0	0
An04g04200	An00g00298_at	hypothetical protein	4.63878	4.52742	4.62472	4.62523	4.72413	4.6944	4.49068	4.37746	4.35771	4.06982	4.62054	4.29232	4.38944	4.22639	4.15554	4.50557	4.50982	4.66366	4.63878	4.52742	26.1595	20.7289	20.9379	21.6167	17.7298	21.0967	24.0296	23.969	0.107571	0.181241	0.946843	0.458038	0.445043	0.599366	0.510983	0.982368	0.999325	0.833083	0.826343	0.855317	1.00759	0.918581	0.916266	0	0	0	0
An08g05460	An00g00299_at	hypothetical protein	5.03155	4.77633	4.93433	4.89597	4.94379	5.09299	4.90139	4.57062	4.91216	4.57124	4.61313	4.17373	4.7939	4.30379	4.48399	3.82782	4.94907	4.76439	5.03155	4.77633	32.4106	28.9006	23.402	26.6489	21.6683	16.0086	28.9749	29.9388	0.0950638	0.019198	0.00349673	0.324099	0.481555	0.575728	0.190956	0.130904	0.999325	0.848761	0.822229	0.749753	0.684071	0.893995	0.923735	0	0	0	0
An03g04220	An00g00300_at	hypothetical protein	3.87772	3.9064	3.881	3.92925	3.79265	3.84686	3.89526	3.88814	3.75292	3.86417	3.36099	3.98399	3.98999	3.69412	3.60007	3.59266	4.122	4.1329	3.87772	3.9064	14.1208	14.6361	11.162	14.8429	13.7289	13.8165	17.4777	14.8466	0.611865	0.516178	0.0423494	0.0424079	0.610093	0.938119	0.788008	0.328757	0.899123	0.899303	1.05113	0.938017	1.23781	1.23773	1.0514	0	0	0	0
An01g10890	An00g00301_at	hypothetical protein	2.97805	2.96322	2.97502	2.94435	2.99279	2.97329	3.17371	3.05806	3.12317	3.03943	3.13799	3.19315	2.93048	2.86132	3.23076	3.11437	2.9765	2.96458	2.97805	2.96322	7.90653	8.15014	9.09059	8.66911	7.72951	8.89972	7.83827	7.83881	0.253915	0.505232	0.788311	0.912553	0.913245	0.773912	0.781577	0.928301	0.999325	0.980187	1.09645	0.948389	0.979003	0.991367	0.991436	0	0	0	0
An06g02300	An00g00302_at	hypothetical protein	3.29637	3.11949	3.20591	3.15267	3.27574	3.22038	3.07398	3.07241	2.81818	3.22983	3.04199	3.27688	3.18457	3.2772	3.05911	3.30535	3.20513	3.26314	3.29637	3.11949	9.50085	8.00765	8.28527	8.41634	9.53687	9.7887	9.40961	9.24023	0.200263	0.0724122	0.085074	0.916496	0.762793	0.7185	0.344911	0.419265	0.999325	0.942866	0.885851	1.19097	1.18146	0.990397	0.972568	0	0	0	0
An04g04190	An00g00303_at	hypothetical protein	4.38958	4.33554	4.40995	4.31443	4.5052	4.33111	4.25838	4.31598	4.22486	4.13528	4.04561	4.13121	4.95404	4.36014	4.2248	4.0456	4.25599	4.27294	4.38958	4.33554	21.3795	24.0748	17.572	19.524	18.9971	17.0111	19.2191	20.5712	0.475788	0.075529	0.797382	0.404245	0.760484	0.895125	0.351366	0.932174	0.999325	0.942663	0.91321	0.789088	0.968078	0.898948	0.962194	0	0	0	0
An04g04180	An00g00304_at	hypothetical protein	3.37143	3.44064	3.49618	3.44286	3.74662	3.63381	3.53062	3.40605	3.62149	2.96168	3.50337	3.3274	3.22297	3.2083	3.2967	3.39653	3.46576	3.7281	3.37143	3.44064	12.9082	10.72	10.5563	11.0681	8.48545	10.2814	12.1	10.6003	0.158687	0.0394597	0.80265	0.542345	0.0767908	0.667748	0.264933	0.934421	0.999325	0.437757	0.857446	0.791554	0.973959	0.937384	0.821208	0	0	0	0
An03g04200	An00g00305_at	hypothetical protein	4.13853	4.03373	4.08482	4.11023	4.17926	4.27377	3.86909	3.75086	3.92162	3.72299	3.42601	3.99742	3.80645	3.51883	3.51179	3.88443	4.00295	4.32373	4.13853	4.03373	18.7201	14.5609	11.0724	14.0255	12.3027	15.3581	17.918	16.9843	0.0053871	0.0775554	0.00221074	0.629772	0.29135	0.173307	0.354298	0.114966	0.999325	0.736574	0.74922	0.844914	1.38706	0.957154	0.907277	0	0	0	0
An03g04190	An00g00306_at	hypothetical protein	7.97099	8.16384	7.5967	7.89742	7.22636	7.03194	6.78454	6.57117	6.03862	6.89491	6.87607	8.67071	7.22074	7.3117	6.05173	7.68123	7.0762	6.82046	7.97099	8.16384	139.987	99.0221	88.2729	102.385	137.502	289.21	123.497	268.246	0.252674	0.230966	0.000403151	0.640544	0.0257333	0.772314	0.56057	0.0531756	0.999325	0.25663	0.731386	1.3886	3.27631	0.8822	1.91621	0	0	0	0
An02g09290	An00g00307_at	hypothetical protein	6.54482	6.48119	6.64971	6.39123	6.62833	6.70104	6.59299	6.60432	6.64549	6.6027	6.54499	6.45127	6.44817	7.09927	6.42255	6.74057	7.02811	6.80354	6.54482	6.48119	101.454	93.4958	89.4971	96.9153	115.439	96.7319	120.746	91.3293	0.709303	0.100351	0.528436	0.168847	0.396485	0.953386	0.396069	0.811925	0.999325	0.809541	0.955262	1.23469	1.08084	1.19015	0.900203	0	0	0	0
An08g03410	An00g00308_at	hypothetical protein	3.33764	3.22764	3.25468	3.32096	3.42666	3.43056	3.25479	3.37257	3.42323	2.95851	3.34728	3.21919	3.3455	3.4582	3.49469	3.38461	3.31283	3.36441	3.33764	3.22764	10.7675	10.4423	10.7107	9.943	9.24295	9.86212	10.1164	9.73134	0.477321	0.281843	0.461821	0.576675	0.369226	0.896266	0.607357	0.77481	0.999325	0.792219	0.923427	0.885148	0.920771	0.939529	0.90377	0	0	0	0
An04g04140	An00g00309_at	hypothetical protein	3.05592	2.99065	3.043	3.07486	3.01265	3.10211	2.86643	2.93182	3.16436	3.47104	3.31369	3.11887	3.79181	3.21801	3.65719	3.34396	3.1483	3.2463	3.05592	2.99065	8.32459	11.1431	11.2001	7.45973	10.1579	9.39189	9.17239	8.13017	0.381485	0.458504	0.168295	0.437798	0.848608	0.858255	0.748305	0.544558	0.999325	0.963377	0.896107	0.91158	0.838552	1.10184	0.976645	0	0	0	0
An03g04170	An00g00310_at	hypothetical protein	5.39243	5.43298	5.38206	5.30123	5.36687	5.2787	5.43357	5.4171	5.12318	5.32834	5.21904	5.4116	5.1153	4.9293	5.05114	5.32517	5.53992	5.23484	5.39243	5.43298	40.0237	34.7572	35.1412	42.9723	34.9888	41.3091	41.8565	42.5977	0.526692	0.952516	0.160906	0.688863	0.578235	0.912462	0.983896	0.535702	0.999325	0.886423	1.07367	1.00666	1.17552	1.04579	1.06431	0	0	0	0
An03g04160	An00g00311_at	hypothetical protein	4.10945	4.11034	3.79815	3.88936	3.85723	3.94318	3.85015	3.84219	3.69217	3.54863	3.83114	3.82407	3.56309	3.28017	3.79283	4.05155	3.72668	3.82269	4.10945	4.11034	14.9306	12.3602	14.045	14.3818	10.662	15.325	13.6865	17.2664	0.689577	0.128716	0.357908	0.359052	0.134702	0.951028	0.446316	0.706132	0.999325	0.563874	0.96324	0.862603	1.09113	0.916673	1.15644	0	0	0	0
An03g04150	An00g00312_at	hypothetical protein	3.28078	3.40591	3.38202	3.38452	3.53928	3.58217	3.33949	3.34237	3.70272	3.41771	3.61793	3.92796	3.56338	3.4638	3.42647	3.51475	3.37221	3.46971	3.28078	3.40591	11.8	12.4067	11.4891	10.1326	10.8585	13.1898	10.7105	10.1495	0.123516	0.173899	0.159944	0.315973	0.127366	0.621391	0.501311	0.534585	0.999325	0.550133	0.858692	0.875214	1.14803	0.907668	0.860127	0	0	0	0
An04g04120	An00g00313_at	hypothetical protein	3.47153	3.44521	3.44403	3.47462	3.27533	3.38236	3.38277	3.27311	3.8461	3.58149	3.3964	3.49405	3.41723	3.67229	3.77861	3.84689	3.45393	3.46548	3.47153	3.44521	10.0481	12.3948	12.0212	10.0418	12.3539	12.7327	11.0021	10.9919	0.995635	0.976944	0.617332	0.43346	0.438068	0.998791	0.99282	0.858899	0.999325	0.830786	0.999373	0.996693	1.05919	1.09495	1.09394	0	0	0	0
An04g04120	An00g00313_x_at	hypothetical protein	4.04661	3.99887	3.9042	4.07094	3.95745	4.02217	3.94308	3.89938	4.02861	3.94299	3.91465	4.1561	4.55911	4.45244	4.06002	4.50135	3.89925	4.11406	4.04661	3.99887	15.8874	19.6147	15.8602	15.1499	18.3501	20.0945	16.074	16.2542	0.726115	0.624037	0.095701	0.931276	0.866184	0.958119	0.844761	0.442346	0.999325	0.968143	0.953579	0.935531	1.26698	1.01175	1.02309	0	0	0	0
An03g04130	An00g00314_at	hypothetical protein	5.99695	5.846	5.9176	5.576	6.19133	6.11027	5.98506	5.92907	6.14525	6.19849	6.03037	6.25272	6.04288	6.29039	5.88617	5.71431	6.0021	6.21505	5.99695	5.846	71.0519	68.3119	62.1753	62.1234	75.8164	63.2728	69.0024	60.6096	0.256855	0.374752	0.879997	0.800781	0.183196	0.774971	0.686264	0.963614	0.999325	0.631247	0.874339	1.10986	1.01765	0.971156	0.853033	0	0	0	0
An06g02260	An00g00315_at	hypothetical protein	3.78158	3.9397	3.80693	3.81222	4.15045	3.76986	3.89804	4.00258	3.90891	3.87193	3.65149	4.1189	4.0459	3.61328	4.3975	3.77907	3.94413	3.96985	3.78158	3.9397	15.5642	15.7513	16.274	15.4583	13.3855	15.4441	15.53	14.5267	0.961495	0.260029	0.71191	0.98761	0.627056	0.99446	0.585654	0.902006	0.999414	0.905578	0.993196	0.849804	0.949006	0.997807	0.933345	0	0	0	0
An06g02250	An00g00316_at	hypothetical protein	3.49505	3.46173	3.47163	3.48885	3.54414	3.67806	3.54051	3.28022	3.56523	3.30621	3.58673	3.2968	3.53107	3.25685	3.47513	3.11799	3.5736	3.72737	3.49505	3.46173	12.2194	11.6977	11.5589	10.6322	9.72385	9.2368	12.5576	11.1455	0.117803	0.0434936	0.0172566	0.749338	0.290048	0.612004	0.273655	0.233074	0.999325	0.734818	0.870111	0.831263	0.799109	1.02768	0.912118	0	0	0	0
An01g02850	An00g00317_at	hypothetical protein	6.7443	6.91834	6.79629	6.79104	6.7709	6.65871	6.73251	6.65411	7.09022	6.90088	6.67696	6.61521	6.62209	6.58676	6.33968	6.37906	6.75243	6.74058	6.7443	6.91834	105.04	115.853	91.0331	103.488	107.175	90.3301	107.374	113.876	0.902907	0.526343	0.949357	0.857196	0.51127	0.988014	0.79408	0.982987	0.999325	0.861366	0.985217	0.92509	0.992277	1.02222	1.08412	0	0	0	0
An04g04090	An00g00318_at	hypothetical protein	4.12713	3.98635	4.04421	3.99095	4.39608	4.26572	4.04156	4.02102	3.98737	3.52416	3.91014	3.9599	4.29014	4.04205	3.64349	4.33985	4.16268	4.23776	4.12713	3.98635	20.1248	17.6153	13.7068	16.3508	13.7666	17.7515	18.382	16.6418	0.102494	0.0566823	0.0468345	0.460084	0.132415	0.590552	0.305386	0.338913	0.999325	0.559468	0.81247	0.781518	1.29509	0.913402	0.826933	0	0	0	0
An06g02240	An00g00319_at	hypothetical protein	3.72333	3.90935	3.85305	3.74369	4.13795	4.06277	3.88996	3.75307	3.75407	3.62596	3.85254	3.85812	3.80072	3.24134	3.84989	3.59087	3.73754	3.7932	3.72333	3.90935	17.1526	13.7123	14.4322	14.1381	10.8052	13.2186	13.5984	14.0874	0.0610476	0.0246455	0.372273	0.0279352	0.0569068	0.492625	0.212089	0.715311	0.860186	0.378936	0.824253	0.787995	0.915914	0.792789	0.821299	0	0	0	0
An14g06050	An00g00320_at	hypothetical protein	4.43484	4.41431	4.62342	4.4446	3.46384	3.69784	4.26714	3.89608	3.68658	4.44045	5.09274	3.55707	3.96096	4.08171	4.12889	4.02529	3.89676	3.56973	4.43484	4.41431	11.9658	14.1602	24.4339	16.9311	19.174	13.8439	13.299	21.4749	0.0737987	0.114	0.00662201	0.567488	0.00547567	0.530598	0.419375	0.165947	0.999325	0.10974	1.41497	1.35408	0.566585	1.11142	1.7947	0	0	0	0
An08g05370	An00g00321_at	hypothetical protein	3.74232	3.79517	3.64707	3.79417	3.81908	3.80414	3.6745	3.68164	3.75478	3.55629	3.33663	3.6426	3.62776	3.50348	3.80263	3.63993	3.74898	3.6171	3.74232	3.79517	14.0413	12.9176	11.8732	12.8	11.5505	12.4776	12.8441	13.6303	0.36287	0.274491	0.622016	0.380509	0.767409	0.848787	0.600421	0.861162	0.999325	0.943748	0.911595	0.894168	1.05091	0.914738	0.970727	0	0	0	0
An08g03370	An00g00322_at	hypothetical protein	3.30331	3.44748	3.35754	3.25892	3.77015	3.58228	3.52735	3.45807	3.4353	3.28563	3.44045	3.29008	3.41402	3.37376	3.42103	3.71044	3.46591	3.77907	3.30331	3.44748	12.7835	10.7381	10.7834	11.2567	10.054	11.3157	12.3162	10.3775	0.224276	0.521853	0.638084	0.715832	0.0552025	0.748176	0.791094	0.870928	0.999325	0.372874	0.880563	0.936294	1.04937	0.963448	0.811793	0	0	0	0
An02g01030	An00g00323_at	hypothetical protein	3.41709	3.37853	3.38608	3.40324	3.45143	3.46199	3.35103	3.40512	3.23338	3.20301	3.16969	3.70323	3.52227	3.22137	3.31316	3.66549	3.47993	3.51128	3.41709	3.37853	10.9793	10.395	9.45729	10.3968	9.26757	12.8559	11.2793	10.5401	0.505569	0.171216	0.00157396	0.740508	0.616867	0.904254	0.498458	0.100819	0.999325	0.902438	0.946952	0.891538	1.35937	1.02733	0.959996	0	0	0	0
An14g06030	An00g00324_at	hypothetical protein	2.78388	2.83515	2.77786	2.78659	2.71851	2.81902	2.86728	2.66729	2.89774	2.93631	3.16147	2.92426	3.22384	3.38514	3.07022	2.99314	2.7262	2.82582	2.78388	2.83515	6.81522	8.3443	8.6689	6.80825	8.94279	7.77423	6.84955	7.01048	0.992168	0.5097	0.304942	0.961571	0.78676	0.998791	0.784219	0.669941	0.999325	0.948248	0.998977	1.07172	0.896795	1.00504	1.02865	0	0	0	0
An14g06030	An00g00324_x_at	hypothetical protein	2.84245	2.81365	2.85882	2.78199	2.82781	2.83451	2.87353	2.78745	3.01923	3.04928	2.98523	3.67477	3.01256	3.07633	2.83104	3.61409	2.81149	2.77766	2.84245	2.81365	7.11646	8.08862	7.50647	7.11314	8.35594	12.505	6.93827	7.10114	0.995991	0.726303	4.88396e-05	0.784679	0.98146	0.998814	0.896083	0.0319506	0.999325	0.995665	0.999534	1.03305	1.66589	0.974961	0.997848	0	0	1	0
An02g01010	An00g00325_at	hypothetical protein	3.48784	3.69034	3.65255	3.54433	3.95257	3.60582	3.23311	3.62785	3.44262	3.21891	3.48503	3.44644	3.6051	3.37819	3.50115	3.4534	3.63332	3.54993	3.48784	3.69034	13.7294	11.5024	11.2596	10.7814	9.83924	10.9277	12.0555	12.0344	0.0683615	0.223999	0.811361	0.307753	0.301492	0.513118	0.555081	0.937637	0.999325	0.744999	0.785282	0.855411	0.970525	0.878082	0.876541	0	0	0	0
An06g02220	An00g00326_at	hypothetical protein	3.06715	3.18653	3.06034	3.02584	3.12813	3.10007	3.04268	3.15708	3.06301	3.32953	3.2708	3.61607	3.13998	3.07385	3.17413	3.02157	3.10777	3.10337	3.06715	3.18653	8.65839	8.5831	9.33379	8.57347	9.20038	9.97849	8.60735	8.73519	0.929188	0.533825	0.549404	0.957479	0.936533	0.991172	0.79807	0.821626	0.999325	0.985974	0.990193	1.07192	1.06907	0.994105	1.00887	0	0	0	0
An08g11380	An00g00327_at	hypothetical protein	3.67006	3.64313	3.63704	3.62564	3.582	3.74084	3.62991	3.68727	4.02846	3.59102	3.58822	3.63321	3.7501	3.67832	3.42391	3.40248	3.7351	3.64495	3.67006	3.64313	12.6531	14.818	11.3614	12.6283	12.4207	11.4545	12.9065	12.6108	0.98255	0.063766	0.927481	0.825257	0.970234	0.996735	0.323773	0.977664	0.999325	0.992839	0.99804	0.838214	1.0082	1.02002	0.996658	0	0	0	0
An08g11370	An00g00328_at	hypothetical protein	3.94591	3.84981	3.98476	3.91486	3.93723	3.98707	3.98511	3.87932	3.95058	3.58772	3.6196	4.32504	4.10032	3.92069	3.71616	4.0654	3.78932	4.10807	3.94591	3.84981	15.5857	16.2847	12.7099	15.2656	13.4936	18.3184	15.441	14.9064	0.848319	0.0980482	0.00369004	0.931466	0.681936	0.981129	0.391357	0.132891	0.999325	0.92186	0.979464	0.828606	1.44127	0.990718	0.956419	0	0	0	0
An01g10780	An00g00329_at	hypothetical protein	3.39058	3.25538	3.32077	3.35298	3.43006	3.48635	3.40331	3.59386	3.39627	2.93721	2.78669	3.06724	3.74966	3.22568	3.62514	3.16333	3.26616	3.28111	3.39058	3.25538	10.9907	11.9006	9.22733	11.3026	8.46463	8.66554	9.67081	10.0073	0.845582	0.028989	0.662842	0.379295	0.516955	0.980858	0.228609	0.88021	0.999325	0.863803	1.02838	0.711277	0.939117	0.879912	0.910526	0	0	0	0
An08g03350	An00g00330_at	hypothetical protein	3.65296	3.60344	3.57679	3.77757	4.09183	3.71161	3.5196	3.47616	3.75579	3.80041	3.62507	3.85531	3.8478	3.52391	3.76996	3.64867	3.55807	3.89942	3.65296	3.60344	14.9463	13.9462	12.9737	11.2971	12.6596	13.4729	13.2575	12.3651	0.0203689	0.384484	0.731622	0.284549	0.0995725	0.327279	0.695058	0.90805	0.999325	0.497314	0.755845	0.907746	1.03848	0.887009	0.827297	0	0	0	0
An01g02820	An00g00331_at	hypothetical protein	2.92518	2.92788	2.85487	2.96074	3.0631	3.05533	3.22825	3.16279	3.30018	3.07695	2.9813	3.28739	3.22855	3.15822	3.23319	3.32179	2.96048	3.08833	2.92518	2.92788	8.3352	9.60885	8.61737	9.16107	8.67935	9.88054	8.13648	7.60279	0.337064	0.302418	0.171488	0.803508	0.349639	0.833273	0.626557	0.547199	0.999325	0.776603	1.09908	0.903267	1.14658	0.976158	0.912131	0	0	0	0
An14g05990	An00g00332_at	hypothetical protein	4.9357	4.75295	4.85206	4.70828	5.19866	5.24388	5.13185	4.86547	5.36358	4.99777	4.71296	4.74126	4.74022	4.46173	4.71033	4.85584	4.80664	5.1188	4.9357	4.75295	37.3043	33.1721	26.2027	31.9703	26.5336	27.8296	31.1838	28.7268	0.27963	0.125278	0.667765	0.212268	0.0768165	0.790771	0.440324	0.883271	0.999325	0.437757	0.857013	0.799877	1.06209	0.835929	0.770066	0	0	0	0
An08g03330	An00g00333_at	hypothetical protein	3.7438	3.57702	3.68279	3.62198	3.8312	3.53977	3.70528	3.51713	3.79324	3.79342	3.55462	3.12022	4.14572	3.48865	3.60781	3.60623	3.60585	3.58333	3.7438	3.57702	12.8659	15.6651	11.9689	12.2203	12.4756	10.2904	12.0803	12.6442	0.674851	0.0778264	0.22835	0.608224	0.887072	0.949951	0.354531	0.602387	0.999325	0.972903	0.949817	0.796395	0.85976	0.938938	0.982767	0	0	0	0
An14g03690	An00g00334_at	hypothetical protein	2.85222	2.9218	2.90493	2.83727	2.92798	2.94605	2.9663	2.96123	2.82098	3.00051	3.00801	3.55085	3.22312	2.95194	2.87504	3.22304	2.94498	3.02092	2.85222	2.9218	7.65827	8.12321	7.68225	7.80156	7.86925	10.461	7.90603	7.39737	0.849886	0.746017	0.00581883	0.745427	0.723833	0.981412	0.90478	0.156054	0.999325	0.934023	1.01871	0.968736	1.36171	1.03235	0.965932	0	0	0	0
An09g01730	An00g00335_at	hypothetical protein	3.87493	3.79076	3.84336	3.90619	3.58707	3.92671	3.73622	3.71857	3.50127	3.79015	3.55009	3.81066	3.86576	3.49636	3.78921	3.68384	3.71108	3.64592	3.87493	3.79076	13.5188	12.8483	12.7255	13.2452	12.4948	13.4287	12.8038	14.2496	0.852934	0.800358	0.626959	0.623467	0.634222	0.981976	0.927359	0.863262	0.999325	0.907357	0.979762	0.972481	1.05526	0.947113	1.05406	0	0	0	0
An14g03680	An00g00336_at	hypothetical protein	3.45114	3.48747	3.51987	3.43354	3.82359	3.56254	3.67998	3.27536	3.26025	3.57474	3.16313	3.28825	3.50637	3.38664	3.49619	3.10837	3.50856	3.51277	3.45114	3.48747	12.9337	10.4346	10.0537	11.14	11.1633	9.17881	11.3977	11.0755	0.205494	0.558625	0.432307	0.280056	0.18934	0.726134	0.812177	0.755887	0.999325	0.638274	0.861313	1.06983	0.912975	0.881237	0.856331	0	0	0	0
An04g04030	An00g00337_at	hypothetical protein	3.95248	3.97918	4.047	3.92902	4.17109	4.12751	4.01816	3.96914	3.96377	3.79756	4.45263	4.20233	3.81625	3.91102	4.02338	4.15105	3.99212	4.18019	3.95248	3.97918	17.7445	14.8255	18.8698	15.9297	14.463	18.0846	16.9846	15.6255	0.282209	0.801485	0.666693	0.657432	0.208288	0.7926	0.927928	0.882322	0.999325	0.657234	0.897725	0.975544	0.958389	0.957174	0.880581	0	0	0	0
An04g04020	An00g00338_at	hypothetical protein	3.43516	3.49963	3.49489	3.27303	3.60095	3.42771	3.26491	3.32991	3.23521	3.14388	3.54516	3.26243	3.50052	3.28868	3.34419	3.5203	3.37957	3.23529	3.43516	3.49963	11.4266	10.3235	10.8881	9.83149	9.29386	10.4931	9.90002	11.0609	0.153748	0.310465	0.717214	0.172382	0.749701	0.660755	0.633995	0.904098	0.999325	0.939556	0.860403	0.900259	0.963723	0.8664	0.967991	0	0	0	0
An08g11300	An00g00339_at	hypothetical protein	3.71475	3.60703	3.69906	3.68651	3.71921	3.78204	3.70557	3.81145	3.68083	3.58004	3.89693	3.71717	3.96779	4.11633	3.91436	3.35773	3.7537	3.63384	3.71475	3.60703	13.4602	14.1655	14.9871	13.5339	14.4018	11.6113	12.94	12.6485	0.962726	0.887516	0.0421844	0.736613	0.59657	0.99446	0.961106	0.328708	0.999325	0.894836	1.00548	1.01669	0.774751	0.961357	0.939695	0	0	0	0
An04g04010	An00g00340_at	hypothetical protein	3.67886	3.60422	3.55397	3.80498	3.8294	3.598	3.79735	3.53324	3.78041	3.4527	3.57738	3.7726	3.70358	3.35991	3.3656	3.49529	3.73644	3.68914	3.67886	3.60422	13.12	13.3799	11.0923	12.6872	10.6023	12.4144	13.1118	12.4799	0.737894	0.0318368	0.27034	0.994971	0.618645	0.960916	0.236821	0.637782	0.999452	0.902787	0.967007	0.792407	1.1192	0.99937	0.951211	0	0	0	0
An02g00930	An00g00341_at	hypothetical protein	3.4734	3.42667	3.53212	3.40143	3.60981	3.5856	3.58618	3.5725	3.82657	3.39558	3.40257	3.79844	3.57867	3.83369	3.50549	3.49461	3.57163	3.56026	3.4734	3.42667	12.1065	13.0196	10.9589	11.9533	12.2494	12.5231	11.8429	10.9286	0.904387	0.567084	0.219743	0.835539	0.341494	0.988307	0.816874	0.593383	0.999325	0.772148	0.987349	0.940836	1.14274	0.978226	0.902706	0	0	0	0
An08g11290	An00g00342_at	hypothetical protein	3.52496	3.51094	3.52834	3.54849	3.92118	3.58904	3.63954	3.3104	3.51166	3.4442	3.30243	3.3825	3.32456	3.26955	3.32213	3.31468	3.59166	3.57358	3.52496	3.51094	13.502	10.6894	9.93332	11.1191	10.2452	10.1865	11.9805	11.4553	0.062049	0.665899	0.797492	0.233691	0.108507	0.494962	0.867532	0.932228	0.999325	0.514824	0.823515	0.958443	1.02549	0.887313	0.848415	0	0	0	0
An02g00920	An00g00343_at	hypothetical protein	3.29289	3.3661	3.39558	3.48732	3.53372	3.49307	3.41572	3.28297	3.31236	3.27311	3.19331	3.38229	3.28462	3.67064	3.48977	3.37639	3.42004	3.57307	3.29289	3.3661	11.4192	9.83883	10.1369	10.1919	11.0953	10.406	11.2867	10.0526	0.255702	0.230781	0.789155	0.905069	0.205049	0.774719	0.560495	0.928711	0.999325	0.652777	0.892518	1.1277	1.02655	0.988394	0.88032	0	0	0	0
An04g02590	An00g00344_at	hypothetical protein	4.22869	4.21927	4.23976	4.15823	4.48571	4.38205	4.28664	4.3185	4.11245	3.95623	4.16128	4.52525	3.89053	4.8074	4.20038	4.48791	4.11351	4.28184	4.22869	4.21927	21.6138	16.0165	18.1366	19.7334	20.8477	22.7308	18.3496	18.6872	0.502852	0.0651843	0.109039	0.235775	0.289707	0.903933	0.327982	0.464479	0.999325	0.734818	0.913	1.30164	1.25331	0.848978	0.864596	0	0	0	0
An12g05770	An00g00345_at	hypothetical protein	2.98057	3.07333	3.00378	2.9954	3.02436	3.06061	2.83987	3.09491	3.24712	3.14739	3.08569	2.98448	2.85607	3.2264	3.06624	3.75827	3.00158	3.06095	2.98057	3.07333	8.23909	8.29129	8.43252	7.8212	9.10651	10.3487	8.17528	8.15084	0.70746	0.501227	0.153031	0.955193	0.937976	0.953386	0.779172	0.527911	0.999325	0.986047	0.949279	1.09832	1.22724	0.992255	0.989289	0	0	0	0
An14g05950	An00g00346_at	hypothetical protein	3.35002	3.39241	3.5747	3.42411	3.54275	3.58504	3.27453	3.43012	3.37407	3.57559	3.33259	3.61344	3.3321	3.38197	3.72675	3.04573	3.66196	3.70511	3.35002	3.39241	11.826	10.2183	11.5488	10.213	11.1485	10.0532	12.8485	10.3475	0.231273	0.470052	0.256394	0.491356	0.273682	0.755242	0.757338	0.627841	0.999325	0.721005	0.8636	1.09103	0.870499	1.08646	0.87498	0	0	0	0
An12g05760	An00g00347_at	hypothetical protein	4.63781	4.38965	4.59192	4.53757	4.51401	4.30433	4.78045	4.70502	4.87692	4.69635	4.13736	4.83503	5.13046	4.19895	4.59631	4.77981	4.42584	4.60925	4.63781	4.38965	21.2468	32.0819	20.6323	26.7736	21.8211	28.0013	22.9042	22.8438	0.127111	0.0166473	0.0497553	0.607577	0.620156	0.625346	0.178255	0.346401	0.999325	0.903175	1.26012	0.680168	1.35716	1.07801	1.07517	0	0	0	0
An08g05280	An00g00348_at	hypothetical protein	3.6254	3.42628	3.59471	3.50322	3.54383	3.67121	3.50529	3.47375	3.25641	3.13845	3.38699	3.8034	3.51465	3.38522	3.42763	3.53737	3.5398	3.54307	3.6254	3.42628	12.1891	10.4507	10.6097	11.2318	9.59203	12.732	11.6434	11.5182	0.478535	0.457928	0.125846	0.68976	0.62225	0.896369	0.748027	0.494421	0.999325	0.904179	0.921465	0.917833	1.20003	0.955229	0.944962	0	0	0	0
An04g06280	An00g00349_at	hypothetical protein	3.52648	3.70926	3.55447	3.59917	3.53439	3.51192	3.4988	3.56208	3.66548	3.26823	3.13828	3.73785	3.55452	3.52913	3.73012	3.59248	3.50947	3.43722	3.52648	3.70926	11.4968	12.2101	10.8093	11.555	10.5464	12.686	11.1066	12.2768	0.966672	0.236761	0.197962	0.775491	0.588928	0.995013	0.566206	0.572918	0.999325	0.891164	1.00506	0.863746	1.17362	0.966066	1.06785	0	0	0	0
An11g08480	An00g00350_at	hypothetical protein	2.59793	2.62171	2.6565	2.63074	2.74312	2.67434	2.75332	2.67392	2.63374	2.85257	3.36427	2.95343	3.06916	2.65995	2.63169	2.97656	2.61203	2.63037	2.59793	2.62171	6.53747	7.21726	7.98881	6.55965	6.75642	7.80823	6.15261	6.10428	0.979465	0.617597	0.862142	0.645953	0.604045	0.996078	0.84151	0.955647	0.999325	0.898088	1.00339	0.936148	0.977395	0.94113	0.933737	0	0	0	0
An02g14700	An00g00351_at	hypothetical protein	7.95587	8.05205	7.80284	8.10952	7.53068	7.50416	7.97923	7.97967	7.86712	8.19674	8.29149	7.87596	8.33383	8.18084	8.23954	8.08851	7.66154	7.74599	7.95587	8.05205	183.218	274.464	307.728	252.379	291.79	252.867	208.48	256.704	0.00692257	0.559507	0.0746774	0.227043	0.00492402	0.197327	0.812352	0.39942	0.999325	0.104245	1.37748	1.06313	0.821721	1.13788	1.40108	0	0	0	0
An04g03990	An00g00352_at	hypothetical protein	3.61697	3.79935	3.47998	3.53041	3.5928	3.45946	3.79369	3.81792	3.61055	3.19468	3.42538	3.41482	3.271	3.66658	3.4589	3.53016	3.67593	3.82973	3.61697	3.79935	11.5205	10.8587	10.8689	13.9849	10.7826	11.1	13.4807	13.0698	0.129058	0.954315	0.86401	0.212616	0.312478	0.62878	0.98465	0.955992	0.999325	0.752757	1.21392	0.992991	1.02126	1.17015	1.13448	0	0	0	0
An04g02560	An00g00353_at	hypothetical protein	3.89809	3.9126	3.76218	4.13337	3.99062	3.59495	4.13978	4.01052	3.51387	3.78952	3.79846	3.41223	3.55728	3.591	3.77348	3.33397	3.76963	3.86175	3.89809	3.9126	13.8593	11.5962	13.794	16.8555	12.9086	10.3611	14.0811	14.9839	0.0726258	0.30711	0.0127962	0.877691	0.453664	0.526864	0.631126	0.208466	0.999325	0.836553	1.21619	1.11318	0.75113	1.01601	1.08115	0	0	0	0
An03g06890	An00g00354_at	hypothetical protein	4.87253	4.93858	4.86128	4.83996	4.73447	4.84045	4.94735	4.82201	4.66715	5.10239	4.31256	4.64962	4.88986	4.13844	4.66759	4.67641	4.93506	4.65945	4.87253	4.93858	27.6166	27.4456	22.4723	29.5417	24.5971	25.3343	27.8046	29.9723	0.676151	0.499044	0.460263	0.966344	0.612362	0.950073	0.778156	0.773487	0.999325	0.901216	1.06971	0.896212	1.12736	1.00681	1.0853	0	0	0	0
An07g01810	An00g00355_at	hypothetical protein	4.84352	4.55529	4.64576	4.6825	4.02987	4.29488	4.32398	4.29293	4.40925	4.21382	4.56494	4.5438	3.88867	4.64896	4.27478	3.95824	4.29964	3.88305	4.84352	4.55529	17.906	17.7403	21.4048	19.8141	21.5765	19.0408	17.0458	25.9814	0.527839	0.230523	0.466597	0.757678	0.0311311	0.913129	0.560026	0.776983	0.999325	0.282478	1.10656	1.21624	0.889556	0.95196	1.45098	0	0	0	0
An02g14680	An00g00356_at	hypothetical protein	5.6815	6.02658	5.69629	5.66137	5.86617	6.17279	6.27358	6.40741	5.76635	5.36017	5.61512	6.06358	5.20245	5.94138	5.75189	5.93415	6.42503	6.3253	5.6815	6.02658	64.87	44.7681	51.3931	81.0362	50.2404	63.9497	83.007	57.8419	0.129186	0.418501	0.13556	0.0954637	0.421083	0.628981	0.721816	0.508189	0.999325	0.822053	1.24921	1.12224	1.24433	1.27959	0.891659	0	0	0	0
An07g04500	An00g00357_at	hypothetical protein	3.62081	3.53488	3.44095	3.48126	3.61376	3.70437	3.55672	3.54567	3.29393	3.4283	3.30555	3.38158	3.46939	3.01573	3.35822	3.34422	3.49771	3.62112	3.62081	3.53488	12.6325	10.4227	10.0693	11.7224	9.33091	10.2881	11.7894	11.9409	0.429157	0.247706	0.818468	0.464469	0.549823	0.875266	0.576048	0.939071	0.999325	0.875077	0.927957	0.895247	1.02173	0.933259	0.945257	0	0	0	0
An02g00860	An00g00358_at	hypothetical protein	3.57396	3.51118	3.48595	3.66174	3.6198	3.82816	3.63464	3.55161	3.96198	3.60817	3.38748	3.89558	3.76746	3.698	3.33593	3.54475	3.76004	3.38257	3.57396	3.51118	13.2139	14.5679	10.2796	12.0681	12.5802	13.179	11.887	11.6525	0.399766	0.181269	0.0312496	0.327937	0.248113	0.866718	0.510983	0.291054	0.999325	0.699411	0.91329	0.863559	1.28206	0.899582	0.881839	0	0	0	0
An11g08450	An00g00359_at	hypothetical protein	3.45585	3.37661	3.40444	3.38496	3.57717	3.53959	3.48064	3.60104	2.92005	3.51586	3.67674	2.95473	3.69501	3.34205	3.41212	3.28016	3.36048	3.7033	3.45585	3.37661	11.7809	9.90066	11.6676	11.6385	10.7701	8.67851	11.5666	10.6755	0.932608	0.560458	0.053559	0.898406	0.496477	0.991172	0.812781	0.356373	0.999325	0.857141	0.987916	1.08781	0.743815	0.981809	0.906169	0	0	0	0
An08g05240	An00g00360_at	hypothetical protein	3.95564	3.98344	3.97748	4.0104	4.10077	3.88755	4.04606	3.90804	4.19615	4.29706	4.24398	4.27345	4.17039	4.29092	4.00205	4.06044	4.18172	4.17901	3.95564	3.98344	15.9354	18.1673	17.4242	15.7475	19.6164	17.9628	18.1308	15.6657	0.890957	0.381003	0.725295	0.1497	0.843636	0.987087	0.691886	0.905669	0.999325	0.962517	0.988212	1.07977	1.03092	1.13777	0.983079	0	0	0	0
An06g02130	An00g00361_at	hypothetical protein	4.61602	4.40322	4.696	4.60949	4.66602	4.56066	4.60485	4.29947	3.74286	4.0434	4.27077	4.6911	4.46087	4.07187	3.74299	4.20027	4.56798	4.4763	4.61602	4.40322	24.4768	17.1706	16.0765	21.8894	16.6522	21.7914	22.9773	22.7788	0.489902	0.848617	0.0729963	0.694432	0.655293	0.901364	0.947413	0.394816	0.999325	0.91446	0.894292	0.969809	1.35548	0.938738	0.930628	0	0	0	0
An07g01800	An00g00362_at	hypothetical protein	3.72293	3.57074	3.68608	3.8908	3.89389	3.63072	3.98104	3.70005	3.32549	3.57716	3.58227	3.80297	3.45611	3.40866	3.4869	3.69266	3.69302	3.57036	3.72293	3.57074	13.5696	10.489	11.5882	14.3258	11.2582	13.434	12.395	12.5258	0.606952	0.503338	0.172526	0.394181	0.450099	0.937037	0.780782	0.547439	0.999325	0.834778	1.05573	1.07334	1.15928	0.913441	0.923082	0	0	0	0
An11g06910	An00g00363_at	hypothetical protein	4.06772	4.12055	4.16301	4.19475	4.35606	4.18394	4.02381	4.21866	4.0221	4.25495	4.16713	3.88365	4.17683	4.16487	3.95913	4.00661	4.16743	4.21598	4.06772	4.12055	19.2929	17.142	16.7156	17.4027	18.5059	15.4029	18.2738	17.0788	0.255484	0.393965	0.363247	0.543176	0.182495	0.774719	0.703166	0.709404	0.999325	0.630133	0.902024	1.07956	0.921467	0.947175	0.885239	0	0	0	0
An07g01790	An00g00364_at	hypothetical protein	3.51253	3.42311	3.4138	3.43137	3.47789	3.54529	3.12787	3.51545	3.15964	3.38667	3.32472	3.44178	3.3284	3.63444	3.25432	3.41428	3.4914	3.6381	3.51253	3.42311	11.405	9.4743	9.77784	9.99813	11.3968	10.7632	11.833	11.0642	0.24822	0.112403	0.394806	0.741387	0.785726	0.765934	0.416765	0.733216	0.999325	0.948248	0.876648	1.20292	1.10077	1.03754	0.970118	0	0	0	0
An08g05220	An00g00365_at	hypothetical protein	4.17734	3.97459	4.10394	4.04645	4.20005	4.1797	4.14012	3.90096	4.04459	3.91336	3.91253	3.81236	3.90914	4.21627	3.874	4.12868	3.95235	3.96416	4.17734	3.97459	18.2506	15.7455	14.859	16.2294	16.7352	15.6764	15.5437	16.8651	0.246559	0.540623	0.590403	0.119782	0.430037	0.764223	0.802348	0.846542	0.999325	0.826362	0.889252	1.06286	1.05501	0.851679	0.924082	0	0	0	0
An01g08650	An00g00366_at	hypothetical protein	3.87891	3.67255	3.75349	3.74279	4.10372	3.98219	3.81614	3.78051	3.74324	3.5448	3.49087	3.7558	4.04278	3.74316	3.80101	3.23326	3.85991	3.99691	3.87891	3.67255	16.4835	14.8564	12.518	13.9127	12.5011	11.2709	15.2254	13.6965	0.167415	0.160365	0.383492	0.507397	0.133828	0.680222	0.484847	0.726382	0.999325	0.562687	0.844034	0.841461	0.900371	0.923675	0.830918	0	0	0	0
An13g01970	An00g00367_at	hypothetical protein	3.20403	3.21357	3.16116	3.19611	3.21431	3.32895	2.98294	3.21395	3.23444	3.32558	3.3675	3.11275	3.71304	3.19678	3.49714	3.36942	3.25437	3.29212	3.20403	3.21357	9.65738	11.1096	10.7952	8.56496	9.58769	9.45505	9.66819	9.24583	0.264829	0.175523	0.22028	0.991527	0.680335	0.780951	0.503292	0.594064	0.999452	0.921489	0.886883	0.863006	0.875856	1.00112	0.957385	0	0	0	0
An07g01770	An00g00368_at	hypothetical protein	4.10049	4.0303	4.00066	4.14386	4.24712	4.00678	3.91815	4.1988	3.68114	4.12458	4.45196	4.16562	3.94626	4.35236	3.84577	4.43427	4.16344	4.12661	4.10049	4.0303	17.4717	14.0617	17.7391	16.6618	18.8759	19.6976	17.692	16.7419	0.71858	0.0376528	0.430418	0.92405	0.745887	0.95651	0.258462	0.754766	0.999325	0.937931	0.953645	1.34236	1.1104	1.01261	0.958232	0	0	0	0
An02g10730	An00g00369_at	hypothetical protein	5.12425	5.25127	5.36857	5.21198	5.00924	5.32075	5.75197	5.76032	5.36631	5.86709	5.52302	5.68602	5.45862	6.07195	5.4792	5.59482	5.41174	5.32528	5.12425	5.25127	35.8771	42.5905	45.2896	54.0471	62.662	49.8811	41.3126	36.4477	0.000871547	0.00141847	0.345696	0.175323	0.875745	0.0648476	0.0651933	0.697983	0.999325	0.970846	1.50645	1.47127	1.10138	1.1515	1.0159	0	0	0	0
An02g10720	An00g00370_at	hypothetical protein	3.52948	3.59556	3.64137	3.56875	3.68286	3.63162	3.45168	3.51181	3.66502	3.77764	3.80067	4.04282	3.80804	3.92541	3.56216	3.96689	3.58326	3.59603	3.52948	3.59556	12.6165	13.3293	12.8297	11.1714	14.4353	16.0539	12.039	11.8148	0.173443	0.363932	0.0187042	0.590217	0.45257	0.686438	0.67905	0.243345	0.999325	0.835975	0.885464	1.08297	1.25131	0.954229	0.936453	0	0	0	0
An11g08420	An00g00371_at	hypothetical protein	4.24735	4.0306	4.23121	4.17608	4.45559	4.33437	4.22807	4.27626	3.97545	4.03485	4.07115	3.98865	4.08053	3.79204	3.68453	4.48277	4.3929	4.26545	4.24735	4.0306	21.0388	16.3134	14.701	19.0559	15.0683	18.8398	20.1008	17.618	0.428591	0.523942	0.0593645	0.713028	0.165229	0.875266	0.792613	0.368574	0.999325	0.610469	0.905751	0.923676	1.28153	0.955414	0.837404	0	0	0	0
An07g03510	An00g00372_at	hypothetical protein	4.42104	4.3824	4.33043	4.3434	4.44832	4.62972	4.16908	4.48333	4.17828	4.45364	3.92157	4.37384	4.55211	4.28139	4.47681	4.45604	4.18028	4.37425	4.42104	4.3824	23.2478	20.6089	18.3688	20.0594	20.6421	21.3319	19.3903	21.1373	0.247914	0.989719	0.241728	0.159868	0.450096	0.765678	0.996311	0.616276	0.999325	0.834778	0.862851	1.00161	1.16131	0.834073	0.909219	0	0	0	0
An13g01950	An00g00373_at	hypothetical protein	4.27911	4.26661	4.257	4.3228	4.58446	4.54551	4.47317	4.3384	4.0351	3.73529	4.17888	3.93634	4.03162	3.87747	3.96319	3.93497	4.50711	4.70993	4.27911	4.26661	23.67	16.3743	16.8075	21.197	13.9905	15.3021	24.3951	19.3312	0.192523	0.0706217	0.26408	0.714355	0.024235	0.708509	0.340537	0.633416	0.999325	0.247138	0.895521	0.85442	0.91043	1.03064	0.816697	0	0	0	0
An08g05210	An00g00374_at	hypothetical protein	3.28068	3.41777	3.27477	3.26752	3.52216	3.40001	3.28568	3.27642	3.30409	3.05231	3.49935	4.1162	3.3669	3.43876	3.16244	3.77669	3.38344	3.40736	3.28068	3.41777	11.0126	10.0945	10.0624	9.72065	9.48427	15.4169	10.5224	10.191	0.28316	0.586331	0.0016968	0.690425	0.499792	0.79418	0.82609	0.102153	0.999325	0.857863	0.882683	0.939551	1.53214	0.95549	0.925395	0	0	0	0
An01g02700	An00g00375_at	hypothetical protein	6.13301	6.16482	6.14219	6.26711	5.89077	6.11401	6.00378	6.19984	5.94453	6.23281	5.97364	6.24606	6.29045	6.08906	5.81403	5.69632	6.31487	6.00138	6.13301	6.16482	64.1062	69.43	59.4596	68.6796	71.5528	62.7346	71.4135	70.9592	0.584738	0.810479	0.670088	0.395393	0.423285	0.929648	0.932339	0.884799	0.999325	0.82331	1.07134	1.03057	1.05508	1.11399	1.1069	0	0	0	0
An08g03230	An00g00376_at	hypothetical protein	2.87158	2.87165	2.82741	2.84381	2.82254	2.84896	2.86709	2.86954	3.01191	3.14523	3.20622	3.38912	3.04892	2.91077	2.94336	3.07338	2.83464	2.82463	2.87158	2.87165	7.13914	8.17046	8.42567	7.30212	8.15676	9.39082	7.10894	7.31886	0.805895	0.985408	0.248001	0.963156	0.786701	0.972779	0.99498	0.622178	0.999325	0.948248	1.02283	0.998323	1.11455	0.99577	1.02517	0	0	0	0
An08g03220	An00g00377_at	hypothetical protein	3.2352	3.257	3.25414	3.27165	3.34627	3.42515	3.47305	3.34286	3.27426	3.5353	3.37247	3.36935	3.34332	3.35525	3.43692	3.36981	3.37529	3.33565	3.2352	3.257	10.452	9.90935	10.5905	10.6144	10.8926	10.3358	10.2352	9.48797	0.838263	0.221817	0.747537	0.781569	0.211933	0.980013	0.553339	0.914273	0.999325	0.661418	1.01554	1.09922	0.975953	0.97926	0.907764	0	0	0	0
An01g10630	An00g00378_at	hypothetical protein	4.47706	4.29996	4.32365	4.27787	4.81381	4.49142	4.39585	4.37829	4.38668	4.17826	4.13318	4.09557	4.38763	4.49068	4.27613	4.31876	4.4358	4.45908	4.47706	4.29996	25.1522	20.925	18.4386	20.9238	20.1746	18.4706	21.8178	20.9446	0.136776	0.759485	0.988382	0.243327	0.138759	0.636958	0.911181	0.996348	0.999325	0.571462	0.831886	0.964138	1.00174	0.867433	0.832714	0	0	0	0
An08g03210	An00g00379_at	hypothetical protein	4.38687	4.40229	4.47056	4.42374	4.52843	4.43837	4.33434	4.40465	4.1715	4.19468	4.4674	4.01757	4.29544	4.23888	4.29346	4.27998	4.24267	4.38763	4.38687	4.40229	22.3686	18.8105	20.8276	20.6704	18.5942	17.738	19.9062	21.033	0.363354	0.89258	0.0757882	0.186293	0.476059	0.848963	0.962428	0.401507	0.999325	0.846526	0.924083	0.988498	0.851659	0.889921	0.940293	0	0	0	0
An03g03950	An00g00380_at	hypothetical protein	3.285	3.20791	3.28347	3.18876	3.39204	3.23376	3.37229	3.38658	3.40422	3.66978	3.29496	3.50228	3.52856	3.34899	3.2666	3.64256	3.3522	3.26951	3.285	3.20791	9.93763	11.0532	9.71882	10.4066	11.3876	11.8961	9.92352	9.49033	0.607888	0.739548	0.0362829	0.987335	0.608358	0.93721	0.902738	0.3093	0.999414	0.898809	1.0472	1.03025	1.22403	0.998581	0.954989	0	0	0	0
An12g01130	An00g00381_at	hypothetical protein	3.33661	3.1632	3.21958	3.33524	3.31248	3.22502	3.24824	3.13336	3.20422	2.96543	3.04168	3.38853	3.17103	2.99244	2.95784	3.72642	3.22739	3.19505	3.33661	3.1632	9.63812	9.11109	7.99866	9.13115	7.88402	11.7735	9.26134	9.51304	0.546666	0.119374	0.000493005	0.655541	0.883476	0.91895	0.429779	0.0606853	0.999325	0.972046	0.947399	0.865321	1.47194	0.960907	0.987022	0	0	0	0
An03g06840	An00g00382_at	hypothetical protein	5.52531	5.36874	5.4328	5.57533	4.92004	4.96878	5.2872	5.32562	4.68469	5.2328	4.92139	4.7405	4.97178	5.40126	5.00398	4.95695	5.03395	5.09619	5.52531	5.36874	30.7904	28.4082	31.1829	39.5721	39.8644	28.8145	33.4764	43.6231	0.0127505	0.00167301	0.38811	0.361532	0.00134101	0.27326	0.0693533	0.72871	0.999325	0.052806	1.28521	1.40327	0.92405	1.08723	1.41678	0	0	0	0
An07g03490	An00g00383_at	hypothetical protein	3.4978	3.44909	3.41088	3.44109	3.56207	3.55662	3.43523	3.27651	3.24117	3.05467	3.38985	3.36152	3.34819	3.35583	3.41466	3.62268	3.31753	3.42041	3.4978	3.44909	11.7888	9.81288	10.5726	10.2381	9.22309	11.2519	10.3314	11.1074	0.13045	0.49287	0.490888	0.155158	0.50982	0.630579	0.773505	0.791611	0.999325	0.861128	0.868455	0.939896	1.06425	0.876375	0.942196	0	0	0	0
An01g10620	An00g00384_at	hypothetical protein	4.24689	4.28806	4.29697	4.3756	4.50825	4.23558	4.32142	4.37278	4.18007	4.11576	4.16704	4.76009	4.36769	4.18882	4.24366	4.79512	4.09343	4.55076	4.24689	4.28806	20.7051	19.3449	18.4474	20.352	17.7813	27.4285	20.0023	19.2592	0.883454	0.476222	0.0036094	0.768774	0.539691	0.985908	0.761378	0.132244	0.999325	0.872522	0.982947	0.919175	1.48685	0.966059	0.930167	0	0	0	0
An02g00830	An00g00385_at	hypothetical protein	3.27685	3.22845	3.28593	3.22853	3.4654	3.15084	3.30149	3.32584	3.34707	3.26003	3.14505	3.54115	3.22273	3.00141	2.91583	3.24061	3.3366	3.32661	3.27685	3.22845	9.90475	9.74662	8.1706	9.94286	8.75872	10.4896	10.0673	9.53114	0.970766	0.316109	0.0283209	0.876614	0.714318	0.995013	0.640293	0.280837	0.999325	0.930728	1.00385	0.898641	1.28382	1.01641	0.96228	0	0	0	0
An04g06230	An00g00386_at	hypothetical protein	3.08095	3.14729	3.10583	3.10225	3.24063	3.08349	3.15311	3.06588	3.32494	3.20496	3.17775	3.26265	3.24885	3.67109	3.29028	3.35792	3.0868	3.23123	3.08095	3.14729	8.95108	9.7601	9.4088	8.63082	10.838	9.91959	8.93218	8.65851	0.709851	0.292712	0.590259	0.982737	0.734244	0.953386	0.617877	0.846495	0.999325	0.936294	0.964221	1.11044	1.05429	0.997888	0.967314	0	0	0	0
An12g05690	An00g00387_at	hypothetical protein	3.64079	3.63978	3.63214	3.81991	3.614	3.73695	3.75415	3.82901	3.52581	3.53809	3.711	3.53113	3.38433	3.77466	3.80368	3.5496	3.64426	3.57258	3.64079	3.63978	12.777	10.9668	13.523	13.8478	12.609	11.6347	12.1967	12.4691	0.376687	0.134946	0.10916	0.606502	0.78623	0.854629	0.455122	0.464595	0.999325	0.948248	1.0838	1.14974	0.860367	0.954585	0.975901	0	0	0	0
An02g00820	An00g00388_at	hypothetical protein	3.51252	3.44232	3.43179	3.347	3.83194	3.45262	3.35849	3.35292	3.4531	3.25757	3.40198	3.55631	3.08813	3.28449	3.18791	3.28234	3.62551	3.5503	3.51252	3.44232	12.4864	9.65056	9.81471	10.2369	9.65334	10.6984	12.0245	11.138	0.078282	0.997858	0.425189	0.725078	0.294349	0.543622	0.999166	0.751043	0.999325	0.739772	0.819846	1.00029	1.09004	0.963011	0.892017	0	0	0	0
An07g03480	An00g00389_at	hypothetical protein	4.13335	4.12083	4.06965	4.18647	4.40626	4.25803	4.09825	4.24769	4.24095	3.77723	3.73534	3.90522	3.79045	3.78968	3.95189	3.85398	4.27559	4.24871	4.13335	4.12083	20.1421	16.1751	14.3563	18.038	13.77	14.7189	19.1883	17.4735	0.371168	0.198502	0.837725	0.69095	0.253402	0.851658	0.530422	0.946441	0.999325	0.704206	0.895538	0.85131	1.02526	0.952642	0.867507	0	0	0	0
An01g02680	An00g00390_at	hypothetical protein	3.8919	3.94301	3.7845	3.87866	3.98572	3.972	3.85744	3.81825	3.32702	3.10476	3.41404	3.08791	4.01238	3.68464	3.38306	4.04465	4.26519	4.06717	3.8919	3.94301	15.7673	12.7259	10.5455	14.299	10.5173	11.8456	17.9533	15.1102	0.608412	0.32361	0.543009	0.497599	0.82283	0.937396	0.647444	0.818976	0.999325	0.958372	0.906879	0.826451	1.12329	1.13864	0.958329	0	0	0	0
An08g09270	An00g00391_at	hypothetical protein	4.13968	4.15586	4.15396	4.21376	4.6075	4.33625	4.55299	4.02123	4.04009	4.23263	3.90421	3.64647	4.29021	4.77553	4.23564	3.70521	4.27195	4.43693	4.13968	4.15586	22.1906	17.9406	16.7946	19.5231	22.6915	12.7802	20.4559	17.7257	0.361078	0.104374	0.0627179	0.558304	0.119086	0.847029	0.404847	0.37571	0.999325	0.534812	0.879793	1.26481	0.760971	0.921827	0.798795	0	0	0	0
An11g01920	An00g00392_at	hypothetical protein	4.37151	4.20084	4.19382	4.26026	4.82493	4.39813	4.11768	4.21787	4.31914	4.14824	3.83337	3.89806	4.01127	4.04196	4.14061	3.73471	4.19019	4.02933	4.37151	4.20084	24.4461	17.9412	15.8563	17.9732	17.0902	14.0879	17.2648	19.5104	0.0136408	0.665652	0.300319	0.00647922	0.0585989	0.281104	0.867532	0.664927	0.566158	0.385234	0.735218	0.952566	0.888471	0.70624	0.798101	0	0	0	0
An11g01910	An00g00393_at	hypothetical protein	4.29682	4.22022	4.17486	4.27272	4.2495	4.25918	3.98176	4.55919	3.57104	3.94187	3.56878	3.8626	4.17552	4.04303	3.49846	3.96808	4.06604	4.25707	4.29682	4.22022	19.0846	14.6546	11.5804	19.2993	15.9165	15.0881	17.8959	19.14	0.938326	0.569868	0.0823007	0.657499	0.984	0.991743	0.818681	0.414474	0.999325	0.996322	1.01125	1.08611	1.30289	0.937713	1.0029	0	0	0	0
An14g07410	An00g00394_s_at	hypothetical protein	4.12814	3.90176	3.981	3.86577	4.27529	4.21902	4.0527	4.03351	3.6045	4.04037	3.91174	3.43558	3.55675	3.58833	3.67876	3.62232	4.06034	4.08051	4.12814	3.90176	18.9898	11.964	13.883	16.4853	14.068	11.543	16.8004	16.1667	0.182326	0.13002	0.0879087	0.24461	0.13235	0.698284	0.448622	0.425312	0.999325	0.559468	0.86811	1.17586	0.831449	0.884707	0.851335	0	0	0	0
An11g04080	An00g00395_at	hypothetical protein	3.38182	3.41614	3.42907	3.4978	3.72871	3.7884	3.34791	3.38627	3.47071	3.41834	3.56485	3.35289	3.88199	3.41842	3.56119	3.58694	3.45769	3.53001	3.38182	3.41614	13.5343	12.7847	11.8189	10.318	10.6914	11.0802	11.2656	10.5486	0.00950553	0.0692402	0.491109	0.0630073	0.0155262	0.232181	0.337456	0.791792	0.971491	0.191444	0.762357	0.836262	0.937504	0.832372	0.779396	0	0	0	0
An11g04070	An00g00396_at	hypothetical protein	3.37146	3.27502	3.34811	3.35686	3.52486	3.47067	3.29123	3.5716	3.4702	3.58287	3.02713	3.5064	3.2629	3.3122	3.28133	3.65154	3.47686	3.33733	3.37146	3.27502	11.2962	10.3141	8.90261	10.7884	10.9097	11.9503	10.6081	10.0091	0.641856	0.570917	0.00821934	0.526351	0.230846	0.94535	0.818901	0.178609	0.999325	0.680762	0.955052	1.05774	1.34233	0.939088	0.88606	0	0	0	0
An09g01610	An00g00397_at	hypothetical protein	3.98214	3.74038	3.91667	4.04523	4.21228	3.9594	3.7681	3.83049	3.6941	3.5704	3.08834	4.20237	3.79879	3.40051	3.86221	3.46222	3.69867	3.78566	3.98214	3.74038	16.9809	13.4212	11.1215	13.922	11.2002	14.2441	13.3815	14.533	0.237436	0.28002	0.14599	0.160609	0.350164	0.759321	0.606268	0.51893	0.999325	0.776958	0.819862	0.834516	1.28078	0.788031	0.855844	0	0	0	0
An11g01900	An00g00398_at	hypothetical protein	4.02847	3.83338	3.89257	3.86967	4.07843	3.93745	3.8274	3.78742	3.89973	3.74322	4.0918	3.88981	3.8113	3.91111	3.74974	3.75207	3.99541	4.026	4.02847	3.83338	16.0883	14.4752	15.145	14.0006	14.1936	14.1325	16.1191	15.252	0.143947	0.830475	0.454788	0.983348	0.562698	0.647204	0.940324	0.77002	0.999325	0.881091	0.870232	0.980544	0.933142	1.00192	0.948016	0	0	0	0
An15g03470	An00g00399_at	hypothetical protein	3.89286	3.88755	3.86638	3.94542	4.16702	4.16546	3.88801	3.90964	3.83284	3.5131	3.58249	3.5861	4.05387	3.37036	3.4909	3.47965	3.85338	4.03135	3.89286	3.88755	17.9541	15.3839	11.6052	14.9164	10.8659	11.5745	15.3734	14.8275	0.0690943	0.00223862	0.978085	0.122029	0.0614779	0.515418	0.0775184	0.99238	0.999325	0.394682	0.830806	0.706312	0.997358	0.856261	0.825858	0	0	0	0
An01g10590	An00g00400_at	hypothetical protein	2.99823	2.92883	2.94672	2.91115	3.01362	3.10502	2.98963	2.82194	2.84339	2.90517	3.08675	2.89336	3.11365	3.10453	2.80998	3.21178	2.9349	2.944	2.99823	2.92883	8.3358	7.88177	7.71876	7.49424	8.02694	8.29688	7.67119	7.8003	0.397538	0.883279	0.563328	0.506932	0.594908	0.866036	0.959747	0.830518	0.999325	0.893902	0.899043	1.01842	1.0749	0.92027	0.935759	0	0	0	0
An04g06220	An00g00401_at	hypothetical protein	3.51951	3.6712	3.59281	3.55983	3.77303	3.52271	3.47102	3.49629	3.78565	3.62884	3.5197	3.58237	3.66109	3.35189	3.32443	3.72736	3.66041	3.43066	3.51951	3.6712	12.5348	13.2083	10.7187	11.1863	11.2384	12.5957	11.6765	12.0867	0.291031	0.141201	0.141522	0.505667	0.731253	0.802923	0.463016	0.514251	0.999325	0.935217	0.892417	0.85086	1.17512	0.931525	0.964254	0	0	0	0
An02g00800	An00g00402_at	hypothetical protein	3.77487	3.94347	3.70685	3.97759	3.87043	4.39529	3.95058	3.63146	3.79596	3.20712	3.35984	3.32945	3.55542	3.16147	3.9068	3.18474	3.90406	3.74957	3.77487	3.94347	17.5434	12.7789	12.409	13.8424	9.09009	9.56058	14.1901	14.5119	0.109384	0.0271577	0.0806339	0.148405	0.193165	0.602295	0.222065	0.41057	0.999325	0.642455	0.789035	0.711338	0.770453	0.808858	0.827201	0	0	0	0
An09g01590	An00g00403_at	hypothetical protein	3.68606	3.71738	3.54151	3.61493	3.80062	3.84067	3.75517	3.81972	3.70954	3.08037	3.2735	3.71976	3.60508	3.51485	3.43096	3.16886	4.08451	3.96714	3.68606	3.71738	14.1296	12.6171	10.2122	13.8081	9.83285	10.8853	16.289	13.0115	0.850621	0.0553486	0.602898	0.25467	0.502923	0.981913	0.302329	0.852578	0.999325	0.858596	0.977251	0.779326	1.0659	1.15283	0.920872	0	0	0	0
An12g01100	An00g00404_at	hypothetical protein	5.39439	5.37123	5.66961	5.53065	5.90918	5.75907	6.59997	6.49119	4.31529	5.18677	4.25388	4.05962	4.68069	4.8316	4.20137	4.52587	6.77504	6.41237	5.39439	5.37123	57.0488	22.5959	18.7346	93.4147	32.2044	19.5995	96.5836	41.7242	0.00494651	0.0320484	0.767737	0.00312837	0.0544778	0.16572	0.237361	0.92099	0.424201	0.3712	1.63745	1.42523	1.04617	1.693	0.731377	0	0	0	0
An02g00790	An00g00405_at	hypothetical protein	4.45085	4.38854	4.45555	4.52544	4.54392	4.47092	4.49342	4.66466	4.77064	4.25254	4.3651	4.4948	4.61375	4.09613	4.4255	4.50367	4.46035	4.4863	4.45085	4.38854	22.7441	25.8519	21.0435	23.9017	18.0551	22.6154	22.2129	21.4023	0.557714	0.000575514	0.397912	0.779244	0.474006	0.921901	0.0421724	0.734704	0.999325	0.845723	1.0509	0.698407	1.0747	0.976646	0.941006	0	-1	0	0
An07g03450	An00g00406_at	hypothetical protein	8.28359	8.36572	8.29998	8.31282	8.28654	8.19296	8.37092	8.36758	9.0071	8.77044	8.73709	8.72017	8.97314	8.97351	9.12351	9.22885	8.24552	8.57489	8.28359	8.36572	302.282	508.505	487.851	330.671	468.523	503.033	340.192	320.606	0.460965	0.500562	0.79969	0.335036	0.627037	0.890209	0.778839	0.933149	0.999325	0.905578	1.09392	0.921373	1.03112	1.12541	1.06062	0	0	0	0
An08g05180	An00g00407_at	hypothetical protein	7.65066	7.67978	7.85557	7.70909	7.76266	7.78044	7.91955	7.96869	7.93847	7.78985	7.33221	7.86906	7.69814	7.84166	7.58301	7.32029	7.90264	7.95453	7.65066	7.67978	218.509	225.707	175.778	246.274	225.308	193.297	243.637	202.984	0.285206	0.987152	0.392655	0.329227	0.505183	0.796085	0.995645	0.732069	0.999325	0.859696	1.12707	0.998234	1.09967	1.115	0.92895	0	0	0	0
An11g08380	An00g00408_at	hypothetical protein	3.15557	3.03204	3.0854	3.12399	3.23505	3.13554	3.13584	3.15994	3.21161	3.12929	3.17585	3.02887	2.93302	3.11718	3.1297	3.46125	3.17744	3.18506	3.15557	3.03204	9.09639	8.41123	8.89367	8.8636	8.7134	9.48114	9.07091	8.53744	0.838128	0.781045	0.615491	0.98235	0.618499	0.980013	0.920942	0.858771	0.999325	0.902787	0.974408	1.03592	1.06605	0.997198	0.938553	0	0	0	0
An15g03460	An00g00409_at	hypothetical protein	3.52495	3.59836	3.63851	3.54315	3.87578	3.57081	3.77919	3.63314	3.55058	3.58268	3.02466	3.42502	3.56938	3.44103	3.19519	3.3862	3.83127	3.52913	3.52495	3.59836	13.2076	11.794	8.63339	13.0517	11.4071	10.5972	12.8189	11.8077	0.90061	0.726142	0.0443475	0.753694	0.249103	0.988014	0.896036	0.334289	0.999325	0.700149	0.988198	0.967194	1.22747	0.970573	0.894007	0	0	0	0
An08g11150	An00g00410_at	hypothetical protein	4.1194	4.04733	4.00174	4.12789	4.20421	4.28525	4.19584	3.97691	3.94424	3.85431	3.84258	3.8408	3.92113	3.76599	3.82232	4.16481	4.09436	4.08361	4.1194	4.04733	18.9579	15.2706	14.2456	16.9872	14.0272	16.0311	17.018	16.9518	0.222612	0.340513	0.191194	0.229963	0.214376	0.746507	0.660936	0.56752	0.999325	0.662771	0.896046	0.918573	1.12534	0.89767	0.89418	0	0	0	0
An14g05860	An00g00411_at	hypothetical protein	3.49935	3.42396	3.43139	3.48779	3.42023	3.80608	3.30082	3.57784	3.34924	3.27616	3.6691	3.68362	3.31526	3.16126	3.33558	3.52747	3.71963	3.38172	3.49935	3.42396	12.2368	10.0718	11.3321	10.8478	9.30955	12.1724	11.7182	11.017	0.295213	0.489599	0.529383	0.702183	0.359501	0.806823	0.771376	0.811925	0.999325	0.782796	0.886489	0.924321	1.07416	0.957618	0.900314	0	0	0	0
An09g01570	An00g00412_at	hypothetical protein	4.2253	4.2628	4.15988	4.17445	4.50319	4.39228	4.28056	4.583	4.32128	4.02341	3.93523	4.65219	4.50615	4.17639	4.12155	4.32891	4.55753	4.73078	4.2253	4.2628	21.8223	21.3137	16.318	21.5824	17.1472	22.4796	25.0052	18.949	0.931974	0.108061	0.0236428	0.30182	0.28494	0.991172	0.410111	0.267088	0.999325	0.73094	0.989006	0.804512	1.3776	1.14585	0.868331	0	0	0	0
An08g05170	An00g00413_at	hypothetical protein	3.72874	3.63423	3.59852	3.71722	3.93747	3.81165	3.78091	3.49589	3.65017	3.77606	3.26267	3.42676	3.67046	3.71639	3.58267	3.59957	3.63757	3.75056	3.72874	3.63423	14.6676	12.6434	10.7233	12.4528	13.4192	11.4174	12.9427	12.8303	0.106918	0.542279	0.521213	0.209747	0.181298	0.598146	0.803342	0.810533	0.999325	0.628694	0.849	1.06135	1.06473	0.882402	0.874738	0	0	0	0
An08g11140	An00g00414_at	hypothetical protein	3.90043	3.87706	3.99814	3.91001	4.25867	4.14464	3.81833	3.98192	3.98056	3.46591	3.82757	3.69419	3.56695	3.9945	3.66812	3.67253	3.93829	4.18091	3.90043	3.87706	18.4003	13.6777	13.4343	14.9298	13.271	12.847	16.6748	14.8125	0.0955447	0.800854	0.709102	0.415372	0.0847203	0.575728	0.927637	0.900434	0.999325	0.458628	0.811392	0.970266	0.956284	0.906227	0.805016	0	0	0	0
An02g10650	An00g00415_at	hypothetical protein	2.92115	2.97334	3.00327	2.80188	2.93681	3.0535	2.94027	2.95906	3.37552	3.18487	3.09139	3.28826	3.13679	3.35705	3.14409	3.39359	2.93221	2.85525	2.92115	2.97334	7.97317	9.55432	8.68028	7.7257	9.6529	10.1325	7.4319	7.71276	0.74966	0.917137	0.131482	0.479769	0.736875	0.962991	0.970135	0.501887	0.999325	0.936879	0.968962	1.01032	1.16731	0.932113	0.967339	0	0	0	0
An12g01090	An00g00416_at	hypothetical protein	3.54038	3.41812	3.41795	3.40264	3.63015	3.46849	3.56729	3.37954	3.44193	3.42262	3.55638	3.45338	3.48238	3.19697	3.82113	3.66313	3.45929	3.54358	3.54038	3.41812	11.7071	11.0208	12.8951	11.1071	9.91624	11.7799	11.3249	11.1522	0.574835	0.267627	0.339753	0.722571	0.604313	0.926239	0.594153	0.693316	0.999325	0.898088	0.948747	0.899775	0.913514	0.967352	0.952594	0	0	0	0
An08g03160	An00g00417_at	hypothetical protein	2.99405	2.92183	2.99297	2.89956	3.12949	2.96734	2.99023	3.16508	3.00129	3.07673	2.90926	3.27667	3.05769	3.20167	3.01408	3.20172	2.93069	3.04736	2.99405	2.92183	8.27304	8.16521	7.79027	8.44243	8.81035	9.44267	7.93936	7.77014	0.813787	0.38257	0.0378552	0.633333	0.469643	0.974296	0.693232	0.31278	0.999325	0.843716	1.02048	1.07901	1.21211	0.959667	0.939211	0	0	0	0
An16g07730	An00g00418_at	hypothetical protein	3.5239	3.48584	3.49032	3.60983	3.63166	3.56135	3.4866	3.55749	3.29354	3.86142	3.78279	3.26732	3.54835	2.98787	3.17424	3.35218	3.71796	3.55132	3.5239	3.48584	12.0964	10.7105	11.1465	11.4879	10.7379	9.91595	12.4204	11.3519	0.755756	0.987664	0.48371	0.873254	0.702093	0.964401	0.995807	0.786912	0.999325	0.927249	0.949699	1.00256	0.889603	1.02679	0.938459	0	0	0	0
An11g08360	An00g00419_at	hypothetical protein	3.13819	3.13015	3.14505	3.14083	3.15112	3.16436	3.15982	3.26212	3.28776	2.97219	3.34213	3.39621	3.61526	3.11498	3.09773	3.34727	3.11882	3.12853	3.13819	3.13015	8.92429	10.9398	9.31742	9.25975	8.24539	10.3513	8.71603	8.77969	0.682225	0.00591404	0.252235	0.792996	0.855848	0.950073	0.114566	0.62572	0.999325	0.964694	1.03759	0.753708	1.11096	0.976665	0.983797	0	0	0	0
An08g11130	An00g00420_at	hypothetical protein	9.16584	9.03393	8.69331	8.96121	8.97973	8.77804	9.25939	8.99979	8.97584	9.19545	8.60229	8.87727	8.87192	9.49719	8.65944	8.50914	8.97738	9.09788	9.16584	9.03393	470.771	485.686	396.415	560.12	650.914	413.919	525.53	548.704	0.129708	0.0163416	0.6959	0.326222	0.178012	0.629316	0.176545	0.894869	0.999325	0.62558	1.18979	1.3402	1.04415	1.11632	1.16554	0	0	0	0
An15g03440	An00g00421_at	hypothetical protein	4.71714	4.85071	4.93088	4.85235	5.04563	4.92709	4.81159	4.53684	4.39316	4.26271	4.18955	4.43823	4.03621	4.31426	4.46591	4.09323	4.82699	4.75474	4.71714	4.85071	31.6989	18.5672	20.0806	25.5317	19.5417	19.2359	27.6818	27.5489	0.133801	0.713211	0.757299	0.336711	0.320366	0.633797	0.890302	0.917512	0.999325	0.75813	0.805445	1.05248	0.957931	0.873274	0.869081	0	0	0	0
An12g10310	An00g00422_at	hypothetical protein	4.28864	4.2916	4.24455	4.25122	4.47195	4.27711	4.24124	4.19593	4.35276	4.11035	3.92382	4.43729	4.08637	4.03683	4.00095	4.17899	4.37054	4.58008	4.28864	4.2916	20.7427	18.6302	15.5882	18.6175	16.8373	19.8098	22.2435	19.5639	0.311594	0.342513	0.0346197	0.508931	0.579285	0.817229	0.662666	0.301088	0.999325	0.886587	0.897542	0.903764	1.27082	1.07235	0.943171	0	0	0	0
An12g10300	An00g00423_at	hypothetical protein	3.44864	3.2784	3.27675	3.30976	3.23281	3.33153	3.25217	3.23252	2.95303	3.12008	3.15982	3.76338	3.20941	3.31501	3.0964	3.43517	3.13228	3.17875	3.44864	3.2784	9.72818	8.46331	8.74289	9.46331	9.30203	12.1196	8.91055	10.2925	0.788264	0.364072	0.00549558	0.398193	0.584732	0.969421	0.679058	0.152029	0.999325	0.888763	0.972773	1.0991	1.38622	0.915952	1.05801	0	0	0	0
An14g07340	An00g00424_at	hypothetical protein	3.22404	3.16788	3.21926	3.24882	3.14984	3.2721	3.26232	3.07557	3.59029	3.51002	3.48158	3.34996	3.71773	3.24965	2.9768	3.38113	3.098	3.31377	3.22404	3.16788	9.25973	12.5883	9.37741	8.9939	10.4095	10.3069	9.22715	9.16388	0.79317	0.101901	0.400029	0.974667	0.925303	0.969576	0.399805	0.735787	0.999325	0.983461	0.971292	0.826923	1.09912	0.996483	0.989649	0	0	0	0
An15g03430	An00g00425_at	hypothetical protein	5.17303	5.19303	5.23494	5.22963	5.5213	5.12817	5.18448	5.32881	5.05061	5.24952	5.29338	5.4228	5.49879	5.41546	5.55765	5.52434	5.27388	5.282	5.17303	5.19303	40.0779	38.7117	42.9777	38.2302	40.2939	44.4333	38.7987	36.3286	0.674276	0.721102	0.76644	0.772346	0.386422	0.949536	0.893403	0.92099	0.999325	0.803044	0.953898	1.04087	1.03387	0.968082	0.906448	0	0	0	0
An08g11110	An00g00426_at	hypothetical protein	3.24654	3.16931	3.3061	3.23073	3.3155	3.44712	3.29265	3.29745	3.37797	3.17867	3.17013	3.24841	3.30058	3.20375	3.44975	3.45619	3.29529	3.34325	3.24654	3.16931	10.4202	10.121	9.91722	9.8154	9.13379	10.2128	9.98159	9.24019	0.484808	0.23774	0.729912	0.613964	0.170364	0.89881	0.567567	0.907091	0.999325	0.61726	0.941961	0.902461	1.0298	0.95791	0.886759	0	0	0	0
An01g10560	An00g00427_at	hypothetical protein	3.24932	3.26919	3.25374	3.27807	3.34816	3.25045	3.36762	3.2121	3.35566	3.19885	3.06155	3.156	3.15846	3.06133	3.28949	3.11803	3.30669	3.37506	3.24932	3.26919	9.84439	9.56034	9.03496	9.78019	8.7549	8.797	10.1322	9.57491	0.937982	0.303904	0.751315	0.732313	0.741774	0.991743	0.628461	0.915832	0.999325	0.937484	0.993479	0.915751	0.973663	1.02924	0.972627	0	0	0	0
An09g04320	An00g00428_at	hypothetical protein	3.58691	3.50097	3.59118	3.71012	3.9315	3.75117	3.6008	3.5747	3.64775	3.59942	3.48513	3.44868	3.4274	3.4985	3.53676	3.49697	3.75362	3.69674	3.58691	3.50097	14.3337	11.6122	11.3999	12.0232	11.7042	11.1026	13.2248	11.6636	0.0924518	0.936798	0.790811	0.423458	0.0522438	0.572459	0.978854	0.929516	0.999325	0.364437	0.838807	1.00792	0.973921	0.922641	0.813717	0	0	0	0
An09g04320	An00g00428_s_at	hypothetical protein	2.63224	2.66538	2.67454	2.78548	2.80369	2.91494	2.79625	2.8762	3.12979	2.96539	3.24312	2.9609	2.74094	3.13314	2.57904	3.27529	2.70558	2.86423	2.63224	2.66538	7.25672	7.64949	7.52181	7.14148	8.27789	8.6824	6.89191	6.27149	0.903343	0.551515	0.285575	0.696246	0.277827	0.988014	0.80746	0.650934	0.999325	0.725259	0.98412	1.08215	1.1543	0.949727	0.864232	0	0	0	0
An02g14580	An00g00429_at	hypothetical protein	3.66285	3.41689	3.45061	3.44627	3.57252	3.33457	3.39236	3.29744	3.34172	3.4603	3.5621	3.21735	3.30736	3.50698	3.48955	3.70008	3.44115	3.55364	3.66285	3.41689	10.9552	10.0181	11.518	10.1605	11.1861	10.9945	11.2933	11.6307	0.47313	0.298154	0.655957	0.770546	0.567438	0.89435	0.622255	0.877735	0.999325	0.882797	0.927459	1.11659	0.954551	1.03086	1.06166	0	0	0	0
An09g04310	An00g00430_at	hypothetical protein	3.43521	3.63443	3.5495	3.68134	3.74503	3.50803	3.44688	3.48594	3.01632	3.08892	3.11812	3.21598	3.52421	3.25707	3.08044	3.41736	3.53774	3.60568	3.43521	3.63443	12.3508	9.64822	8.56991	11.0533	9.01915	9.96363	11.8903	11.5901	0.37535	0.58709	0.233804	0.758773	0.608452	0.853732	0.826412	0.608018	0.999325	0.898809	0.894951	0.9348	1.16263	0.962716	0.938411	0	0	0	0
An08g03140	An00g00431_at	hypothetical protein	4.55606	4.46819	4.46286	4.58315	4.67009	4.65294	4.52716	4.55717	4.12982	3.63174	3.74455	4.64567	4.33363	4.42622	4.22312	4.45598	4.41977	4.50647	4.55606	4.46819	25.3079	18.7878	15.8217	23.2985	16.3246	23.4388	22.0564	22.8184	0.5838	0.356532	0.0177253	0.366674	0.494111	0.929174	0.673694	0.235941	0.999325	0.855421	0.920604	0.868894	1.48143	0.871523	0.901633	0	0	0	0
An04g02440	An00g00432_at	hypothetical protein	3.81661	3.73101	3.6611	3.58286	3.92349	3.80565	3.73927	3.61324	4.04296	3.39227	3.36028	3.50765	3.4411	3.51523	3.98513	3.69006	3.69546	3.74918	3.81661	3.73101	14.5664	13.3802	12.7525	12.7839	10.9568	12.1161	13.1987	13.6782	0.344175	0.15549	0.707092	0.47203	0.644616	0.837576	0.480065	0.899886	0.999325	0.909566	0.877631	0.818877	0.950099	0.906105	0.939026	0	0	0	0
An08g09200	An00g00433_at	hypothetical protein	3.08006	3.13366	3.12965	3.12379	3.2549	3.33934	3.50123	3.18676	3.53905	3.18624	3.0706	3.16921	3.30502	3.1594	3.27192	3.41983	3.16596	3.14137	3.08006	3.13366	9.82949	10.7185	9.00832	10.1541	9.01807	9.8118	8.89915	8.61505	0.754924	0.111481	0.416223	0.345949	0.216324	0.964103	0.415216	0.746396	0.999325	0.664736	1.03303	0.841353	1.08919	0.905353	0.876449	0	0	0	0
An08g11100	An00g00434_at	hypothetical protein	3.09031	3.20859	3.18122	3.13715	3.21601	3.21975	3.15154	3.18845	3.05885	3.04426	3.05927	3.08284	2.99842	3.11235	2.96107	3.35832	3.02245	2.99301	3.09031	3.20859	9.3042	8.16037	8.0566	9.00046	8.44621	9.32162	8.04299	8.87315	0.696697	0.686039	0.101082	0.101468	0.578485	0.952436	0.877503	0.45142	0.999325	0.886423	0.967354	1.03503	1.15702	0.864447	0.953671	0	0	0	0
An07g04380	An00g00435_at	hypothetical protein	3.83912	4.06077	3.84469	3.96575	4.27097	3.91126	3.83517	3.96738	3.84973	3.53972	3.58944	4.27364	3.74999	3.68891	3.92361	3.52925	4.15072	3.98101	3.83912	4.06077	17.043	13.9275	13.5153	14.9417	12.2467	14.9435	16.7474	15.4544	0.399054	0.409554	0.517642	0.909647	0.528396	0.866358	0.714552	0.809231	0.999325	0.868702	0.876704	0.879317	1.10567	0.982654	0.906786	0	0	0	0
An07g01660	An00g00436_at	hypothetical protein	4.0906	4.21756	4.08469	4.09557	4.32436	4.29034	4.07568	4.1975	4.15607	3.82627	3.71134	4.20895	4.15551	4.07111	3.7556	3.81682	4.16181	4.11681	4.0906	4.21756	19.7989	17.8245	13.3011	17.5889	15.4409	16.1435	17.6221	17.8034	0.220515	0.141802	0.0537702	0.227597	0.269157	0.7463	0.464065	0.356789	0.999325	0.71642	0.888375	0.866278	1.2137	0.890053	0.899209	0	0	0	0
An16g07690	An00g00437_at	hypothetical protein	3.65262	3.59415	3.76387	3.70101	3.78396	4.10947	3.83524	3.75812	3.93342	3.99104	3.72685	3.52299	3.56006	4.02412	3.7375	4.07597	3.66445	3.85458	3.65262	3.59415	15.4198	13.424	13.2892	13.8968	16.0843	13.9238	13.5434	12.3239	0.462558	0.209572	0.739906	0.361733	0.124911	0.890336	0.541453	0.911963	0.999325	0.545711	0.901229	1.19817	1.04776	0.878309	0.799226	0	0	0	0
An04g02430	An00g00438_at	hypothetical protein	6.704	7.00023	6.554	6.6729	7.12371	7.16503	7.02673	6.83551	6.55725	6.1737	6.29667	6.43976	6.33807	6.69849	6.30273	6.44458	7.24348	6.99834	6.704	7.00023	141.472	87.2849	78.7768	122.032	86.588	86.9534	139.19	115.529	0.210044	0.944339	0.395489	0.887394	0.0927935	0.733366	0.981068	0.733216	0.999325	0.47995	0.862591	0.992016	1.10379	0.98387	0.816625	0	0	0	0
An02g10620	An00g00439_at	hypothetical protein	4.08504	4.27898	4.06211	4.22225	4.18962	3.97297	4.40355	3.85202	3.94578	3.51797	3.97771	4.03876	3.67978	4.00928	3.65353	4.15494	4.38936	4.19433	4.08504	4.27898	16.9275	14.0528	14.0804	17.4818	13.582	17.111	19.5873	18.1514	0.81583	0.805481	0.17193	0.299861	0.615024	0.974956	0.929837	0.547439	0.999325	0.902062	1.03275	0.966502	1.21523	1.15713	1.0723	0	0	0	0
An07g01650	An00g00440_at	hypothetical protein	5.33106	5.29171	5.42437	5.30226	5.24782	5.2516	5.13692	5.22551	5.62806	5.38513	5.3589	5.63943	5.34827	5.13071	5.36654	5.7165	5.34106	5.13996	5.33106	5.29171	38.047	44.8851	41.1471	36.2828	38.2642	51.1962	37.8052	39.7088	0.603826	0.0948899	0.0274769	0.944183	0.640047	0.936195	0.383819	0.278138	0.999325	0.907667	0.953631	0.852492	1.24422	0.993643	1.04368	0	0	0	0
An07g04370	An00g00441_at	hypothetical protein	3.13563	3.10542	3.15679	3.19892	3.13353	3.32644	3.17856	3.09718	2.81337	2.9962	3.11727	2.83844	3.20398	2.95525	2.98058	3.2766	3.13269	3.1422	3.13563	3.10542	9.38259	8.04824	8.27595	8.80225	7.86652	8.32542	8.79963	8.69706	0.571083	0.838676	0.957604	0.56931	0.50182	0.926239	0.943868	0.98615	0.999325	0.858395	0.938148	0.97742	1.00598	0.937869	0.926937	0	0	0	0
An02g14570	An00g00442_at	hypothetical protein	3.60168	3.70988	3.77027	3.63534	3.84885	3.81339	3.69587	3.58177	3.61559	3.54522	3.13761	3.55853	3.3343	3.71954	3.40618	4.22357	3.71232	3.58376	3.60168	3.70988	14.2325	11.1189	9.65916	12.4564	12.401	14.8362	12.5363	12.6037	0.29789	0.391263	0.00337429	0.320849	0.341079	0.808431	0.701055	0.130146	0.999325	0.771935	0.875208	1.1153	1.53597	0.880821	0.885559	0	0	0	0
An15g03410	An00g00443_at	hypothetical protein	5.17589	4.69567	4.94127	5.16084	4.58369	4.76612	4.80698	4.33116	5.12813	5.1155	5.01808	4.33751	5.1883	5.3809	5.37673	4.96045	5.00935	4.81854	5.17589	4.69567	25.5438	35.709	36.6923	23.7371	38.0072	25.089	30.147	30.6068	0.635207	0.686358	0.0239349	0.291226	0.251036	0.942739	0.877615	0.267544	0.999325	0.702239	0.92927	1.06436	0.683766	1.18021	1.19821	0	0	0	0
An04g03880	An00g00444_at	hypothetical protein	3.70096	3.61939	3.73503	3.60794	3.80913	3.63944	3.90615	3.67989	3.63347	3.42539	3.29313	3.40095	3.53649	3.70954	3.66855	3.54904	3.62554	3.84481	3.70096	3.61939	13.2167	12.0001	11.1645	13.8616	11.8554	11.1193	13.3168	12.6422	0.665205	0.911946	0.97055	0.94518	0.686346	0.947504	0.96799	0.989911	0.999325	0.922348	1.0488	0.987934	0.995956	1.00758	0.956532	0	0	0	0
An13g01850	An00g00445_at	hypothetical protein	3.53399	3.47539	3.47651	3.31633	3.61116	3.76203	3.44547	3.42731	3.49535	3.61801	3.58289	3.56844	3.24211	3.29376	3.52254	3.46497	3.43622	3.50326	3.53399	3.47539	12.8758	10.3297	11.7347	10.8257	10.973	11.4455	11.0789	11.3505	0.0896189	0.537027	0.797643	0.136668	0.20696	0.56756	0.800217	0.932303	0.999325	0.654915	0.840777	1.06227	0.975351	0.86044	0.881538	0	0	0	0
An07g04360	An00g00446_at	hypothetical protein	3.05585	2.98126	3.1031	2.96764	3.23574	3.26664	3.31892	2.98848	2.94537	3.02677	3.18668	3.03067	3.33658	3.03512	3.10324	3.36238	2.88195	2.84412	3.05585	2.98126	9.5215	8.82122	8.8456	8.89934	8.17346	9.16749	7.27546	8.10356	0.528248	0.477383	0.737459	0.0211946	0.144086	0.913233	0.762109	0.911221	0.822427	0.578778	0.934658	0.926568	1.03639	0.764109	0.851081	0	0	0	0
An07g04360	An00g00446_s_at	hypothetical protein	3.44103	3.52693	3.50533	3.52992	3.48683	3.33084	3.45418	3.65682	3.88536	4.08912	3.30742	3.58763	3.8011	3.76609	3.6445	3.57209	3.41515	3.57448	3.44103	3.52693	10.6209	14.3525	11.1267	11.7574	15.2169	11.9576	11.2731	11.1888	0.358648	0.593932	0.512525	0.587001	0.634574	0.845664	0.829616	0.806096	0.999325	0.907357	1.107	1.06023	1.07467	1.06141	1.05347	0	0	0	0
An18g01710	An00g00447_at	hypothetical protein	4.54242	4.50966	4.45769	4.42746	4.72135	4.40238	4.34743	4.64399	4.63316	4.45987	4.14138	4.66834	4.75048	4.54331	4.60994	4.61769	4.71535	4.85057	4.54242	4.50966	23.6189	25.8452	20.7589	22.5603	22.6524	24.9854	27.5305	23.0396	0.678241	0.242458	0.107748	0.177671	0.821876	0.950073	0.572005	0.46268	0.999325	0.958322	0.955179	0.876464	1.2036	1.16562	0.975472	0	0	0	0
An09g04290	An00g00448_at	hypothetical protein	4.6422	4.53197	4.66126	4.86625	4.75601	4.51093	4.79607	4.50211	4.32381	4.51434	4.36181	4.25412	4.21368	4.66673	4.45434	4.91856	4.40996	4.83339	4.6422	4.53197	24.8207	19.2761	21.2307	25.0909	24.0929	24.023	24.6185	24.0353	0.937704	0.122208	0.378669	0.952927	0.8166	0.991743	0.435443	0.721502	0.999325	0.956474	1.01089	1.24988	1.13152	0.991856	0.968357	0	0	0	0
An07g01630	An00g00449_at	hypothetical protein	3.86081	3.79171	3.85077	3.81975	3.75027	3.80595	3.48854	3.77603	3.85644	3.96865	3.81252	4.44807	3.82498	3.84233	3.89107	4.51699	3.74459	3.84449	3.86081	3.79171	13.719	14.3275	14.438	12.4002	14.9854	22.3551	13.8762	14.1847	0.229619	0.586289	6.89987e-05	0.889702	0.68514	0.752911	0.82609	0.0319506	0.999325	0.922109	0.903864	1.04592	1.54836	1.01145	1.03394	0	0	1	0
An08g03130	An00g00450_at	hypothetical protein	3.80831	3.75079	3.70067	3.72638	4.06165	4.08228	3.7721	3.73241	3.40957	3.78678	3.62384	3.92598	3.5566	3.64625	3.43004	3.43615	3.59732	3.9825	3.80831	3.75079	16.8184	11.1818	11.527	13.4754	13.1456	12.8266	13.8317	13.7328	0.0605375	0.159221	0.343659	0.0936212	0.0832019	0.491311	0.483248	0.696681	0.999325	0.455049	0.801232	1.17562	1.11275	0.822419	0.816535	0	0	0	0
An08g05130	An00g00451_at	hypothetical protein	4.77814	5.08513	4.92665	4.73965	5.27662	5.12953	5.04933	5.19874	4.72722	4.49482	4.58151	5.31388	4.48918	4.34444	4.22708	4.5157	5.1241	4.91202	4.77814	5.08513	36.8367	24.3897	21.1751	34.873	21.4014	30.1647	32.4031	30.519	0.71328	0.385659	0.0286139	0.394448	0.217772	0.954707	0.696047	0.282304	0.999325	0.665612	0.946691	0.877478	1.42454	0.879641	0.828494	0	0	0	0
An11g10390	An00g00452_at	hypothetical protein	5.0905	4.81297	5.04752	5.36811	4.50299	4.40273	5.05809	4.9608	4.3171	4.7376	5.04064	4.41838	4.71337	5.09335	5.08913	5.28396	4.92661	4.70735	5.0905	4.81297	21.9	22.8676	33.4721	32.2101	30.179	28.8634	28.1874	30.9471	0.0275053	0.0996964	0.363773	0.131279	0.0449278	0.36781	0.394786	0.709644	0.999325	0.340752	1.47078	1.31973	0.862311	1.28709	1.41311	0	0	0	0
An15g03400	An00g00453_at	hypothetical protein	3.89459	3.84231	3.90887	3.82091	3.98236	4.03309	3.82591	3.66975	3.74956	4.01043	3.77898	3.83597	3.99782	3.4407	3.86682	3.80372	3.87674	4.02162	3.89459	3.84231	16.0859	14.6588	14.1517	13.4341	13.2284	14.1217	15.4462	14.6056	0.181501	0.43708	0.987086	0.756703	0.464435	0.697403	0.73432	0.99601	0.999325	0.841984	0.83515	0.902422	0.997886	0.960233	0.907974	0	0	0	0
An01g02590	An00g00454_at	hypothetical protein	2.93072	2.94583	2.91221	2.90307	2.90545	2.96749	2.91824	2.99656	3.07456	3.09983	3.73204	2.8877	2.97139	3.3981	3.2046	3.86961	3.07171	3.04278	2.93072	2.94583	7.65536	8.12841	11.068	7.76724	9.50683	10.401	8.3238	7.66495	0.930828	0.355603	0.710619	0.617925	0.994023	0.991172	0.67347	0.901414	0.999325	0.998566	1.01461	1.16958	0.939739	1.08732	1.00125	0	0	0	0
An01g02590	An00g00454_x_at	hypothetical protein	3.14383	3.34618	3.32967	3.29456	3.18701	3.20583	3.24202	3.49805	3.36629	3.61944	4.20889	3.80682	3.41927	3.13701	3.42669	4.10502	3.59674	3.33033	3.14383	3.34618	9.16683	10.5034	14.1016	10.3391	10.3979	15.5185	11.0313	9.48076	0.490528	0.953538	0.582204	0.293943	0.845887	0.901364	0.984198	0.840768	0.999325	0.962517	1.12788	0.989963	1.10048	1.2034	1.03425	0	0	0	0
An08g05120	An00g00455_at	hypothetical protein	3.44908	3.47869	3.46946	3.41829	3.55956	3.51959	3.44101	3.52741	3.37875	3.064	2.99365	3.31125	3.57927	3.15368	3.70959	3.60271	3.44377	3.49039	3.44908	3.47869	11.6284	11.1503	10.2079	11.1906	8.6269	10.9813	11.0585	11.034	0.793341	0.094659	0.619164	0.731805	0.720501	0.969576	0.383532	0.859742	0.999325	0.933352	0.96235	0.773692	1.07576	0.950994	0.948887	0	0	0	0
An09g01510	An00g00456_at	hypothetical protein	2.98791	3.0621	2.93041	3.01184	3.09608	3.03971	2.97483	2.89787	3.03549	2.95067	2.95529	3.01515	3.46807	3.55079	2.8244	2.89725	3.01562	2.98224	2.98791	3.0621	8.38549	9.52542	7.41189	7.6547	9.51847	7.76078	7.99407	8.13988	0.458412	0.995217	0.706449	0.695543	0.807416	0.888808	0.998049	0.899876	0.999325	0.953043	0.912851	0.99927	1.04707	0.953322	0.970709	0	0	0	0
An02g10600	An00g00457_at	hypothetical protein	3.73389	3.73681	3.79866	3.71498	3.87765	3.76947	3.6395	3.49378	3.85194	3.87662	3.88569	3.89083	3.72985	3.62683	4.26551	3.33441	3.70955	3.75674	3.73389	3.73681	14.1581	13.8412	16.8608	11.8486	13.4704	12.2323	13.2981	13.3184	0.198831	0.840416	0.0284518	0.643058	0.651112	0.717311	0.944969	0.281396	0.999325	0.911783	0.836874	0.973215	0.725486	0.939253	0.940688	0	0	0	0
An01g10530	An00g00458_at	hypothetical protein	3.45623	3.42472	3.42993	3.41989	3.64691	3.7604	3.59509	3.46444	3.54315	3.22011	3.51219	3.35871	3.48415	3.24428	3.08129	3.54098	3.55696	3.47212	3.45623	3.42472	13.029	11.4212	9.82692	11.5496	9.39697	10.9272	11.4283	10.8564	0.218842	0.0552796	0.276258	0.183093	0.0710212	0.745201	0.302329	0.643684	0.999325	0.420934	0.886451	0.822763	1.11196	0.877144	0.83325	0	0	0	0
An02g10590	An00g00459_at	hypothetical protein	3.69063	3.65187	3.59318	3.49545	3.49691	3.52574	3.4447	3.51528	3.86725	3.74935	3.89622	4.02528	3.82436	3.92858	4.02197	4.22941	3.709	3.78262	3.69063	3.65187	11.4029	14.3782	15.5527	11.1579	14.3101	17.4765	13.4153	12.7396	0.787424	0.95296	0.160954	0.0576104	0.181342	0.969421	0.983896	0.535739	0.948795	0.628697	0.978517	0.995266	1.12369	1.17649	1.11723	0	0	0	0
An08g03110	An00g00460_at	hypothetical protein	3.32235	3.30644	3.32449	3.31697	3.23089	3.31167	3.57507	3.32734	3.48745	3.34929	3.55594	3.6689	3.4069	3.16485	3.36378	3.28489	3.36702	3.21591	3.32235	3.30644	9.65501	10.9069	11.0032	10.9374	9.56041	11.134	9.79107	9.94793	0.236946	0.212685	0.908697	0.891924	0.771923	0.758572	0.544455	0.972427	0.999325	0.9452	1.13283	0.876545	1.01188	1.01409	1.03034	0	0	0	0
An03g06070	An00g00461_at	hypothetical protein	4.14025	4.05684	4.1688	4.28748	4.51658	4.45903	3.79271	3.98145	3.86228	3.86715	3.97133	3.83654	3.69186	3.89298	3.83481	3.76251	4.43529	4.31128	4.14025	4.05684	22.4369	13.7092	14.9603	14.7954	14.7237	13.9242	20.7248	17.1311	0.000117094	0.392076	0.389612	0.342677	0.00451422	0.0209743	0.701343	0.729986	0.999325	0.0986398	0.659421	1.074	0.930744	0.923691	0.763523	-1	0	0	0
An15g03380	An00g00462_at	hypothetical protein	3.93443	3.74483	3.74554	3.74904	3.89362	3.82343	3.62285	4.01461	4.02225	4.13139	4.02311	3.97938	3.8848	3.93428	3.96437	4.42399	4.06662	4.00176	3.93443	3.74483	14.5055	15.4928	15.9307	14.1108	16.3683	18.4006	16.3837	14.3168	0.808237	0.629589	0.21615	0.292579	0.908203	0.973473	0.847275	0.59055	0.999325	0.97861	0.972796	1.05651	1.15504	1.12949	0.986992	0	0	0	0
An01g10520	An00g00463_at	hypothetical protein	5.16358	5.3078	5.1856	5.09042	5.30337	5.06069	4.92501	4.97782	4.79726	4.96315	5.17896	5.02388	4.68026	4.47908	5.13502	5.05363	5.02005	5.20725	5.16358	5.3078	36.3033	26.6998	35.6787	30.9403	26.3753	32.8712	34.6228	37.679	0.148499	0.908804	0.447096	0.658097	0.728045	0.652504	0.967263	0.765872	0.999325	0.934962	0.852273	0.987844	0.921312	0.953709	1.03789	0	0	0	0
An14g03480	An00g00464_at	hypothetical protein	4.00158	4.04963	3.85129	3.85726	4.10015	3.8902	3.93947	4.10338	3.84097	3.84009	3.72033	3.73421	4.03189	3.7587	4.08269	3.53463	3.88838	3.73628	4.00158	4.04963	15.9466	15.3103	14.9442	16.2394	13.923	12.4185	14.0484	16.2865	0.85827	0.357897	0.0841851	0.224915	0.836049	0.981976	0.674555	0.417811	0.999325	0.961289	1.01836	0.909385	0.830992	0.880964	1.02132	0	0	0	0
An09g04270	An00g00465_at	hypothetical protein	3.43364	3.33205	3.4673	3.32427	3.43164	3.20016	3.45148	3.21449	3.6729	3.59862	3.84644	3.55727	3.89188	3.54523	3.57105	3.73369	3.55192	3.57476	3.43364	3.33205	9.95829	13.7598	13.0751	10.0769	11.892	12.5141	11.8215	10.4313	0.906814	0.163023	0.665638	0.105066	0.647577	0.988693	0.488901	0.881937	0.999325	0.910117	1.01191	0.864257	0.957097	1.1871	1.0475	0	0	0	0
An16g07670	An00g00466_at	hypothetical protein	3.61962	3.49732	3.58249	3.66784	3.66728	3.49437	3.51379	3.49515	3.66394	2.91283	3.3525	3.46213	3.67255	3.29238	3.49631	3.5331	3.4458	3.7634	3.61962	3.49732	11.9656	12.7131	10.7362	11.3488	8.58971	11.295	12.1644	11.7816	0.602435	0.00128187	0.617362	0.870615	0.878285	0.936028	0.0628331	0.858899	0.999325	0.971046	0.948452	0.675658	1.05205	1.01662	0.984625	0	0	0	0
An09g04260	An00g00467_at	hypothetical protein	5.97981	5.76547	5.73962	5.68707	6.17818	5.84517	5.84501	5.94491	5.53289	5.68639	5.51894	4.54786	5.73208	5.24701	5.57162	5.38273	6.39196	5.93837	5.97981	5.76547	64.52	49.6074	46.6977	59.5057	44.2222	31.2394	71.7626	58.5924	0.62642	0.491068	0.0259052	0.523311	0.562679	0.942081	0.77196	0.273942	0.999325	0.881091	0.922282	0.891444	0.668971	1.11225	0.908127	0	0	0	0
An07g04350	An00g00468_at	hypothetical protein	3.53018	3.39813	3.4148	3.35722	3.43756	3.51218	3.4831	3.51034	3.55032	3.61289	3.69717	3.49247	4.13639	3.26226	3.37848	3.22575	3.32442	3.45763	3.53018	3.39813	11.1184	14.3537	11.6143	11.288	10.8346	10.2611	10.4906	11.0361	0.904276	0.0381062	0.332817	0.645507	0.952959	0.988307	0.260058	0.688305	0.999325	0.988393	1.01526	0.75483	0.883487	0.943539	0.992601	0	0	0	0
An07g01610	An00g00469_at	hypothetical protein	3.46478	3.48968	3.44846	3.61311	3.5905	3.38948	3.39901	3.66013	3.04536	3.18564	3.14003	3.12927	3.76728	3.72223	3.63428	3.74283	3.41671	3.33746	3.46478	3.48968	11.2355	10.6024	10.4625	11.548	10.9582	10.8232	10.3897	11.1365	0.879287	0.85505	0.851197	0.665701	0.96093	0.985521	0.950499	0.952306	0.999325	0.990666	1.02781	1.03355	1.03447	0.924725	0.991194	0	0	0	0
An07g04340	An00g00470_at	hypothetical protein	3.66124	3.55495	3.58356	3.57484	3.73411	3.75024	3.47185	3.60861	3.6102	3.85634	3.81493	3.36121	3.22018	3.59782	3.54122	3.92706	3.64306	3.74766	3.66124	3.55495	13.3816	10.6678	12.8	11.6336	13.2423	12.5024	12.9543	12.194	0.269438	0.0967585	0.849783	0.794038	0.45829	0.783266	0.388084	0.9521	0.999325	0.839261	0.869377	1.24133	0.976748	0.968073	0.911251	0	0	0	0
An04g02390	An00g00471_at	hypothetical protein	3.71773	3.85071	3.85091	3.7328	3.82085	3.8431	3.60847	3.71939	3.56584	3.67348	3.49942	3.54779	3.60919	3.14372	3.77225	3.65538	3.97115	3.95103	3.71773	3.85071	14.241	12.0213	12.4307	12.6751	10.6192	12.139	15.5742	13.7773	0.355271	0.325928	0.848466	0.474965	0.79005	0.845461	0.648881	0.951933	0.999325	0.948644	0.890047	0.883367	0.976536	1.09362	0.967438	0	0	0	0
An08g05110	An00g00472_at	hypothetical protein	3.1129	3.10164	3.10407	2.98228	3.0695	3.12128	3.13149	3.1092	2.99861	3.35292	3.0505	2.97922	3.10533	3.11943	3.0831	3.63116	3.17187	3.43331	3.1129	3.10164	8.54685	8.29345	8.37912	8.69597	9.42292	9.88464	9.86687	8.61752	0.885436	0.296336	0.181704	0.24234	0.945296	0.986622	0.620818	0.556425	0.999325	0.986936	1.01745	1.13619	1.17968	1.15445	1.00827	0	0	0	0
An08g03100	An00g00473_at	hypothetical protein	3.49739	3.32455	3.45461	3.45888	3.45467	3.43676	3.60843	3.3967	3.32759	3.03649	3.24996	3.6918	3.31229	3.11334	3.40999	3.30483	3.34134	3.46644	3.49739	3.32455	10.8959	9.98623	10.0559	11.3338	8.4264	11.3005	10.5846	10.6366	0.680224	0.0899606	0.232257	0.761404	0.800747	0.950073	0.374423	0.606772	0.999325	0.950505	1.04019	0.843802	1.12377	0.971426	0.976203	0	0	0	0
An03g06780	An00g00474_at	hypothetical protein	3.55005	3.5711	3.59913	3.55574	3.71819	3.57896	3.48728	3.61661	3.68652	3.39194	3.53601	3.9158	3.77818	3.6551	3.59764	3.66486	3.50482	3.62825	3.55005	3.5711	12.541	13.2907	11.8501	11.7285	11.4997	13.8357	11.8477	11.7989	0.472341	0.131814	0.108632	0.540782	0.512174	0.89435	0.451486	0.464279	0.999325	0.861366	0.935215	0.865239	1.16756	0.944722	0.940827	0	0	0	0
An12g10260	An00g00475_at	hypothetical protein	3.60556	3.62674	3.5969	3.53662	3.52435	3.60361	3.62867	3.47111	3.60474	3.38317	3.15804	3.71419	4.11963	3.36462	3.87891	3.62747	3.58074	3.70241	3.60556	3.62674	11.8267	14.5423	11.4595	11.7118	10.3668	12.7359	12.4802	12.2622	0.942881	0.0232106	0.443035	0.693911	0.791034	0.991743	0.206916	0.764285	0.999325	0.948944	0.990281	0.712869	1.11138	1.05526	1.03682	0	0	0	0
An11g10360	An00g00476_at	hypothetical protein	4.42252	4.42591	4.44568	4.26569	4.5174	4.32595	4.16345	4.46407	4.15356	4.08113	4.21833	4.39777	4.61743	4.14025	4.13497	4.1637	4.36959	4.46312	4.42252	4.42591	21.4317	20.9009	18.0841	19.8871	17.2759	19.437	21.3528	21.4695	0.499052	0.0979251	0.514186	0.973215	0.987205	0.903286	0.390973	0.806841	0.999325	0.99669	0.927929	0.826564	1.07481	0.99632	1.00176	0	0	0	0
An09g04240	An00g00477_at	hypothetical protein	3.6991	3.6044	3.5472	3.42361	3.44918	3.38412	3.23417	3.70486	4.29581	4.71487	4.56479	4.10198	3.93715	4.44113	4.13801	3.79272	3.38703	3.7585	3.6991	3.6044	10.6786	17.3454	20.4128	11.0772	23.8844	15.4266	11.899	12.5686	0.789664	0.0314582	0.0554157	0.435115	0.245813	0.969421	0.235621	0.360711	0.999325	0.695904	1.03733	1.37699	0.755732	1.11428	1.17699	0	0	0	0
An12g01050	An00g00478_at	hypothetical protein	3.31478	3.31763	3.36247	3.35564	3.54221	3.4491	3.52183	3.46958	3.48423	3.45157	3.16576	3.77208	3.25262	3.39137	3.40622	3.36562	3.48378	3.42632	3.31478	3.31763	11.2797	10.3275	9.75398	11.28	10.7143	11.8667	10.9667	9.96042	0.999794	0.781163	0.152105	0.831529	0.353744	0.999794	0.921006	0.526201	0.999325	0.778015	1.00003	1.03745	1.2166	0.972251	0.883043	0	0	0	0
An04g02370	An00g00479_at	hypothetical protein	3.42015	3.43573	3.29791	3.39127	3.54508	3.42554	3.28383	3.39001	3.29512	3.07868	3.18093	3.30152	3.59972	3.44584	3.58174	3.36941	3.42618	3.37389	3.42015	3.43573	11.1991	10.9088	10.4204	10.1045	9.59486	10.0943	10.5563	10.7625	0.356842	0.253929	0.772912	0.592915	0.718377	0.845664	0.58072	0.922446	0.999325	0.932617	0.902259	0.879552	0.968705	0.942605	0.961014	0	0	0	0
An02g00690	An00g00480_at	hypothetical protein	3.37422	3.45847	3.48961	3.28555	3.49463	3.52475	3.47521	3.41308	3.61981	3.43964	3.75365	3.20507	3.28264	3.40711	3.59673	3.26983	3.43329	3.30598	3.37422	3.45847	11.3899	10.9376	12.7745	10.8841	10.7285	9.43127	10.3362	10.6763	0.622223	0.833597	0.00424606	0.299274	0.484662	0.94136	0.941439	0.140069	0.999325	0.850105	0.955589	0.98088	0.738291	0.907487	0.937347	0	0	0	0
An13g01820	An00g00481_at	hypothetical protein	3.51785	3.55392	3.61663	3.59477	3.51946	3.60388	3.64777	3.48627	3.75927	3.37129	3.47485	3.85145	3.61788	3.56384	3.3356	3.30533	3.53033	3.79405	3.51785	3.55392	11.8078	12.8935	10.5944	11.8517	11.0622	11.9455	12.6599	11.5986	0.973845	0.188434	0.297421	0.540364	0.874454	0.995013	0.519475	0.661244	0.999325	0.970331	1.00371	0.857966	1.12753	1.07216	0.982284	0	0	0	0
An01g02530	An00g00482_at	hypothetical protein	2.78784	2.8826	2.7158	2.7807	2.7474	2.8288	2.78381	2.90995	2.99335	3.27514	3.64562	3.35195	3.0476	3.00596	3.31723	3.15595	2.82277	2.96241	2.78784	2.8826	6.90718	8.11434	11.169	7.19442	8.81862	9.53975	7.42601	7.13651	0.673518	0.393834	0.116922	0.456766	0.735273	0.949536	0.703166	0.479279	0.999325	0.936417	1.04159	1.08679	0.854128	1.07511	1.0332	0	0	0	0
An07g01600	An00g00483_at	hypothetical protein	5.17483	5.17764	5.21338	5.09764	5.20182	5.24059	5.13401	4.99622	5.18714	4.9328	5.17471	4.8482	5.2192	4.9281	5.37859	5.32151	4.91658	5.34372	5.17483	5.17764	37.3026	36.8392	38.7641	33.4774	30.494	33.9386	35.021	36.1577	0.350609	0.112898	0.25487	0.582443	0.785153	0.841102	0.417653	0.627181	0.999325	0.948248	0.897455	0.827758	0.875516	0.938836	0.969308	0	0	0	0
An03g06770	An00g00484_at	hypothetical protein	5.73823	5.71162	5.74889	5.71071	5.594	5.47206	5.4582	5.51353	5.18058	5.18478	5.88312	4.9606	5.32697	5.47727	5.54409	5.46711	5.32059	5.51643	5.73823	5.71162	46.3028	38.1543	52.4768	44.8135	40.2531	37.1131	42.7695	52.8901	0.778219	0.645321	0.00822323	0.496889	0.261442	0.968258	0.855768	0.178609	0.999325	0.711058	0.967836	1.05501	0.707229	0.923691	1.14226	0	0	0	0
An14g07280	An00g00485_at	hypothetical protein	3.76484	3.70997	3.69957	3.71275	3.85072	3.86277	3.63769	3.69287	3.85958	3.54129	3.68338	3.69892	3.75127	3.79882	3.73741	3.69975	3.90377	3.68075	3.76484	3.70997	14.4876	13.9813	13.09	12.687	12.7291	12.9901	13.8543	13.3374	0.194017	0.351724	0.9385	0.653646	0.410128	0.709729	0.670256	0.980534	0.999325	0.81477	0.875714	0.910438	0.992368	0.956285	0.920606	0	0	0	0
An07g01590	An00g00486_at	hypothetical protein	3.71674	3.73613	3.81775	3.75553	4.21698	3.78575	3.71643	4.06092	4.40519	3.81093	3.79966	4.2206	3.62888	3.88079	3.94692	3.91837	3.84137	3.98194	3.71674	3.73613	16.0152	16.1901	14.6547	14.8118	14.3787	16.7895	15.0496	13.2364	0.600718	0.429375	0.366625	0.676426	0.211643	0.934773	0.72979	0.711089	0.999325	0.661335	0.924861	0.888118	1.14567	0.939711	0.82649	0	0	0	0
An01g12320	An00g00487_at	hypothetical protein	5.42002	5.53331	5.40583	5.29594	5.59601	5.32293	5.84719	5.87656	6.25133	6.5941	6.40865	6.15825	6.09418	6.14074	6.09359	6.33176	5.47746	5.54601	5.42002	5.53331	44.0011	72.1414	76.1684	58.1568	82.5628	75.8461	45.6245	44.5287	0.0213405	0.233249	0.969385	0.743415	0.914101	0.332964	0.56216	0.989634	0.999325	0.980187	1.32171	1.14446	0.995769	1.03689	1.01199	0	0	0	0
An07g03350	An00g00488_at	hypothetical protein	3.45109	3.5105	3.42876	3.44693	3.70067	3.51681	3.45417	3.41627	3.36811	3.59268	3.58344	3.49914	3.12297	3.1239	3.89245	3.73568	3.51826	3.50545	3.45109	3.5105	12.1994	9.48429	13.3424	10.817	10.2552	12.2729	11.4071	11.1641	0.291554	0.488448	0.459449	0.550795	0.432841	0.803295	0.770971	0.772797	0.999325	0.827963	0.886676	1.08129	0.919848	0.935049	0.915134	0	0	0	0
An08g05090	An00g00489_at	hypothetical protein	3.55933	3.5375	3.49473	3.44618	3.50809	3.38026	3.30915	3.3367	3.74998	3.54801	3.37215	3.51078	3.36916	3.5671	3.82813	3.39214	3.32368	3.53767	3.55933	3.5375	10.8843	11.7906	12.1269	10.0069	11.7742	10.9394	10.7829	11.6998	0.448272	0.989859	0.354772	0.932049	0.513396	0.884294	0.996314	0.704446	0.999325	0.861415	0.91939	0.998606	0.902077	0.990684	1.07493	0	0	0	0
An08g11020	An00g00490_at	hypothetical protein	4.50023	4.32625	4.22449	4.60473	4.37874	4.44126	4.33713	4.33953	4.36525	4.01871	3.82696	4.19033	4.25011	4.08599	4.07755	3.89862	4.38529	4.57764	4.50023	4.32625	21.2589	19.8034	15.4792	20.2287	16.5913	16.501	22.3385	21.3067	0.640422	0.109918	0.548748	0.641368	0.983086	0.944284	0.413804	0.821396	0.999325	0.99621	0.951537	0.837798	1.06601	1.05078	1.00225	0	0	0	0
An08g05080	An00g00491_at	hypothetical protein	4.24802	4.10947	4.23155	4.16029	4.16088	4.38443	4.31523	4.26218	3.89527	3.81034	3.95676	4.26905	4.10162	3.92165	3.82023	4.04697	4.21645	4.10468	4.24802	4.10947	19.3284	15.9827	14.8099	19.5447	14.5808	17.8519	17.8836	18.1103	0.91397	0.378939	0.0847649	0.454843	0.530058	0.989833	0.69036	0.418745	0.999325	0.869231	1.01119	0.912284	1.2054	0.925247	0.936979	0	0	0	0
An01g02520	An00g00492_at	hypothetical protein	5.81573	5.72224	5.66516	5.79713	6.1393	5.76714	5.95156	5.87299	5.87076	6.00047	5.73991	5.80001	6.27104	5.77179	5.84173	5.99166	5.93496	5.98129	5.81573	5.72224	61.9581	67.2239	55.3619	60.2245	59.1426	59.542	62.1692	54.5302	0.793551	0.247754	0.504784	0.97495	0.249072	0.969576	0.576069	0.800953	0.999325	0.700149	0.97202	0.879786	1.07551	1.00341	0.880114	0	0	0	0
An04g06110	An00g00493_at	hypothetical protein	3.88972	3.85396	3.85201	3.88033	3.88493	3.87966	3.90445	3.6815	3.48497	3.40552	3.5743	3.77163	3.83116	3.73139	3.81986	4.14796	3.7925	3.82157	3.88972	3.85396	14.7464	12.6237	12.9698	13.8611	11.8635	15.5603	13.9969	14.64	0.627293	0.626187	0.16534	0.682109	0.954493	0.942081	0.845178	0.541049	0.999325	0.989082	0.939965	0.939776	1.19973	0.94917	0.992778	0	0	0	0
An07g07950	An00g00494_at	hypothetical protein	3.20671	3.3869	3.30897	3.31957	3.32202	3.33672	3.37578	3.35475	3.58858	3.36246	3.54261	3.6098	3.14068	3.37793	3.54982	3.26824	3.23915	3.35752	3.20671	3.3869	10.0517	10.3004	11.682	10.305	10.3402	10.8455	9.83781	9.82736	0.824101	0.972494	0.509661	0.847609	0.840188	0.977668	0.99121	0.804016	0.999325	0.961945	1.0252	1.00386	0.928393	0.978721	0.977681	0	0	0	0
An11g01820	An00g00495_at	hypothetical protein	4.11446	4.27397	4.06971	4.14402	4.56053	4.49394	4.5439	4.25785	3.95406	3.68879	3.73304	3.60409	3.93937	3.87533	3.54554	3.85942	4.39586	4.49833	4.11446	4.27397	23.0586	15.4198	12.4605	21.1249	13.7567	13.2853	21.8127	18.3056	0.369088	0.24621	0.508362	0.565774	0.0274387	0.850239	0.57441	0.802976	0.999325	0.265229	0.916139	0.892144	1.06619	0.945966	0.793872	0	0	0	0
An11g06710	An00g00496_at	hypothetical protein	3.4002	3.42944	3.31846	3.32607	3.48588	3.43483	3.58546	3.52137	3.71742	3.64678	3.66924	3.9262	3.51851	3.58354	3.70893	3.48574	3.40554	3.39252	3.4002	3.42944	11.0071	12.2777	12.8981	11.7405	12.2538	13.0499	10.549	10.665	0.491213	0.983303	0.899816	0.648605	0.73466	0.901499	0.99434	0.970547	0.999325	0.93632	1.06663	0.998057	1.01177	0.958383	0.968927	0	0	0	0
An01g10510	An00g00497_at	hypothetical protein	4.43289	4.29249	4.38743	4.48303	4.8517	4.52704	4.47164	4.23878	3.88337	3.90886	3.69432	3.85532	4.03813	3.92371	3.93892	3.95907	4.4797	4.3632	4.43289	4.29249	25.8013	15.5706	14.0902	20.4668	15.098	15.0032	21.4284	20.5731	0.0398727	0.7689	0.551339	0.0914105	0.0439138	0.418303	0.915657	0.822632	0.999325	0.336261	0.793246	0.969647	1.0648	0.830518	0.797368	0	0	0	0
An01g02510	An00g00498_at	hypothetical protein	6.84748	7.3908	7.29797	7.24658	7.90541	7.77944	8.18472	8.29252	5.93167	5.68029	5.14919	5.72792	5.50582	5.37756	5.2431	5.51289	7.6294	7.58414	6.84748	7.3908	229.512	52.664	36.6603	302.046	46.1714	49.1939	194.924	139.019	0.0483493	0.31976	0.0361074	0.220777	0.00133933	0.449968	0.643735	0.308347	0.999325	0.052806	1.31603	0.876716	1.34189	0.849298	0.605717	0	0	0	0
An01g01890	An00g00499_at	hypothetical protein	3.94035	3.86786	3.84898	3.76304	3.97728	3.87377	3.85991	3.84449	3.95007	3.35082	3.78236	3.73783	3.68533	3.4194	3.67853	3.83859	3.61828	3.85938	3.94035	3.86786	15.195	14.1007	13.2732	14.442	10.4477	13.8154	13.3506	14.9711	0.562026	0.00319458	0.647123	0.151755	0.864798	0.923936	0.0893871	0.873916	0.999325	0.967413	0.950442	0.740931	1.04085	0.878614	0.985261	0	0	0	0
An08g11000	An00g00500_at	hypothetical protein	5.17482	5.02223	5.10227	5	5.08383	5.07968	5.15944	4.84114	4.62291	4.39097	4.47299	4.88615	5.16063	4.55932	4.88528	4.40775	4.95685	5.30453	5.17482	5.02223	33.8657	29.6873	25.6188	32.0065	22.2409	25.0536	35.0342	34.2617	0.699257	0.0621339	0.878432	0.816181	0.936448	0.952691	0.32032	0.963148	0.999325	0.985974	0.9451	0.749174	0.977938	1.0345	1.01169	0	0	0	0
An01g10500	An00g00501_at	hypothetical protein	3.70818	3.66149	3.78419	3.6159	3.70921	3.69857	3.80107	3.76885	3.56968	3.55878	3.51529	3.83022	4.03881	3.67288	3.6672	3.45112	3.78825	3.74917	3.70818	3.66149	13.0311	13.9698	12.0523	13.7843	12.2595	12.4724	13.63	12.8601	0.61615	0.252538	0.75925	0.688089	0.905824	0.940032	0.579828	0.918073	0.999325	0.978324	1.0578	0.877572	1.03485	1.04596	0.986879	0	0	0	0
An15g03320	An00g00502_at	hypothetical protein	3.19964	3.07096	3.19029	3.06386	3.29406	3.2429	3.12145	3.26548	3.2089	3.53179	3.60319	3.35242	3.38856	3.27184	3.57649	3.72483	3.13095	3.39338	3.19964	3.07096	9.63632	9.84048	12.0406	9.14806	10.5694	11.6207	9.59421	8.78658	0.69806	0.594785	0.79084	0.973872	0.49334	0.952691	0.829641	0.929516	0.999325	0.855421	0.949332	1.07407	0.965123	0.995631	0.91182	0	0	0	0
An09g04200	An00g00503_at	hypothetical protein	3.62695	3.55233	3.48439	3.53873	3.44539	3.34559	3.3786	3.50328	3.47337	3.54421	3.79641	3.48312	3.53684	3.45815	4.07493	3.60366	3.54447	3.61258	3.62695	3.55233	10.5231	11.3538	15.3023	10.8599	11.323	11.6591	11.9466	12.039	0.705917	0.973924	0.00461169	0.142059	0.120996	0.953386	0.991252	0.143278	0.999325	0.539666	1.032	0.997281	0.761923	1.13527	1.14405	0	0	0	0
An07g04310	An00g00504_at	hypothetical protein	4.45178	4.54073	4.55527	4.60459	4.78553	4.62534	4.46123	4.27836	4.84843	4.03261	4.17822	4.1744	4.3339	4.32843	4.14502	4.51616	4.4531	4.47425	4.45178	4.54073	26.0902	24.1034	17.8967	20.6747	18.1327	20.3264	22.0648	22.5688	0.0631601	0.0267334	0.28973	0.169038	0.230422	0.497556	0.220287	0.654814	0.999325	0.680203	0.792431	0.752287	1.13576	0.84571	0.865029	0	0	0	0
An07g01570	An00g00505_at	hypothetical protein	3.67509	3.52104	3.58178	3.49746	3.24844	3.48832	3.58499	3.60006	3.56021	3.61567	3.30886	3.78022	3.83511	3.46947	3.55288	3.35975	3.54587	3.5947	3.67509	3.52104	10.3272	12.975	10.7844	12.0631	11.6525	11.8761	11.8785	12.1095	0.167458	0.331496	0.382246	0.211019	0.157846	0.680222	0.652835	0.725252	0.999325	0.599169	1.16808	0.898075	1.10123	1.15021	1.17258	0	0	0	0
An11g06700	An00g00506_at	hypothetical protein	3.15892	3.29317	3.17943	3.20958	3.13943	3.28615	3.16425	3.29588	3.15874	3.33272	3.39093	3.24062	3.2672	2.93799	3.37663	2.92202	3.29463	3.2858	3.15892	3.29317	9.2714	9.27257	10.4381	9.38312	8.78692	8.46386	9.78261	9.35698	0.918076	0.645227	0.0868748	0.645991	0.93711	0.991016	0.855768	0.422692	0.999325	0.986042	1.01205	0.947625	0.810864	1.05514	1.00923	0	0	0	0
An15g03310	An00g00507_at	hypothetical protein	4.91616	4.81543	4.89278	4.87718	4.9722	4.97601	4.80701	4.70718	4.62593	4.63557	4.348	4.95014	4.72984	4.70352	4.84884	4.82511	4.88663	4.87162	4.91616	4.81543	31.4308	25.5966	24.2249	27.0414	25.4491	29.602	29.4281	29.1575	0.155602	0.954966	0.0647559	0.522876	0.467178	0.662677	0.985042	0.379291	0.999325	0.842897	0.860346	0.994237	1.22197	0.936283	0.927674	0	0	0	0
An09g01470	An00g00508_at	hypothetical protein	3.63749	3.87499	3.69867	3.72197	4.11413	3.80665	3.78168	3.88293	3.59126	3.86496	3.87736	3.938	3.82152	3.54125	3.49864	3.54115	3.64892	3.9748	3.63749	3.87499	15.5667	13.0537	12.8884	14.2443	13.024	13.3575	14.0438	13.5127	0.579467	0.988602	0.822683	0.521206	0.380828	0.928167	0.995874	0.940981	0.999325	0.799944	0.915046	0.997726	1.03639	0.902169	0.868049	0	0	0	0
An02g10540	An00g00509_at	hypothetical protein	3.56913	3.55967	3.36965	3.44484	3.57947	3.29294	3.53887	3.67371	3.63251	3.35587	3.43909	3.75324	3.54462	3.48491	3.46637	3.48628	3.42015	3.40088	3.56913	3.55967	10.8243	12.03	10.949	12.1787	10.7063	12.293	10.6333	11.8301	0.210905	0.21582	0.218803	0.846191	0.34029	0.734171	0.547271	0.592575	0.999325	0.771765	1.12513	0.889969	1.12274	0.982349	1.09292	0	0	0	0
An02g10530	An00g00510_at	hypothetical protein	4.93287	4.92492	4.90249	4.83147	5.14848	4.83871	4.78396	4.72254	4.84082	4.3952	4.33834	3.99454	4.39114	4.30061	4.63258	5.02915	4.7854	4.88197	4.93287	4.92492	31.8583	24.5216	22.4006	26.9694	20.3634	22.8139	28.5157	30.4612	0.334542	0.283582	0.914319	0.517187	0.792082	0.831711	0.609014	0.973691	0.999325	0.949072	0.846542	0.830428	1.01845	0.89508	0.956145	0	0	0	0
An01g08510	An00g00511_at	hypothetical protein	4.0911	4.20374	4.08094	4.13113	4.34367	4.33497	4.03436	4.06889	3.94542	4.10133	3.87294	4.04651	4.25094	4.38499	3.59435	4.04485	4.15872	3.96742	4.0911	4.20374	20.2425	17.1268	13.3027	16.5829	18.9373	16.5147	16.715	17.7213	0.0826081	0.363658	0.0618977	0.0943372	0.233925	0.548731	0.678996	0.374843	0.999325	0.6829	0.81921	1.10571	1.24146	0.825734	0.875451	0	0	0	0
An02g10520	An00g00512_at	hypothetical protein	3.29112	3.45092	3.37068	3.33569	3.61035	3.23972	3.42201	3.28825	3.1695	3.38231	3.30758	3.08457	4.01478	3.50011	3.02182	3.39744	3.5268	3.43505	3.29112	3.45092	10.7409	12.0599	8.96746	10.2328	10.8619	9.45453	11.1651	10.3461	0.747735	0.490209	0.725637	0.796979	0.803591	0.962303	0.771627	0.905813	0.999325	0.951899	0.952697	0.90067	1.05432	1.0395	0.963248	0	0	0	0
An01g09600	An00g00513_at	hypothetical protein	3.90368	3.94545	3.99299	4.17709	4.22704	4.09637	3.91108	4.03463	3.96176	3.70471	3.40293	3.52326	3.79669	3.96254	3.67025	3.45689	3.88141	3.83303	3.90368	3.94545	17.8977	14.7151	11.6043	15.7017	14.2573	11.2361	14.4924	15.1849	0.19519	0.747967	0.743088	0.0449831	0.109205	0.710494	0.90588	0.912449	0.905085	0.517122	0.877303	0.968886	0.96827	0.809731	0.848423	0	0	0	0
An14g05740	An00g00514_at	hypothetical protein	3.47351	3.32888	3.41044	3.42704	3.5461	3.43326	3.51062	3.42627	3.09704	3.32533	3.507	3.41595	3.09219	3.23957	3.34491	3.40533	3.58265	3.35947	3.47351	3.32888	11.233	8.54223	10.7477	11.0689	9.73007	10.6342	11.089	10.5648	0.871229	0.165051	0.90688	0.886942	0.502374	0.983692	0.490451	0.97214	0.999325	0.858536	0.985392	1.13906	0.989439	0.987177	0.940511	0	0	0	0
An14g07250	An00g00515_at	hypothetical protein	3.88419	3.82186	3.92849	3.73618	3.90747	3.83161	3.93138	3.73064	3.87983	3.78957	3.84804	3.84763	3.77811	3.76987	3.81351	4.0819	3.69834	3.95645	3.88419	3.82186	14.6166	14.2113	14.2291	14.2314	13.7344	15.6139	14.1959	14.4503	0.770876	0.709935	0.318679	0.750153	0.900565	0.966742	0.889153	0.679653	0.999325	0.976336	0.973647	0.966437	1.09732	0.971213	0.988621	0	0	0	0
An16g06700	An00g00516_at	hypothetical protein	3.22022	3.21818	3.28869	3.18738	3.51701	3.37812	3.33325	3.58401	3.23868	3.16233	3.04051	3.08138	3.20067	3.13783	3.27751	3.43967	3.504	3.36026	3.22022	3.21818	10.9099	9.31576	8.93215	10.9939	8.87705	9.58333	10.7938	9.31272	0.940356	0.639002	0.495589	0.916837	0.136876	0.991743	0.852937	0.79412	0.999325	0.56869	1.0077	0.952906	1.0729	0.989357	0.853602	0	0	0	0
An02g14480	An00g00517_at	hypothetical protein	3.88539	3.9679	3.80244	3.87375	4.10372	3.93692	3.92466	4.00178	3.71471	3.58303	3.71955	3.63617	3.86959	3.40724	3.84653	3.53529	4.07432	4.00961	3.88539	3.9679	16.2269	13.8532	13.766	15.5972	11.2756	12.0064	16.4722	15.2068	0.637393	0.0242645	0.117018	0.857745	0.442226	0.943666	0.210569	0.479452	0.999325	0.832307	0.961195	0.813935	0.872174	1.01512	0.937133	0	0	0	0
An01g10480	An00g00518_at	hypothetical protein	3.55415	3.4672	3.41841	3.52202	3.57492	3.95971	3.74982	3.61762	3.66203	3.37892	3.00494	3.77681	3.53289	3.33825	3.61658	3.1683	3.7723	3.49789	3.55415	3.4672	13.6168	12.1044	9.92289	12.8502	10.2573	11.1005	12.4243	11.3977	0.692248	0.266835	0.446918	0.532926	0.234329	0.952	0.59387	0.765872	0.999325	0.683211	0.943701	0.847407	1.11868	0.912426	0.837032	0	0	0	0
An02g03690	An00g00519_at	hypothetical protein	3.76641	3.72955	3.72225	3.66283	3.92001	3.87396	3.87979	3.82834	3.75262	3.57226	3.44945	3.80594	4.11364	4.15749	4.28812	4.09978	3.84525	3.7556	3.76641	3.72955	14.8974	15.2753	14.609	14.4607	14.5695	15.4856	13.9329	13.4355	0.854203	0.770319	0.719332	0.680002	0.526109	0.981976	0.916084	0.904297	0.999325	0.86825	0.970688	0.953792	1.06	0.935259	0.901873	0	0	0	0
An15g03300	An00g00520_at	hypothetical protein	3.94403	3.89172	3.89476	4.16703	3.85878	3.67917	3.87269	3.84012	3.37229	3.45296	3.52423	3.70383	3.43907	3.66156	3.80449	3.65134	3.6887	3.77682	3.94403	3.89172	13.6325	10.5977	12.6789	14.4842	11.7718	12.7957	13.2945	15.1147	0.587483	0.351646	0.93429	0.821477	0.359987	0.930918	0.670256	0.978603	0.999325	0.782949	1.06248	1.11079	1.00921	0.975209	1.10873	0	0	0	0
An11g01780	An00g00521_at	hypothetical protein	3.73138	3.77979	3.80873	3.85387	3.36137	3.65648	3.7198	3.61322	4.11747	4.41609	3.97301	4.52914	4.07173	3.9464	4.0401	4.38226	3.8223	3.8778	3.73138	3.77979	11.3839	17.0843	16.0729	12.6978	18.1418	21.9432	14.4205	13.5065	0.299398	0.563341	0.00781709	0.0342757	0.11306	0.810139	0.814467	0.177061	0.876612	0.524987	1.11542	1.0619	1.36523	1.26675	1.18646	0	0	0	0
An04g02330	An00g00522_at	hypothetical protein	5.12891	5.19741	5.18207	5.09585	5.04924	5.05804	5.20984	4.9175	4.98391	4.82538	4.47712	4.96441	4.99016	4.73665	4.75539	4.78452	5.23566	5.21199	5.12891	5.19741	33.2122	31.7138	24.5263	33.4439	27.4934	29.3333	37.3704	35.8315	0.939371	0.132768	0.0648055	0.208943	0.411531	0.991743	0.452723	0.379291	0.999325	0.816143	1.00698	0.866923	1.19599	1.1252	1.07887	0	0	0	0
An01g02490	An00g00523_at	hypothetical protein	3.1981	3.18375	3.25419	3.22946	3.31636	3.2015	3.4177	3.08366	3.2723	3.04504	3.19101	3.12068	3.39743	3.0385	3.27262	3.44025	3.36369	3.14846	3.1981	3.18375	9.57275	10.0901	9.39449	9.51812	8.23502	9.71672	9.5538	9.13196	0.95308	0.0505656	0.729311	0.983747	0.629263	0.993982	0.29219	0.907077	0.999325	0.90582	0.994293	0.816152	1.0343	0.998021	0.953954	0	0	0	0
An02g10510	An00g00524_at	hypothetical protein	3.31989	3.22149	3.32639	3.31909	3.33915	3.34607	3.11079	3.24151	3.65587	3.5459	4.10946	4.28489	3.32089	3.37275	3.88416	3.55476	3.44471	3.42011	3.31989	3.22149	10.1444	11.223	15.9647	9.03892	10.9992	15.1351	10.7959	9.65106	0.396185	0.880871	0.691971	0.644309	0.711197	0.86544	0.958992	0.893635	0.999325	0.929368	0.891026	0.980062	0.948036	1.06422	0.951369	0	0	0	0
An02g10500	An00g00525_at	hypothetical protein	3.44765	3.23957	3.17354	3.26142	3.25071	3.42219	3.34318	3.17325	3.27502	3.25952	3.02206	3.0748	3.05669	3.2248	3.23488	3.26701	3.15338	3.17709	3.44765	3.23957	10.1011	8.97465	8.74505	9.56799	9.46209	9.00614	8.97077	10.1514	0.569089	0.578547	0.756476	0.221888	0.958206	0.925455	0.823116	0.917512	0.999325	0.989858	0.947218	1.05431	1.02986	0.888094	1.00498	0	0	0	0
An11g00520	An00g00526_at	hypothetical protein	4.32122	4.00515	4.06912	4.1785	4.45241	4.22011	4.04325	4.21418	4.22996	3.98604	3.72517	4.17759	4.23498	3.801	3.99702	4.30064	4.03744	4.16482	4.32122	4.00515	20.1997	18.7975	14.5314	17.4932	14.8616	18.8843	17.1618	17.9162	0.165433	0.0308518	0.0179073	0.119289	0.242857	0.677659	0.234852	0.23771	0.999325	0.692942	0.866012	0.790617	1.29956	0.849608	0.886953	0	0	0	0
An12g05550	An00g00527_at	hypothetical protein	4.72281	4.71998	4.65326	4.94116	4.71411	4.71033	4.824	4.70897	4.59792	4.66842	4.44696	4.63776	4.66128	4.75898	4.75681	4.42941	4.53787	4.36243	4.72281	4.71998	26.2131	24.7542	24.2832	27.2179	26.2401	23.1603	21.8589	26.3805	0.69635	0.546758	0.62383	0.0737583	0.947227	0.952436	0.805699	0.861731	0.997667	0.987217	1.03833	1.06003	0.95376	0.833892	1.00638	0	0	0	0
An15g03290	An00g00528_at	hypothetical protein	3.32397	3.22661	3.35849	3.32584	3.20586	3.31466	3.17982	3.20317	3.67686	3.54035	3.56788	3.69849	3.39546	3.19114	3.40583	3.75303	3.31789	3.47563	3.32397	3.22661	9.58156	11.6009	11.2111	9.13557	10.3084	13.2302	10.5324	9.6819	0.624128	0.233974	0.102509	0.336359	0.914378	0.941416	0.562982	0.454139	0.999325	0.980187	0.953453	0.888585	1.1801	1.09923	1.01047	0	0	0	0
An11g08230	An00g00529_at	hypothetical protein	3.97088	4.00961	3.97555	3.83767	4.18529	4.24452	4.16054	4.03283	3.59095	3.88299	4.13553	3.86888	4.1938	3.50241	3.78246	3.78698	4.13585	4.31236	3.97088	4.00961	18.5701	14.8499	15.5516	17.1091	12.9304	14.2011	18.6888	15.8922	0.561604	0.331865	0.52043	0.96378	0.276906	0.923857	0.653002	0.810097	0.999325	0.724551	0.921324	0.870744	0.913159	1.00639	0.855794	0	0	0	0
An06g01940	An00g00530_at	hypothetical protein	3.19711	3.2252	3.20729	3.14516	3.1989	3.16535	3.11034	3.20528	3.36755	3.25023	3.09833	3.25584	3.10539	3.4617	3.28464	3.49843	3.20794	3.11216	3.19711	3.2252	9.07642	9.42486	9.1355	8.92474	10.2387	10.3901	8.9386	9.2609	0.86381	0.404555	0.202477	0.876232	0.837773	0.983469	0.710101	0.577534	0.999325	0.961678	0.983288	1.08635	1.13733	0.984815	1.02032	0	0	0	0
An08g09130	An00g00531_at	hypothetical protein	4.43726	4.32259	4.46266	4.49037	4.78217	4.59071	4.34335	4.33905	4.58556	4.41414	4.10748	4.0683	4.09604	4.56288	3.9721	4.59011	4.44782	4.54458	4.43726	4.32259	25.7489	20.2634	16.4474	20.269	22.4479	20.1011	22.5678	20.8204	0.0686617	0.414786	0.120968	0.297045	0.102111	0.514056	0.718669	0.486302	0.999325	0.50341	0.787178	1.10781	1.22215	0.876457	0.808593	0	0	0	0
An07g03310	An00g00532_at	hypothetical protein	2.9901	3.08498	3.07739	3.05049	3.18973	3.19023	2.99983	2.98286	3.19841	3.37271	3.44528	3.54787	3.70575	2.92423	2.80256	3.41871	3.03504	3.05106	2.9901	3.08498	9.12598	10.9441	8.71752	7.95214	8.86714	11.1834	8.24232	8.21088	0.339154	0.151967	0.0941727	0.476497	0.460401	0.834602	0.475396	0.438918	0.999325	0.839818	0.871374	0.810222	1.28287	0.903171	0.899726	0	0	0	0
An01g02480	An00g00533_at	hypothetical protein	4.32235	4.25546	4.19476	4.33079	4.32636	4.09886	4.05877	4.07272	4.30315	3.95333	4.14312	4.7395	4.08126	4.31707	4.38272	4.11733	4.2184	4.48071	4.32235	4.25546	18.5405	18.2801	19.1984	16.746	17.5719	21.5321	20.3866	19.5474	0.444827	0.764897	0.390475	0.475617	0.689286	0.883624	0.914039	0.730572	0.999325	0.923354	0.903212	0.96126	1.12155	1.09957	1.05431	0	0	0	0
An08g05040	An00g00534_at	hypothetical protein	3.78455	3.744	3.70884	3.70774	3.58903	3.64596	3.63667	4.08842	3.87488	3.68512	3.54554	4.09721	3.85886	3.96907	4.21996	3.7952	3.71618	4.0833	3.78455	3.744	12.2737	14.5896	14.7511	14.546	14.1929	15.4144	14.9258	13.5881	0.246282	0.847399	0.759075	0.18487	0.481058	0.764223	0.947031	0.918073	0.999325	0.848761	1.18514	0.972806	1.04496	1.21609	1.10709	0	0	0	0
An12g05540	An00g00535_at	hypothetical protein	3.49292	3.41312	3.54942	3.58736	3.56577	3.63109	3.82603	3.60262	3.35094	3.65324	3.45718	3.6672	3.57689	3.29377	3.76282	3.73254	3.51374	3.501	3.49292	3.41312	12.1125	11.0342	12.2101	13.1257	11.1078	12.9949	11.3717	10.9512	0.449791	0.949648	0.556338	0.551173	0.34563	0.885227	0.983094	0.825518	0.999325	0.773938	1.08365	1.00667	1.06427	0.938833	0.904122	0	0	0	0
An08g03050	An00g00536_at	hypothetical protein	3.76899	3.57885	3.73759	3.65637	3.73658	3.73974	3.72964	3.61659	3.75388	3.23815	3.32745	3.92279	3.64264	3.30613	3.60947	3.44359	3.48454	3.57488	3.76899	3.57885	13.3444	12.9804	11.0691	12.7561	9.66076	12.8455	11.5491	12.7632	0.671795	0.0125515	0.174042	0.186212	0.675592	0.949276	0.159563	0.547765	0.999325	0.9211	0.955916	0.744258	1.16049	0.865465	0.956448	0	0	0	0
An03g03790	An00g00537_at	hypothetical protein	3.20257	3.13413	3.25434	3.38026	3.42726	3.29054	3.17119	3.24965	3.17411	3.22514	3.13589	3.44033	3.31546	3.21421	3.28349	3.36535	3.24272	3.22409	3.20257	3.13413	10.2596	9.47932	9.25152	9.2562	9.3158	10.5768	9.40485	8.99018	0.201951	0.824595	0.103	0.277122	0.107314	0.721347	0.93821	0.455269	0.999325	0.512345	0.9022	0.98275	1.14325	0.916689	0.876271	0	0	0	0
An02g00650	An00g00538_at	hypothetical protein	3.48656	3.37303	3.59207	3.56136	3.72346	3.58441	3.46441	3.47388	3.55154	3.2303	3.44499	3.51812	3.36464	3.42006	3.54035	3.41062	3.72977	3.61277	3.48656	3.37303	12.5876	10.9898	11.2563	11.0743	10.0226	11.0377	12.7398	10.7763	0.138412	0.278087	0.813934	0.885298	0.0770099	0.639151	0.604463	0.938387	0.999325	0.438324	0.879776	0.911991	0.980579	1.01209	0.856105	0	0	0	0
An02g00640	An00g00539_at	hypothetical protein	3.65604	3.60889	3.70373	3.7505	3.77558	3.76185	3.44273	3.80506	3.78702	3.40872	3.48154	3.6718	3.65117	3.72965	3.39069	3.39758	3.56965	3.62932	3.65604	3.60889	13.63	13.1692	10.8236	12.3282	11.8695	11.5891	12.1214	12.4017	0.400535	0.384573	0.564668	0.327982	0.428367	0.86672	0.695125	0.831267	0.999325	0.826362	0.904495	0.901307	1.07072	0.889319	0.909884	0	0	0	0
An08g10960	An00g00540_at	hypothetical protein	5.21357	5.27462	5.16765	5.32092	5.47009	5.51292	5.37059	5.25294	5.05381	5.12532	4.74825	4.87426	4.83245	5.06146	4.98817	5.43245	5.25442	5.55874	5.21357	5.27462	44.9891	30.7631	29.2064	39.7192	34.1399	35.5889	42.4173	37.8991	0.311013	0.394592	0.116889	0.627546	0.169438	0.817148	0.703543	0.479279	0.999325	0.616022	0.882863	1.10977	1.21853	0.942833	0.842407	0	0	0	0
An07g07920	An00g00541_at	hypothetical protein	3.65884	3.84992	3.82049	3.78663	3.83395	3.90826	3.87755	3.9337	3.90151	3.92928	3.69053	4.02866	3.88767	3.44678	3.46646	3.65614	3.74898	3.90484	3.65884	3.84992	14.6325	14.8727	11.9463	14.9868	12.8887	14.3442	14.1911	13.4952	0.832304	0.216676	0.120123	0.786423	0.477427	0.979313	0.547502	0.484696	0.999325	0.847648	1.02422	0.8666	1.20072	0.969832	0.922278	0	0	0	0
An12g05530	An00g00542_at	hypothetical protein	4.63455	4.58846	4.61987	4.59605	4.9683	4.79123	4.61527	4.51944	4.68903	4.41747	4.3331	4.66677	4.55011	4.57436	4.49237	4.34127	4.77299	4.67607	4.63455	4.58846	29.4413	24.5826	21.2993	23.7089	22.5634	22.6905	26.4377	24.4456	0.0440863	0.398401	0.530764	0.292315	0.0787026	0.433474	0.706393	0.81222	0.999325	0.442509	0.805293	0.917861	1.06532	0.897982	0.830319	0	0	0	0
An16g06000	An00g00543_at	hypothetical protein	3.52841	3.54679	3.47846	3.46502	3.68151	3.61982	3.46149	3.58618	3.89351	3.45975	3.79918	4.19259	4.12036	2.90817	3.53674	3.07135	3.36278	3.41494	3.52841	3.54679	12.5591	16.0771	12.7106	11.5022	9.08799	12.3974	10.4749	11.6124	0.63603	0.00675523	0.892801	0.334452	0.672861	0.942996	0.121622	0.967648	0.999325	0.919523	0.915841	0.565277	0.975363	0.834043	0.92462	0	0	0	0
An14g05720	An00g00544_at	hypothetical protein	3.20825	3.18562	3.23343	3.22584	3.43413	3.19789	3.22507	3.04732	3.23752	3.19949	3.01416	3.22806	2.9901	3.48874	3.2823	3.44162	3.31811	3.20983	3.20825	3.18562	9.95909	8.65666	8.86566	8.79205	10.155	10.0899	9.60623	9.17011	0.313536	0.201517	0.296219	0.766971	0.500423	0.817572	0.532972	0.659684	0.999325	0.858028	0.882816	1.17308	1.13809	0.96457	0.920778	0	0	0	0
An01g10460	An00g00545_at	hypothetical protein	6.98099	6.64127	6.76299	6.88065	7.19451	7.12996	7.40349	7.26373	7.1041	7.79098	7.38607	7.21177	7.27326	7.88036	7.22625	7.17776	6.91705	7.06356	6.98099	6.64127	143.234	145.884	158.261	161.301	228.44	146.501	127.143	112.293	0.239147	0.000320593	0.438056	0.237716	0.0238671	0.760176	0.0334617	0.760167	0.999325	0.245418	1.12613	1.5659	0.925691	0.887656	0.783985	0	1	0	0
An02g03660	An00g00546_at	hypothetical protein	4.16055	4.02381	4.07289	4.10011	4.1188	4.02983	3.94271	3.95142	3.90196	3.89813	4.00936	4.00807	4.16977	3.56127	3.87533	3.66975	3.99733	4.11576	4.16055	4.02381	16.8458	16.4027	15.3732	15.4236	13.2663	14.3096	16.6396	17.0557	0.395855	0.0526198	0.488312	0.904501	0.903976	0.865371	0.295571	0.790216	0.999325	0.978324	0.915576	0.808788	0.930814	0.987761	1.01246	0	0	0	0
An02g00630	An00g00547_at	hypothetical protein	3.24867	3.20898	3.27579	3.20253	3.28063	3.24804	3.18546	3.03396	3.08358	3.02379	3.24903	3.07597	3.12404	3.34685	3.1016	3.53582	2.88055	2.9875	3.24867	3.20898	9.60863	8.59685	9.03369	8.63208	9.09653	9.88948	7.64238	9.37503	0.317396	0.593677	0.396211	0.0429954	0.815508	0.820749	0.829616	0.733523	0.899123	0.956138	0.898367	1.05812	1.09473	0.795366	0.975689	0	0	0	0
An16g07590	An00g00548_at	hypothetical protein	4.04845	4.07233	4.17904	4.03989	4.38998	4.1455	4.28387	4.21366	4.23813	3.99075	3.83012	3.99592	3.76379	4.56423	3.87748	3.66689	4.07704	4.05679	4.04845	4.07233	19.2627	16.0107	14.458	19.011	19.3933	14.2353	16.7596	16.6839	0.924126	0.178393	0.910512	0.321518	0.306569	0.991172	0.507015	0.973079	0.999325	0.747942	0.986933	1.21128	0.984596	0.870051	0.866126	0	0	0	0
An01g02470	An00g00549_at	hypothetical protein	3.85066	3.80206	3.78064	3.95365	4.21229	3.84673	3.75779	3.61353	3.91428	3.45807	3.91977	3.75137	3.34366	3.52133	3.6185	3.87758	3.81349	3.96186	3.85066	3.80206	16.3307	12.3717	13.634	12.8675	11.2332	14.0693	14.8015	14.1857	0.0806451	0.459992	0.808354	0.451911	0.286008	0.548731	0.749217	0.936285	0.999325	0.731946	0.787935	0.90798	1.03193	0.906364	0.868651	0	0	0	0
An12g05520	An00g00550_at	hypothetical protein	3.11219	3.16166	3.08962	3.09366	3.12706	3.19524	3.2286	3.27239	3.16145	3.31227	3.59857	3.46344	3.31161	2.90817	3.11644	3.44344	3.21976	3.097	3.11219	3.16166	8.94542	9.42522	10.2497	9.51693	8.63514	10.9544	8.92825	8.79649	0.579362	0.435611	0.552041	0.986211	0.879976	0.928167	0.733637	0.823033	0.999414	0.97183	1.06389	0.916173	1.06876	0.998081	0.983351	0	0	0	0
An18g05790	An00g00551_at	hypothetical protein	3.28252	3.0507	3.19973	3.13655	3.12458	3.09644	3.33485	3.43309	3.31337	3.18896	3.55457	3.22305	3.17969	3.03369	3.14669	3.52826	3.17081	3.11139	3.28252	3.0507	8.63689	9.49079	10.2009	10.4394	8.64176	10.3794	8.82196	8.97934	0.0915978	0.387099	0.87126	0.843018	0.716877	0.571558	0.697461	0.959897	0.999325	0.931442	1.2087	0.910542	1.0175	1.02143	1.03965	0	0	0	0
An02g03650	An00g00552_at	hypothetical protein	4.96353	4.82176	5.00977	4.97622	4.99411	4.9376	4.9087	4.8189	4.52496	4.47053	4.39238	4.95419	4.64319	4.73508	4.598	4.16365	4.95715	4.99467	4.96353	4.82176	31.2515	23.9852	22.5521	29.1173	24.2986	23.5706	31.4701	29.7052	0.597974	0.922543	0.741214	0.958364	0.704572	0.934022	0.972406	0.912271	0.999325	0.927981	0.931707	1.01307	1.04516	1.00699	0.95052	0	0	0	0
An16g05980	An00g00553_at	hypothetical protein	3.315	3.46724	3.3131	3.30392	3.38185	3.38999	3.39824	3.43583	3.34207	3.49693	3.42069	3.51842	3.80215	3.72879	3.49462	3.4791	3.29885	3.51048	3.315	3.46724	10.4535	11.8935	10.9864	10.6815	12.2343	11.304	10.5902	10.4913	0.834084	0.783961	0.782103	0.899555	0.97205	0.980013	0.922179	0.926064	0.999325	0.993026	1.0218	1.02865	1.02891	1.01308	1.00361	0	0	0	0
An08g10950	An00g00554_at	hypothetical protein	3.36341	3.28425	3.30773	3.36385	3.49663	3.41345	3.67585	3.10449	3.67267	3.32276	3.36364	3.53173	3.31146	3.41429	2.94535	3.3433	3.37908	3.26876	3.36341	3.28425	10.9665	11.2516	8.90427	10.4844	10.3282	10.8342	10.0138	10.0132	0.726305	0.507263	0.14035	0.481993	0.4817	0.958119	0.783255	0.513577	0.999325	0.848761	0.956035	0.917932	1.21674	0.913126	0.913069	0	0	0	0
An15g03270	An00g00555_at	hypothetical protein	3.4584	3.39567	3.53179	3.47338	3.39992	3.46933	3.45762	3.45695	3.41779	3.4123	3.61887	3.97322	3.496	3.44515	3.21595	3.35786	3.33247	3.61281	3.4584	3.39567	10.8125	10.9807	10.6842	10.9837	10.7683	12.6893	11.1012	10.7557	0.899384	0.875125	0.179328	0.832099	0.966206	0.988014	0.957339	0.554178	0.999325	0.991981	1.01583	0.980664	1.18767	1.0267	0.994752	0	0	0	0
An09g04160	An00g00556_at	hypothetical protein	3.56701	3.61614	3.52243	3.53479	3.48089	3.64404	3.47761	3.67635	3.71983	3.69122	3.38037	3.3675	3.63371	3.76608	3.7217	3.65098	3.76566	3.61096	3.56701	3.61614	11.8143	12.7884	11.7211	11.9338	13.2567	11.3864	12.8912	12.0551	0.922067	0.727099	0.778468	0.401946	0.844546	0.991016	0.896684	0.924514	0.999325	0.962517	1.01011	1.03662	0.971446	1.09115	1.02038	0	0	0	0
An08g05020	An00g00557_at	hypothetical protein	4.40693	4.32457	4.45715	4.26802	4.47089	4.19404	4.35761	4.33192	5.20323	3.8121	4.03351	4.27069	4.10689	4.37301	4.21684	4.14925	4.17464	4.47226	4.40693	4.32457	20.1466	25.195	17.4502	20.3192	17.0601	18.5067	20.0211	20.6168	0.963095	0.0480424	0.750225	0.972965	0.900419	0.99446	0.286379	0.915476	0.999325	0.976323	1.00857	0.677125	1.06054	0.993773	1.02334	0	0	0	0
An11g08210	An00g00558_at	hypothetical protein	4.10192	4.04899	3.96908	4.01726	4.1499	4.41273	4.05521	3.99847	3.89958	4.37643	3.69094	3.78689	3.60019	3.77613	3.95927	3.77364	3.97513	4.09699	4.10192	4.04899	19.4448	13.4533	14.1733	16.3004	16.8687	13.7396	16.405	16.8591	0.162376	0.0789312	0.799268	0.177161	0.253093	0.674618	0.357767	0.933128	0.999325	0.704206	0.838292	1.25388	0.969394	0.843666	0.867022	0	0	0	0
An07g06290	An00g00559_at	hypothetical protein	3.45598	3.40108	3.40899	3.43884	3.403	3.63011	3.60562	3.35147	3.44207	3.48186	3.37975	3.24855	3.8639	3.41235	3.27155	3.50345	3.42878	3.27648	3.45598	3.40108	11.4443	12.5794	10.0258	11.1467	10.9064	10.3819	10.2151	10.7669	0.806083	0.195865	0.745222	0.298175	0.571417	0.972779	0.527529	0.913597	0.999325	0.885014	0.973996	0.867007	1.03552	0.892591	0.940809	0	0	0	0
An15g01730	An00g00560_at	hypothetical protein	4.28489	4.22851	4.22083	4.17615	4.60611	4.4136	4.20674	4.32303	4.25202	3.91862	4.20389	3.82788	4.19127	4.08462	4.19295	3.87812	4.25055	4.49403	4.28489	4.22851	22.7824	18.657	18.359	19.2246	16.018	14.4501	20.7105	19.1159	0.0950526	0.130425	0.0238621	0.333113	0.0854457	0.575728	0.448739	0.267544	0.999325	0.460189	0.843835	0.858552	0.787082	0.909055	0.839062	0	0	0	0
An07g00770	An00g00561_at	hypothetical protein	3.39883	3.58236	3.52555	3.458	3.6692	3.79183	3.55944	3.55297	3.73818	3.35266	3.38869	3.28823	3.61325	3.36405	3.26897	3.50782	3.55575	3.57516	3.39883	3.58236	13.2739	12.7791	10.048	11.7632	10.2557	10.5416	11.8388	11.2402	0.155926	0.0157427	0.562105	0.177608	0.0575179	0.663076	0.17317	0.829663	0.999325	0.381236	0.88619	0.802535	1.04913	0.891891	0.846791	0	0	0	0
An01g10440	An00g00562_at	hypothetical protein	2.67089	2.68183	2.72414	2.70622	2.80245	2.83999	2.76957	2.79343	3.01883	3.09331	2.85482	3.26931	2.88991	2.80699	3.08812	3.05892	2.67392	2.85719	2.67089	2.68183	7.06761	7.75092	7.84334	6.87567	7.72828	8.96381	6.8001	6.39242	0.767984	0.974963	0.165615	0.679728	0.290465	0.966742	0.991979	0.541049	0.999325	0.735531	0.972841	0.997079	1.14286	0.96215	0.904466	0	0	0	0
An07g07900	An00g00563_at	hypothetical protein	4.22582	4.20707	4.28137	4.09677	4.4936	4.66729	4.07811	4.40688	4.22406	4.06158	4.25864	4.4508	4.34317	4.39813	4.12986	4.4505	4.39278	4.42403	4.22582	4.20707	23.925	19.4758	18.306	18.9286	18.7635	21.8665	21.2354	18.5899	0.046943	0.735558	0.121407	0.28808	0.0340546	0.444	0.900655	0.48714	0.999325	0.297392	0.791166	0.963423	1.1945	0.887584	0.777007	0	0	0	0
An01g12260	An00g00564_at	hypothetical protein	5.03917	4.76041	5.04997	4.99642	4.60905	4.88125	4.66057	4.70214	5.09847	4.67673	4.68241	4.73182	5.27344	4.76529	4.47008	4.50223	4.78024	4.88657	5.03917	4.76041	26.8184	36.4022	23.8554	25.6583	26.3733	24.5394	28.5101	29.8528	0.659747	0.00507574	0.777934	0.543702	0.293369	0.947504	0.107066	0.924462	0.999325	0.738505	0.956743	0.724498	1.02867	1.06308	1.11315	0	0	0	0
An07g07890	An00g00565_at	hypothetical protein	2.92726	2.86944	2.80664	2.81079	2.87407	2.95766	2.97161	2.8488	2.9287	3.11742	3.00264	3.23025	2.98425	3.02	3.08971	3.44443	2.97951	2.84023	2.92726	2.86944	7.54681	7.76225	8.26019	7.51726	8.39023	10.1074	7.51552	7.45575	0.961169	0.341827	0.0222429	0.95888	0.880319	0.99446	0.662451	0.261125	0.999325	0.971857	0.996084	1.0809	1.22363	0.995853	0.987934	0	0	0	0
An02g00600	An00g00567_at	hypothetical protein	3.77218	3.60458	3.64435	3.45118	3.75253	3.75152	3.6167	3.45025	3.56238	3.19152	3.64618	3.72099	3.34142	3.46045	3.22152	3.32585	3.46223	3.46246	3.77218	3.60458	13.4732	10.9427	10.8067	11.5793	10.0282	11.4989	11.0223	12.8918	0.210303	0.462577	0.599639	0.103206	0.708539	0.733366	0.751579	0.851305	0.999325	0.928928	0.859432	0.916423	1.06405	0.818086	0.956847	0	0	0	0
An15g03250	An00g00568_at	hypothetical protein	3.33187	3.31725	3.30388	3.2129	3.77056	3.54362	3.40323	3.32915	3.58479	3.10266	3.41673	3.17185	3.53339	3.32961	3.4254	3.24577	3.38326	3.26181	3.33187	3.31725	12.6152	11.7867	10.7113	10.3116	9.29295	9.24586	10.0042	10.0182	0.0281988	0.0118234	0.0968225	0.0136268	0.0140999	0.371814	0.154965	0.443714	0.74672	0.181361	0.81739	0.788426	0.863185	0.793026	0.794139	0	0	0	0
An04g02290	An00g00569_at	hypothetical protein	4.65562	4.52385	4.44585	4.51887	4.45087	4.63958	4.5975	4.59385	4.07604	4.41596	4.23376	4.43283	4.6506	4.25319	4.31475	3.98407	4.45566	4.59356	4.65562	4.52385	23.348	20.5821	19.35	24.1789	20.1761	18.4871	23.0167	24.0795	0.795163	0.882315	0.73507	0.915438	0.818797	0.970047	0.959237	0.909761	0.999325	0.957765	1.03559	0.980272	0.955408	0.985813	1.03133	0	0	0	0
An09g01400	An00g00570_at	hypothetical protein	3.69243	3.66048	3.68585	3.59709	3.88974	3.88621	3.7158	3.69105	3.76454	3.59664	3.4831	4.3309	3.68817	3.57696	3.95357	3.62353	3.98554	3.76171	3.69243	3.66048	14.8046	13.2356	13.1622	13.0269	12.0153	15.7493	14.6581	12.7857	0.358411	0.48473	0.203608	0.94227	0.294627	0.845664	0.767531	0.577997	0.999325	0.73983	0.879926	0.9078	1.19655	0.990106	0.863629	0	0	0	0
An15g03240	An00g00571_at	hypothetical protein	4.46937	4.51598	4.87258	4.49845	4.14812	4.66311	4.73691	4.02628	4.16141	4.5101	4.0124	4.14652	4.39436	4.90257	4.51589	5.23557	4.67895	4.24486	4.46937	4.51598	21.1944	19.3987	19.2148	20.8445	26.1065	25.8313	22.0377	22.5128	0.940636	0.196648	0.198179	0.861512	0.787458	0.991743	0.528617	0.573255	0.999325	0.948373	0.983489	1.34579	1.34435	1.03979	1.0622	0	0	0	0
An01g10420	An00g00572_at	hypothetical protein	3.70398	3.54069	3.71299	3.56969	3.49681	3.88715	3.65857	3.5079	3.41288	3.34987	3.50108	3.37194	3.2317	3.37747	3.39623	3.73174	3.47526	3.7809	3.70398	3.54069	12.924	10.0025	10.9181	11.9856	10.2936	11.7276	12.3641	12.3149	0.506083	0.798996	0.527762	0.694585	0.668855	0.904726	0.927115	0.811908	0.999325	0.918189	0.927393	1.0291	1.07414	0.956675	0.952874	0	0	0	0
An07g01500	An00g00573_at	hypothetical protein	4.36579	4.5062	4.30108	4.31454	4.56991	4.56752	4.1999	4.0708	4.03431	3.8162	3.92349	4.46127	4.29623	4.04576	4.1555	4.22661	4.35534	4.3459	4.36579	4.5062	23.7313	17.9421	16.4441	17.5738	15.2526	20.3074	20.4017	21.6454	0.0147204	0.157336	0.0721207	0.186138	0.412461	0.287067	0.481093	0.393736	0.999325	0.816983	0.740532	0.850101	1.23494	0.859697	0.912106	0	0	0	0
An14g03380	An00g00574_at	hypothetical protein	3.63513	3.60927	3.54725	3.7461	3.6795	3.65665	3.73025	3.7484	3.658	3.56494	3.9624	3.73704	3.54305	3.64265	3.54559	3.66231	3.65337	4.04051	3.63513	3.60927	12.7116	12.1301	13.4917	13.3552	12.1577	12.9931	14.3894	12.3137	0.654904	0.983581	0.732933	0.270167	0.773085	0.947301	0.99434	0.908784	0.999325	0.9452	1.05063	1.00227	0.963047	1.13199	0.968701	0	0	0	0
An08g09070	An00g00575_at	hypothetical protein	4.41013	4.29032	4.24462	4.27684	4.16389	4.25541	4.32982	3.87143	3.94841	3.93636	3.73926	3.91215	4.21682	3.91735	3.76199	3.65423	4.05089	4.12974	4.41013	4.29032	18.5025	16.943	13.4602	17.1558	15.209	13.7675	17.0336	20.3962	0.526349	0.368693	0.848964	0.488575	0.416022	0.912436	0.681628	0.952063	0.999325	0.818702	0.927214	0.89766	1.02283	0.920612	1.10235	0	0	0	0
An07g00740	An00g00576_at	hypothetical protein	3.51805	3.48877	3.43527	3.43497	3.68222	3.55624	3.72647	3.52956	4.38856	3.86565	3.37873	3.71279	3.5177	3.85944	3.46234	3.78426	3.46668	3.60783	3.51805	3.48877	12.2885	15.4886	10.7074	12.3635	14.546	13.4406	11.6097	11.3405	0.965093	0.652928	0.117232	0.683843	0.566129	0.994898	0.860039	0.479467	0.999325	0.882219	1.00611	0.939143	1.25527	0.944762	0.922855	0	0	0	0
An01g10410	An00g00577_at	hypothetical protein	3.15399	3.13803	3.16265	3.12304	3.25428	3.09981	3.01152	3.12563	3.21899	3.24783	3.09304	3.00669	3.32356	2.92308	3.00297	2.97194	3.14265	3.10423	3.15399	3.13803	9.04454	9.65499	8.27066	8.38944	8.48819	7.94098	8.71462	8.85203	0.404803	0.162531	0.649497	0.677855	0.80958	0.868654	0.488233	0.87555	0.999325	0.953735	0.92757	0.879151	0.960139	0.963523	0.978716	0	0	0	0
An16g05950	An00g00578_at	hypothetical protein	3.50942	3.44426	3.49886	3.48312	3.56558	3.67339	3.51688	3.45504	3.42589	3.47123	3.40047	3.66473	3.84756	3.51163	3.54028	3.51895	3.40503	3.62977	3.50942	3.44426	12.2906	12.4384	11.0837	11.2041	11.2467	12.0573	11.451	11.1335	0.346484	0.306953	0.390575	0.468932	0.315542	0.838852	0.630908	0.730572	0.999325	0.755354	0.911599	0.904194	1.08784	0.931684	0.905854	0	0	0	0
An14g05680	An00g00579_at	hypothetical protein	3.48101	3.53162	3.46728	3.57279	3.51919	3.59552	3.57542	3.67263	3.65699	3.40773	3.44546	3.40647	3.28962	3.38864	3.47122	3.50026	3.40107	3.50971	3.48101	3.53162	11.7725	11.1063	10.9917	12.3293	10.5428	10.9538	10.9692	11.3633	0.659194	0.619553	0.973653	0.501868	0.735309	0.947504	0.842709	0.990683	0.999325	0.936417	1.0473	0.949263	0.996557	0.931764	0.965242	0	0	0	0
An07g01490	An00g00580_at	hypothetical protein	3.47452	3.54134	3.60272	3.42338	3.55501	3.7369	3.54189	3.38956	3.44317	3.35462	3.79376	2.9754	3.07205	3.47599	3.49738	3.31776	3.4768	3.47131	3.47452	3.54134	12.5182	9.56399	12.5148	11.0481	10.6687	8.85556	11.1121	11.3761	0.263883	0.325939	0.00574712	0.285708	0.388125	0.780248	0.648881	0.155279	0.999325	0.804271	0.882564	1.1155	0.707605	0.887677	0.908765	0	0	0	0
An03g02520	An00g00581_at	hypothetical protein	3.61623	3.58183	3.6426	3.54824	3.68329	3.81309	3.76202	3.62907	3.45833	3.31712	3.38939	3.12312	3.30983	3.42334	3.40893	3.54736	3.51026	3.58323	3.61623	3.58183	13.4375	10.4402	10.5499	12.956	10.3405	10.0927	11.6863	12.1176	0.758222	0.935362	0.708809	0.248806	0.38839	0.964659	0.978363	0.900302	0.999325	0.804271	0.964166	0.990446	0.95666	0.869678	0.901775	0	0	0	0
An08g09060	An00g00582_at	hypothetical protein	5.78059	5.78508	5.88764	5.88488	6.25661	6.43323	5.79909	6.19735	5.90229	6.01831	5.76329	5.97913	6.15727	5.89867	5.98053	5.86403	6.27011	6.21169	5.78059	5.78508	81.2851	65.3349	58.5627	63.921	62.1848	60.6141	75.6306	55.0562	0.0530213	0.672189	0.767785	0.538341	0.00388869	0.469077	0.87024	0.92099	0.999325	0.0911486	0.78638	0.951786	1.03503	0.930436	0.677322	0	0	0	0
An07g06260	An00g00583_at	hypothetical protein	3.36184	3.25532	3.29597	3.27916	3.54051	3.46221	3.43696	3.30899	3.3687	3.27151	3.20263	3.77982	3.24323	3.41653	3.14087	3.61839	3.38304	3.27564	3.36184	3.25532	11.3244	9.88995	9.01141	10.3602	10.1543	12.988	10.0515	9.90789	0.276919	0.742728	0.000316307	0.151314	0.11079	0.788187	0.903672	0.0492527	0.999325	0.520378	0.914854	1.02673	1.44128	0.8876	0.874917	0	0	1	0
An01g10400	An00g00584_at	hypothetical protein	4.07083	4.11057	4.14965	4.25136	4.667	4.19213	4.0199	4.55831	4.09701	4.31528	4.30622	3.54385	3.82748	3.96723	4.0393	3.7191	4.48239	4.21677	4.07083	4.11057	21.5492	15.5867	18.0354	19.5501	17.6458	12.3932	20.387	17.0382	0.560946	0.460267	0.0366853	0.739607	0.171798	0.923476	0.749497	0.310359	0.999325	0.618512	0.90723	1.13211	0.687158	0.946069	0.790664	0	0	0	0
An01g12250	An00g00585_at	hypothetical protein	4.07301	4.09187	3.89771	4.00055	3.96915	4.21108	3.83339	3.98653	4.05298	3.37217	4.06365	3.71968	4.06973	3.52697	3.82145	3.72091	3.87749	3.85281	4.07301	4.09187	17.0313	16.6951	15.3754	15.0319	10.9251	13.1802	14.5722	16.9409	0.172046	0.000198645	0.0971122	0.0934575	0.95211	0.684523	0.0261145	0.444243	0.999325	0.988393	0.882608	0.654387	0.857225	0.855617	0.994695	0	-1	0	0
An08g05000	An00g00586_at	hypothetical protein	3.17181	3.10164	3.12963	3.11253	3.14901	3.292	3.1961	3.18307	3.91732	3.28765	3.23095	3.70831	3.39019	3.29161	3.19559	3.28174	3.07417	3.27153	3.17181	3.10164	9.32111	12.5861	9.2745	9.12348	9.77861	11.2748	9.01827	8.79524	0.855086	0.044733	0.110893	0.778513	0.621918	0.981976	0.276707	0.467064	0.999325	0.904058	0.978798	0.776939	1.21568	0.967511	0.943583	0	0	0	0
An13g01720	An00g00587_at	hypothetical protein	4.30086	4.34423	4.27046	4.22705	4.68769	4.67752	4.66735	4.06453	3.74056	3.84253	3.62944	3.66048	3.8538	4.30553	3.90616	4.02888	4.3841	4.19661	4.30086	4.34423	25.6806	13.9016	13.6214	20.6195	16.8425	14.3669	19.5671	20.0085	0.125163	0.176108	0.699038	0.0625052	0.0845715	0.623859	0.504441	0.896602	0.971288	0.458614	0.802922	1.21155	1.05473	0.76194	0.779129	0	0	0	0
An07g06250	An00g00588_at	hypothetical protein	3.67023	3.69168	3.73551	3.68879	4.01444	3.83589	3.9326	3.61998	4.09392	4.39421	3.54869	3.13512	3.69604	3.87014	3.62009	3.15678	3.92006	3.74431	3.67023	3.69168	15.1912	14.8767	11.9952	13.7018	17.5351	8.85169	14.243	12.8256	0.403229	0.19061	0.0228407	0.599023	0.178549	0.868231	0.52205	0.263874	0.999325	0.625797	0.901955	1.1787	0.737935	0.937585	0.844278	0	0	0	0
An12g04160	An00g00589_at	hypothetical protein	4.37477	4.25436	4.27712	4.30442	4.65383	4.33532	4.11714	4.4082	4.24706	4.10118	4.21839	4.28958	4.3483	3.97762	4.15891	4.17921	4.3443	4.58179	4.37477	4.25436	22.5425	19.6667	18.2351	19.1951	16.443	18.8226	22.0551	19.8982	0.116521	0.0833055	0.74714	0.823982	0.215687	0.611105	0.365095	0.914194	0.999325	0.663993	0.85151	0.836082	1.03222	0.978382	0.882699	0	0	0	0
An15g06170	An00g00590_at	hypothetical protein	3.02771	2.98535	3.03126	3.16846	3.15898	3.18085	3.13875	3.21792	3.1562	3.14776	3.35197	3.58438	3.41554	3.15907	3.11789	3.28721	2.90895	3.01283	3.02771	2.98535	8.99995	9.75316	9.41478	9.0526	8.8976	10.8212	7.78604	8.03629	0.950169	0.332998	0.149955	0.135165	0.236146	0.993157	0.654086	0.52376	0.999325	0.68494	1.00585	0.912278	1.14939	0.865121	0.892925	0	0	0	0
An11g01730	An00g00591_at	hypothetical protein	3.42991	3.25297	3.34727	3.28965	3.41328	3.48414	3.28251	3.24231	3.40578	3.14638	3.27076	3.28918	3.28788	2.92125	2.96513	3.2349	3.32793	3.50109	3.42991	3.25297	10.9186	10.1741	8.68151	9.59587	8.18971	9.5934	10.6628	10.1362	0.172189	0.029232	0.285009	0.796066	0.422143	0.684724	0.229258	0.650751	0.999325	0.822726	0.878858	0.804956	1.10504	0.976574	0.928344	0	0	0	0
An09g02300	An00g00592_at	hypothetical protein	3.22635	3.20341	3.21299	3.27149	3.21914	3.38723	3.37014	3.28712	3.74494	3.68288	3.7568	3.56243	3.48187	3.19422	3.04301	3.8893	3.27037	3.36343	3.22635	3.20341	9.8709	12.2389	10.5554	10.0465	10.8419	13.2311	9.96522	9.28487	0.905132	0.417896	0.141173	0.948757	0.679985	0.988307	0.721685	0.51418	0.999325	0.921456	1.01779	0.885857	1.2535	1.00955	0.94063	0	0	0	0
An02g03610	An00g00593_at	hypothetical protein	3.68785	3.72719	3.74905	3.74808	3.78805	3.92019	3.8776	3.6387	3.77132	3.71683	3.53542	3.67775	3.68546	3.44784	3.78233	3.2136	3.80449	3.78555	3.68785	3.72719	14.4612	13.2543	12.6308	13.5305	11.9782	10.8956	13.8808	13.0639	0.5801	0.40298	0.22815	0.732506	0.401257	0.928167	0.709567	0.602357	0.999325	0.811293	0.935641	0.903718	0.862621	0.959861	0.903375	0	0	0	0
An08g09050	An00g00594_at	hypothetical protein	4.07471	3.99361	3.96272	4.04017	3.94914	3.84943	4.19	4.00668	3.79954	4.00584	4.42	3.93349	3.80157	3.86459	4.27743	3.65614	3.86391	3.96328	4.07471	3.99361	14.9212	13.9342	20.3748	17.1287	15.2974	13.8789	15.0699	16.3834	0.171673	0.346997	0.00115433	0.91921	0.346243	0.684263	0.667368	0.0886149	0.999325	0.774417	1.14794	1.09783	0.681178	1.00997	1.098	0	0	0	0
An13g01710	An00g00595_at	hypothetical protein	3.34401	3.41087	3.46314	3.38333	3.66526	3.61635	3.40353	3.56487	3.07101	3.36268	3.54872	3.09369	3.46793	3.12519	3.17001	3.14875	3.34789	3.55804	3.34401	3.41087	12.4736	9.64291	10.2629	11.1905	9.47376	8.70123	10.9508	10.3923	0.361301	0.880053	0.172583	0.2764	0.134041	0.847143	0.958682	0.547439	0.999325	0.562724	0.897137	0.982458	0.847835	0.877918	0.833145	0	0	0	0
An08g02960	An00g00596_at	hypothetical protein	5.33865	5.40456	5.37012	5.17983	5.27309	5.09351	5.29009	5.28478	5.96486	5.7653	5.68744	6.14176	5.65886	5.66516	5.57905	5.45861	5.24213	5.46455	5.33865	5.40456	36.3353	56.1752	49.6336	39.0551	52.5358	55.7224	40.8805	41.4013	0.571836	0.59958	0.368761	0.360187	0.312435	0.926239	0.832869	0.713096	0.999325	0.752757	1.07485	0.935213	1.12268	1.12509	1.13942	0	0	0	0
An02g14430	An00g00597_at	hypothetical protein	3.64022	3.60969	3.62072	3.588	4.0848	4.00027	3.68575	3.90112	3.32785	3.55531	4.09631	3.30826	3.46975	3.85241	3.53896	3.69054	3.59692	3.82301	3.64022	3.60969	16.4788	10.5473	14.1001	13.8656	13.0308	11.309	13.0861	12.3373	0.179982	0.105505	0.0924767	0.079941	0.0323084	0.695712	0.406795	0.435631	0.999325	0.287408	0.84142	1.23547	0.802049	0.79412	0.748678	0	0	0	0
An01g10390	An00g00598_at	hypothetical protein	3.17682	3.24155	3.243	3.24987	3.11482	3.32811	3.0461	3.21141	3.91424	3.62161	3.90465	3.28991	3.50584	3.46148	3.62944	3.89297	3.37492	3.38412	3.17682	3.24155	9.32733	13.0868	13.6143	8.7468	11.6442	12.054	10.4073	9.24829	0.627269	0.381789	0.362551	0.411271	0.948524	0.942081	0.692519	0.709351	0.999325	0.987633	0.93776	0.889768	0.885394	1.11578	0.991526	0	0	0	0
An12g04150	An00g00599_at	hypothetical protein	3.66505	3.63105	3.61257	3.58265	3.43765	3.52522	3.5369	3.53793	3.79363	3.9744	3.92609	4.72408	3.72502	3.86709	3.68599	3.41465	3.6274	3.63421	3.66505	3.63105	11.1691	13.5416	13.9872	11.6109	15.1448	16.7881	12.3874	12.5364	0.834655	0.549354	0.333464	0.579239	0.536745	0.980013	0.806677	0.688344	0.999325	0.87168	1.03956	1.11839	1.20025	1.10908	1.12242	0	0	0	0
An03g05970	An00g00600_at	hypothetical protein	4.78654	4.72353	4.67895	4.75248	4.98054	4.69084	4.72343	4.49922	4.46907	4.72675	4.19141	4.33661	4.0522	4.35232	4.64909	4.06709	4.67262	4.91697	4.78654	4.72353	28.5553	19.168	21.4105	24.4426	23.2561	18.4027	27.7573	27.0027	0.2537	0.160706	0.265999	0.831681	0.675729	0.773852	0.48523	0.634486	0.999325	0.921183	0.855972	1.21327	0.859517	0.972053	0.945628	0	0	0	0
An03g06680	An00g00601_at	hypothetical protein	4.38269	4.35088	4.2294	4.32389	4.2014	4.18176	4.21268	4.03781	3.77201	4.16188	3.8317	3.99198	4.13342	4.17362	3.69757	4.10889	4.0158	3.7603	4.38269	4.35088	18.2722	15.4841	13.5915	17.4511	17.9729	16.5692	14.8054	20.6316	0.629089	0.130666	0.050527	0.0392792	0.212347	0.942081	0.448932	0.3487	0.899123	0.661449	0.955059	1.16073	1.21909	0.810266	1.12912	0	0	0	0
An07g04220	An00g00602_at	hypothetical protein	4.49464	4.35606	4.51812	4.51914	4.56899	4.53104	4.28935	4.45471	4.39801	4.16866	4.56242	4.34798	4.45086	4.73813	4.6135	4.14844	4.55098	4.52621	4.49464	4.35606	23.4256	21.4728	24.0499	20.7068	21.9081	19.0037	23.241	21.4863	0.313462	0.867533	0.064905	0.94755	0.476344	0.817572	0.95432	0.379363	0.999325	0.846608	0.883937	1.02028	0.790179	0.992117	0.917216	0	0	0	0
An05g01940	An00g00603_at	hypothetical protein	3.56489	3.48847	3.60938	3.5513	3.77418	3.79183	3.51844	3.5182	3.85391	3.04076	3.40606	3.55193	3.52143	2.90135	3.27264	3.61608	3.56737	3.59943	3.56489	3.48847	13.7657	12.8854	10.1215	11.4583	7.84108	11.9921	11.987	11.5249	0.0453959	2.77248e-05	0.0619527	0.120703	0.0517344	0.439535	0.0143409	0.374843	0.999325	0.363384	0.832381	0.608524	1.18482	0.870787	0.837215	0	-1	0	0
An02g03600	An00g00604_at	hypothetical protein	5.24841	5.35534	5.34094	5.18713	4.67657	4.61688	5.27064	5.03646	4.76443	5.61836	5.52602	5.31673	4.88895	5.49204	4.98197	4.80103	5.04978	4.52867	5.24841	5.35534	25.0498	28.3778	38.1601	35.5936	47.0199	33.333	27.6503	39.4479	0.0358471	0.00469772	0.389158	0.526987	0.0093137	0.401342	0.102851	0.729627	0.999325	0.14622	1.42092	1.65693	0.873505	1.10382	1.57478	0	0	0	0
An05g01930	An00g00605_at	hypothetical protein	3.58314	3.50739	3.45917	3.48631	3.58148	3.4953	3.60359	3.37314	3.55875	3.22055	3.40682	3.2586	3.50054	3.58436	3.30235	3.58145	3.38258	3.50384	3.58314	3.50739	11.6188	11.5486	10.2289	11.2229	10.5741	10.7036	10.877	11.6743	0.729821	0.385005	0.651869	0.513288	0.962056	0.958475	0.695214	0.876581	0.999325	0.991063	0.965923	0.915615	1.0464	0.936156	1.00478	0	0	0	0
An07g04210	An00g00606_at	hypothetical protein	4.77238	4.56234	4.71968	4.62563	4.97415	4.87457	4.65638	4.81244	4.84433	4.57279	4.92388	4.68212	4.57055	4.73232	4.73511	4.81337	4.9423	4.73856	4.77238	4.56234	30.3655	26.1265	28.433	26.6195	25.1512	26.8667	28.6493	25.4106	0.192595	0.699035	0.565968	0.555738	0.0846636	0.708509	0.882782	0.832354	0.999325	0.458614	0.876636	0.962667	0.944915	0.943484	0.836825	0	0	0	0
An18g01550	An00g00607_at	hypothetical protein	4.08876	4.04182	4.17606	4.02891	4.28888	4.09023	4.20802	3.91354	4.06231	3.72694	4.12089	4.03886	4.12373	3.83017	3.56979	3.75447	3.94096	4.07523	4.08876	4.04182	18.2466	17.0657	14.3735	16.6885	13.7233	14.8941	16.09	16.7408	0.453292	0.0795064	0.763163	0.295026	0.468988	0.886055	0.359252	0.918989	0.999325	0.843518	0.914608	0.804146	1.03622	0.881809	0.917473	0	0	0	0
An12g04880	An00g00608_at	hypothetical protein	6.23918	5.72698	6.1335	5.87619	5.04783	4.9035	6.14369	5.29758	5.42199	6.4911	6.03097	6.16702	5.49885	5.00227	5.3108	4.95949	5.80367	5.1448	6.23918	5.72698	31.4648	44.0301	50.9457	52.7329	53.6938	47.2832	44.4538	63.2539	0.140511	0.558913	0.825218	0.314265	0.052548	0.642077	0.812177	0.941798	0.999325	0.365046	1.67593	1.21948	0.928111	1.41281	2.01031	0	0	0	0
An08g00820	An00g00609_at	hypothetical protein	3.39803	3.2782	3.41288	3.30959	3.27866	3.4626	3.25692	3.36847	3.00254	3.09691	3.332	3.21293	3.28856	3.19803	3.22588	3.32062	3.28993	3.27149	3.39803	3.2782	10.3433	8.84921	9.70642	9.93621	8.861	9.6249	9.71837	10.1128	0.71169	0.990202	0.937985	0.567477	0.835412	0.95401	0.996452	0.98035	0.999325	0.96115	0.960641	1.00133	0.991601	0.93958	0.977715	0	0	0	0
An11g08180	An00g00610_at	hypothetical protein	3.4275	3.4243	3.39073	3.31039	3.45602	3.40806	3.44022	3.27269	3.40984	3.39588	3.10497	3.98491	3.78225	3.26995	3.24545	3.38272	3.34314	3.37304	3.4275	3.4243	10.7931	12.0925	9.03302	10.2422	10.0764	12.8511	10.2538	10.7473	0.671567	0.152822	0.0106907	0.678211	0.972417	0.949276	0.476817	0.197322	0.999325	0.993026	0.948958	0.833278	1.42268	0.950031	0.99575	0	0	0	0
An07g00710	An00g00611_at	hypothetical protein	3.60861	3.60907	3.67971	3.65914	3.7428	3.62829	3.5629	3.56815	3.85271	3.57333	3.56199	3.49655	3.63238	3.7904	3.54948	3.71479	3.64337	3.65452	3.60861	3.60907	12.8665	13.385	11.7593	11.8394	12.8337	12.1735	12.5442	12.2003	0.345592	0.629614	0.691108	0.770611	0.543094	0.838774	0.847275	0.893618	0.999325	0.872803	0.920175	0.958808	1.03522	0.974951	0.948222	0	0	0	0
An11g06620	An00g00612_at	hypothetical protein	3.57791	3.61108	3.73237	3.63396	3.8387	3.68909	3.66357	3.72436	3.66772	3.76527	3.59647	3.80729	3.95688	3.74038	3.50292	3.81683	3.77489	3.87148	3.57791	3.61108	13.5846	14.0481	11.7102	12.9418	13.4807	14.0457	14.1545	12.0795	0.610909	0.664835	0.0700334	0.665824	0.227255	0.937911	0.867118	0.390663	0.999325	0.677052	0.952683	0.959611	1.19944	1.04195	0.88921	0	0	0	0
An07g01460	An00g00613_at	hypothetical protein	4.6978	4.69754	4.72041	4.68988	4.80285	4.84838	4.76913	4.78263	4.76843	4.34587	4.72539	4.86687	4.38055	4.91081	4.81544	4.59532	5.06689	4.81495	4.6978	4.69754	28.3566	23.8264	27.2921	27.3957	24.7326	26.5584	30.716	25.9501	0.787765	0.770708	0.831384	0.534666	0.491524	0.969421	0.916098	0.944378	0.999325	0.853617	0.966116	1.03803	0.973116	1.08321	0.915137	0	0	0	0
An07g01450	An00g00614_at	hypothetical protein	3.10941	3.15409	3.03799	3.11683	3.24364	3.0267	3.02687	3.25722	3.47301	2.85393	3.10223	2.85999	2.93831	2.91195	3.03074	3.10488	3.06536	3.10224	3.10941	3.15409	8.78577	9.22571	8.3773	8.82775	7.3765	7.9032	8.47844	8.76497	0.965626	0.0574325	0.600126	0.747964	0.982909	0.994898	0.307037	0.851305	0.999325	0.99621	1.00478	0.799559	0.943406	0.96502	0.997633	0	0	0	0
An02g07110	An00g00615_at	hypothetical protein	3.43592	3.44768	3.50959	3.3949	3.6035	3.34261	3.48773	3.29846	3.2921	3.37406	3.23839	3.2691	3.39153	2.98966	3.42291	3.34745	3.39578	3.45346	3.43592	3.44768	11.1044	10.1388	10.0606	10.5057	9.07477	9.90582	10.7378	10.8664	0.59698	0.296847	0.881876	0.748039	0.835614	0.933842	0.621314	0.963925	0.999325	0.96115	0.946084	0.895053	0.984612	0.966986	0.978569	0	0	0	0
An02g14420	An00g00616_at	hypothetical protein	5.29671	5.17361	5.12789	5.28236	5.41123	5.26494	5.34872	5.16675	5.1042	4.73957	4.98706	4.42496	5.0454	4.62044	4.89025	4.44553	5.20639	5.22637	5.29671	5.17361	40.4505	33.7029	30.6679	38.2593	25.6343	21.6342	37.1781	37.6653	0.498085	0.00381833	0.000558549	0.30952	0.387795	0.902818	0.0953761	0.0643173	0.999325	0.804132	0.94583	0.760596	0.705435	0.919101	0.931145	0	0	0	0
An11g08170	An00g00617_at	hypothetical protein	3.3638	3.44683	3.33686	3.28962	3.73736	3.39697	3.32988	3.54037	3.11587	3.43085	3.60972	3.55323	3.07226	3.27759	3.06035	4.12573	3.5098	3.66386	3.3638	3.44683	11.8529	8.53896	10.0913	10.8162	10.2264	14.3153	12.0155	10.595	0.503962	0.197234	0.0193714	0.920161	0.414469	0.903933	0.528864	0.246543	0.999325	0.817236	0.912536	1.19761	1.41858	1.01372	0.893876	0	0	0	0
An05g01920	An00g00618_at	hypothetical protein	3.43067	3.24762	3.15849	3.26163	3.43447	3.31609	3.28296	3.38668	3.33319	3.25766	3.16239	3.24026	3.04668	3.38841	3.28988	2.98281	3.15955	3.1268	3.43067	3.24762	10.3767	9.12569	9.35759	10.0898	10.0077	8.64301	8.83469	10.12	0.772984	0.349126	0.418387	0.112495	0.796605	0.9675	0.66862	0.747399	0.999325	0.950328	0.972346	1.09665	0.923636	0.851394	0.975262	0	0	0	0
An01g02400	An00g00619_at	hypothetical protein	3.58186	3.41021	3.45878	3.53909	3.46148	3.43088	3.43551	3.33412	3.74872	3.32445	3.73403	3.49074	3.28093	2.97654	3.62979	3.4219	3.37004	3.7361	3.58186	3.41021	10.8994	11.4306	12.8341	10.4455	8.8796	10.9763	11.7376	11.2826	0.726781	0.0515433	0.21017	0.544463	0.776375	0.958119	0.293378	0.584244	0.999325	0.946268	0.958357	0.776829	0.855246	1.0769	1.03516	0	0	0	0
An07g06230	An00g00620_at	hypothetical protein	3.44654	3.52971	3.3816	3.58187	3.64028	3.4359	3.33294	3.52437	3.7525	3.36137	3.19308	3.32989	3.24768	3.29569	3.76002	3.29758	3.4347	3.42572	3.44654	3.52971	11.6164	11.3144	11.1313	10.7678	10.0459	9.9434	10.7794	11.2209	0.560102	0.364928	0.389257	0.565636	0.789271	0.923326	0.679345	0.72968	0.999325	0.948597	0.926951	0.887882	0.893284	0.927952	0.965959	0	0	0	0
An01g02390	An00g00621_at	hypothetical protein	3.47791	3.46059	3.5549	3.49462	3.74635	3.56371	3.39206	3.48357	3.44658	3.48775	3.62688	3.69992	3.44829	3.39483	3.42423	3.75109	3.52486	3.46592	3.47791	3.46059	12.5972	10.9089	11.5159	10.8364	10.8625	13.2278	11.2776	11.0751	0.122199	0.963658	0.152367	0.247371	0.181595	0.619198	0.988112	0.526857	0.999325	0.629126	0.860224	0.995749	1.14866	0.895248	0.879172	0	0	0	0
An08g10900	An00g00622_at	hypothetical protein	4.48562	4.42235	4.44295	4.47263	4.69432	4.51364	4.32041	4.31629	4.16438	3.80567	4.27702	4.0134	4.55531	3.71526	3.98802	4.08118	4.26663	4.27748	4.48562	4.42235	24.3185	20.5327	17.5393	19.9505	13.5523	16.5332	19.3204	21.9171	0.118211	0.00334121	0.628246	0.0732346	0.397987	0.612983	0.0902749	0.864084	0.997667	0.809541	0.820383	0.660037	0.942635	0.794474	0.901252	0	0	0	0
An07g03240	An00g00623_at	hypothetical protein	3.91455	3.93215	3.92323	3.78936	3.85546	4.10158	4.06897	3.78043	3.7787	3.62557	3.77959	4.21675	3.8507	3.77753	3.79576	4.17187	3.86889	4.04635	3.91455	3.93215	15.7635	14.0715	13.8103	15.1863	13.01	18.3069	15.5368	15.1722	0.683048	0.395112	0.0065963	0.873714	0.675594	0.950086	0.703829	0.165947	0.999325	0.9211	0.963384	0.924567	1.32559	0.985618	0.962484	0	0	0	0
An14g07160	An00g00624_at	hypothetical protein	3.93515	3.77369	3.80581	3.95202	4.17013	4.22179	3.9948	3.65761	4.49605	4.21901	3.70791	4.10003	3.77179	3.77562	3.65976	4.0665	3.75449	3.87047	3.93515	3.77369	18.3278	17.5564	12.8513	14.1841	15.9702	16.9506	14.0499	14.4643	0.0894049	0.512667	0.0686029	0.0791709	0.114191	0.567017	0.786336	0.388632	0.999325	0.526823	0.773912	0.909655	1.31898	0.766587	0.789197	0	0	0	0
An08g04980	An00g00625_at	hypothetical protein	4.08439	4.28295	4.25112	4.113	4.02213	4.04591	4.07365	3.88267	4.14463	4.19179	3.88271	4.36933	4.22089	4.15256	3.72121	4.19606	4.0129	4.16966	4.08439	4.28295	16.3818	18.1609	13.9478	15.7596	18.0281	19.4634	17.045	18.1723	0.689477	0.939461	0.00314362	0.682186	0.292257	0.951006	0.979212	0.12812	0.999325	0.737069	0.962019	0.992686	1.39545	1.04049	1.1093	0	0	0	0
An01g01800	An00g00626_at	hypothetical protein	4.46013	4.4121	4.43621	4.41081	4.52229	4.82368	4.07788	4.27717	4.19034	3.64061	4.23727	3.9723	3.89236	4.10198	4.54912	4.23526	4.56499	4.64801	4.46013	4.4121	25.5098	16.4652	21.0128	18.095	14.6345	17.1934	24.3609	21.6473	0.0131439	0.350339	0.121562	0.711577	0.199254	0.277895	0.669563	0.48714	0.999325	0.648347	0.709336	0.888811	0.818233	0.954963	0.848586	0	0	0	0
An07g00690	An00g00627_at	hypothetical protein	3.95841	4.07099	3.90777	3.93319	4.23115	3.94976	3.9912	3.97648	3.58314	3.76473	3.36301	3.942	3.7713	3.55997	3.78393	3.8799	4.01145	3.90405	3.95841	4.07099	17.0353	12.7924	11.9048	15.8218	12.6613	15.0423	15.5382	16.1638	0.492169	0.923102	0.0414227	0.394633	0.624139	0.901789	0.972642	0.325923	0.999325	0.904691	0.928763	0.989748	1.26355	0.912119	0.948842	0	0	0	0
An06g00570	An00g00628_at	hypothetical protein	3.24213	3.23347	3.20253	3.22122	3.23528	3.30383	3.32543	3.15167	3.36909	3.51984	3.22398	3.19965	3.14983	3.59552	3.77739	3.19836	3.24523	3.1636	3.24213	3.23347	9.64347	9.57626	11.3191	9.43844	11.7752	9.18326	9.21778	9.43353	0.852235	0.0881639	0.0848689	0.696153	0.848707	0.981975	0.37283	0.418766	0.999325	0.963377	0.978738	1.22963	0.811305	0.955857	0.978229	0	0	0	0
An13g02950	An00g00629_at	hypothetical protein	3.51955	3.46604	3.4414	3.34717	3.70626	3.49996	3.48261	3.47346	3.3038	3.5116	3.42686	3.8408	3.66939	3.45945	3.35067	3.5906	3.4279	3.6765	3.51955	3.46604	12.1519	11.2091	10.4742	11.1428	11.2008	13.1383	11.7306	11.2573	0.388356	0.994062	0.0345787	0.722721	0.445506	0.862187	0.997659	0.301088	0.999325	0.833253	0.916958	0.999262	1.25435	0.965328	0.926386	0	0	0	0
An04g01760	An00g00630_at	hypothetical protein	4.93093	4.94265	4.89658	4.72646	4.77187	4.87493	4.95574	4.70124	4.93235	4.63007	4.71919	4.95409	4.81131	4.82967	4.73172	4.58404	4.82056	4.89916	4.93093	4.94265	28.3131	29.2798	26.4547	28.4132	26.5358	27.2667	29.0378	30.6282	0.971419	0.325632	0.759213	0.797677	0.429691	0.995013	0.648804	0.918073	0.999325	0.826362	1.00353	0.906285	1.03069	1.02559	1.08177	0	0	0	0
An14g07150	An00g00631_at	hypothetical protein	3.49472	3.47457	3.51796	3.44203	3.62746	3.68626	3.31408	3.46639	3.7571	3.3808	3.54997	3.45459	3.37236	3.55194	3.32103	3.30012	3.37469	3.59593	3.49472	3.47457	12.6132	11.8329	10.819	10.4848	11.053	10.3916	11.1991	11.1939	0.0870404	0.509858	0.695442	0.25728	0.255518	0.561774	0.784219	0.894455	0.999325	0.706446	0.831262	0.934092	0.960495	0.88789	0.887481	0	0	0	0
An02g07100	An00g00632_at	hypothetical protein	6.51466	6.5597	6.59221	6.33876	6.04981	5.81734	6.28553	6.25296	5.86111	6.41166	6.21543	6.26392	6.19779	6.34562	6.11648	6.28417	6.32565	5.94252	6.51466	6.5597	61.1201	65.3198	71.8021	77.1312	83.2075	77.3884	70.2333	92.8723	0.0414127	0.0348186	0.483974	0.202863	0.00112071	0.423139	0.247761	0.786953	0.999325	0.0497454	1.26196	1.27385	1.0778	1.1491	1.51951	0	0	0	0
An14g05650	An00g00633_at	hypothetical protein	3.37577	3.30788	3.40072	3.32806	3.27619	3.25642	3.41409	3.35878	3.34458	3.30109	3.30121	3.55797	3.52785	3.13436	3.39299	3.25173	3.47409	3.26822	3.37577	3.30788	9.62179	10.8244	10.176	10.4573	9.3032	10.5916	10.3471	10.1389	0.394785	0.131809	0.679655	0.456333	0.589943	0.86491	0.451486	0.888657	0.999325	0.891613	1.08683	0.859468	1.04084	1.07538	1.05374	0	0	0	0
An11g10240	An00g00634_at	hypothetical protein	3.34239	3.2895	3.27272	3.31166	3.64886	3.35631	3.11198	3.35586	3.81865	3.55784	3.57214	3.65364	3.33224	3.47777	3.3404	3.68322	3.38405	3.38001	3.34239	3.2895	11.334	11.9211	10.9759	9.40821	11.4542	12.7147	10.4254	9.95861	0.108135	0.719188	0.197365	0.455365	0.253827	0.600885	0.893121	0.572124	0.999325	0.704413	0.830085	0.960833	1.15842	0.919834	0.878647	0	0	0	0
An02g03560	An00g00635_at	hypothetical protein	3.35996	3.39416	3.42043	3.44682	3.4631	3.4997	3.37266	3.46748	3.7876	3.46602	3.36874	3.72085	3.97743	3.05238	3.51787	3.94696	3.45451	3.60034	3.35996	3.39416	11.1688	14.7487	10.8777	10.7039	9.57452	14.26	11.5308	10.3895	0.708231	0.00146577	0.0280408	0.77862	0.526192	0.953386	0.0656018	0.28068	0.999325	0.86825	0.958379	0.649176	1.31094	1.03242	0.930231	0	0	0	0
An14g05640	An00g00636_at	hypothetical protein	4.73213	4.62155	4.67855	4.77787	4.97669	4.98304	4.82875	4.76767	4.82116	4.60587	4.76533	4.64337	4.93592	4.71464	4.57549	4.85585	4.76034	4.95291	4.73213	4.62155	31.5566	29.4162	25.4645	27.823	25.2858	26.9014	28.9727	25.5782	0.157246	0.0937714	0.526229	0.328561	0.0252348	0.663992	0.381897	0.811464	0.999325	0.253554	0.881688	0.859588	1.05643	0.91812	0.810549	0	0	0	0
An03g01510	An00g00637_at	hypothetical protein	3.62032	3.63738	3.66237	3.54471	4.01016	3.74382	3.9321	3.74226	4.05669	3.62753	3.38968	3.85429	4.1785	4.22146	3.54016	3.53858	3.89611	3.72441	3.62032	3.63738	14.6924	17.3588	11.0419	14.2924	15.1842	12.964	14.0282	12.3707	0.823769	0.288926	0.207206	0.709377	0.178077	0.97762	0.614217	0.581072	0.999325	0.62558	0.97278	0.874724	1.17407	0.954799	0.84198	0	0	0	0
An04g03740	An00g00638_at	hypothetical protein	4.09487	4.21639	4.21427	4.11383	4.41637	4.55729	4.30572	4.00547	4.00137	3.73412	3.63793	4.01079	4.22527	3.91127	3.83678	3.78495	4.1164	4.25451	4.09487	4.21639	22.4218	17.3074	13.3369	17.8221	14.1497	14.9065	18.1948	17.8226	0.0332035	0.0575057	0.27396	0.0498322	0.0332214	0.388355	0.307198	0.642443	0.927059	0.293371	0.794856	0.817547	1.11769	0.811479	0.794878	0	0	0	0
An03g02460	An00g00639_at	hypothetical protein	3.2255	3.23889	3.26851	3.21626	3.19564	3.39833	3.38853	3.25812	3.74265	3.16677	3.12551	4.00143	3.54503	3.66946	3.1902	3.26168	3.30137	3.32103	3.2255	3.23889	9.82859	12.4998	8.92501	10.0097	10.6894	12.3938	9.92591	9.39696	0.90318	0.305748	0.0417099	0.947653	0.765073	0.988014	0.629981	0.326818	0.999325	0.943329	1.01843	0.855167	1.38866	1.0099	0.956084	0	0	0	0
An01g02380	An00g00640_at	hypothetical protein	4.33035	4.43125	4.2265	4.33576	4.44178	4.34182	4.31212	4.72073	4.46367	4.02812	4.31669	4.70653	4.29426	4.47315	3.97827	4.66462	4.55368	4.43556	4.33035	4.43125	20.9925	20.8065	17.7221	22.8865	19.0357	25.7335	22.5432	20.8331	0.47838	0.46562	0.00668916	0.557566	0.949688	0.896369	0.753671	0.166198	0.999325	0.987738	1.09022	0.914891	1.45206	1.07387	0.992405	0	0	0	0
An11g10230	An00g00641_at	hypothetical protein	2.93772	3.00799	2.95854	2.92755	2.96125	3.06485	2.94408	2.98747	3.28276	3.28293	3.11714	3.68952	3.19717	3.37396	3.39079	3.48724	3.10188	2.98464	2.93772	3.00799	8.07268	9.4477	9.53986	7.81244	10.0453	12.0284	8.2435	7.8509	0.704881	0.481027	0.015372	0.808503	0.747303	0.953386	0.765517	0.224711	0.999325	0.937943	0.967763	1.06325	1.26086	1.02116	0.972527	0	0	0	0
An04g03730	An00g00642_at	hypothetical protein	2.77241	2.76076	2.76557	2.73249	2.66769	2.91327	2.93412	2.85429	2.92209	3.33951	3.29648	2.92014	3.10037	3.29251	3.02866	3.07966	2.90957	2.73119	2.77241	2.76076	6.9186	8.06249	8.95422	7.43435	9.95907	7.99944	7.06349	6.80495	0.54394	0.0878919	0.345537	0.86034	0.888159	0.917873	0.372437	0.697893	0.999325	0.973065	1.07455	1.23523	0.89337	1.02094	0.983573	0	0	0	0
An04g03730	An00g00642_x_at	hypothetical protein	2.90834	2.95632	2.94827	2.94485	2.88779	2.87282	3.02602	2.81649	3.56655	3.39708	3.36116	2.98357	3.02689	3.03358	3.21212	3.24813	2.84335	2.83729	2.90834	2.95632	7.36306	9.82677	9.75838	7.57505	9.28778	8.66888	7.16179	7.63343	0.821336	0.654385	0.352905	0.825465	0.774299	0.976632	0.860835	0.70247	0.999325	0.945536	1.02879	0.94515	0.888353	0.972664	1.03672	0	0	0	0
An07g06210	An00g00643_at	hypothetical protein	9.16025	8.77518	8.66387	8.73611	8.61175	8.19229	9.13809	8.86857	8.43436	9.00934	9.13626	8.85029	8.79906	8.8984	8.6713	8.73926	8.07173	8.49447	9.16025	8.77518	338.267	392.544	478.965	513.184	495.888	444.11	311.502	500.671	0.00957541	0.117123	0.598932	0.566451	0.0136823	0.232713	0.425259	0.851195	0.999325	0.178522	1.5171	1.26327	0.927228	0.920875	1.4801	0	0	0	0
An07g06210	An00g00643_x_at	hypothetical protein	8.98963	8.50416	8.62571	8.57183	8.42472	8.02021	8.85513	8.54464	8.15303	8.68518	8.77914	8.63113	8.58602	8.75577	8.28715	8.57614	7.74076	8.32841	8.98963	8.50416	298.681	330.734	370.453	415.84	421.818	389.002	262.211	429.613	0.0567019	0.150015	0.764863	0.429508	0.0385178	0.480707	0.473403	0.920106	0.999325	0.314671	1.39225	1.2754	1.05007	0.877896	1.43837	0	0	0	0
An03g02450	An00g00644_at	hypothetical protein	3.50271	3.37749	3.5185	3.42496	3.94236	3.55478	3.53832	3.43845	3.42875	3.43741	3.46463	3.1979	3.80893	3.44063	3.63722	3.23019	3.6209	3.44	3.50271	3.37749	13.441	12.2851	11.7202	11.223	10.8455	9.27951	11.5551	10.8536	0.103882	0.250154	0.0404654	0.167298	0.0579264	0.592928	0.578256	0.322532	0.999325	0.382807	0.83498	0.882816	0.791754	0.859687	0.807499	0	0	0	0
An12g04130	An00g00645_at	hypothetical protein	5.0567	5.05473	5.06853	5.10154	5.17445	5.02451	4.70129	5.09909	5.13217	4.70659	4.84319	4.69858	5.27964	5.0785	4.97255	5.21696	5.1587	5.10566	5.0567	5.05473	34.2845	36.9091	30.0204	29.8609	29.7032	31.0769	35.0703	33.26	0.277782	0.096819	0.781866	0.855924	0.808051	0.789024	0.388159	0.925973	0.999325	0.953112	0.870975	0.804765	1.03519	1.02292	0.970118	0	0	0	0
An09g02950	An00g00646_at	hypothetical protein	4.27703	4.13112	4.23856	4.44829	4.62834	4.24686	4.48145	4.30227	4.5706	3.90493	3.847	3.88615	4.1898	4.15525	4.14378	4.40144	4.05473	4.1822	4.27703	4.13112	21.6696	20.8243	15.949	20.9934	16.3372	17.6769	17.3693	18.4311	0.813476	0.085783	0.448001	0.114409	0.23899	0.974296	0.370565	0.766256	0.999325	0.688089	0.968791	0.784523	1.10834	0.801549	0.850551	0	0	0	0
An02g08890	An00g00647_at	hypothetical protein	3.31	3.30898	3.32299	3.30308	3.45944	3.27398	3.18942	3.42258	3.40665	3.53811	3.34076	3.14799	3.2632	2.95168	3.22239	3.22117	3.48516	3.49634	3.31	3.30898	10.3153	10.0905	9.72417	9.89019	9.48005	9.09188	11.2414	9.91416	0.705721	0.576617	0.547808	0.443865	0.721859	0.953386	0.82204	0.820905	0.999325	0.933441	0.95879	0.939504	0.934977	1.08978	0.961115	0	0	0	0
An16g05900	An00g00648_at	hypothetical protein	3.58115	3.45755	3.55431	3.5521	3.54612	3.54208	3.55062	3.56874	3.14809	3.6848	3.50131	3.22678	3.29754	3.4103	3.5057	3.50404	3.57821	3.61402	3.58115	3.45755	11.6649	9.33606	11.3412	11.7916	11.6928	10.306	12.0931	11.4665	0.907363	0.0260448	0.310729	0.698351	0.853387	0.988702	0.21755	0.673371	0.999325	0.964062	1.01086	1.25243	0.908719	1.03671	0.982989	0	0	0	0
An11g01680	An00g00649_at	hypothetical protein	3.229	3.26467	3.15061	3.20205	3.17948	3.20283	3.2469	3.30959	3.25942	2.90025	3.71225	3.01188	3.36657	3.35521	3.34137	3.184	3.25024	3.33138	3.229	3.26467	9.13343	9.93827	11.5259	9.70175	8.7406	8.56193	9.78661	9.49281	0.594785	0.265625	0.0171534	0.543345	0.733079	0.932524	0.592642	0.232814	0.999325	0.935923	1.06222	0.879489	0.742842	1.07152	1.03935	0	0	0	0
An18g05730	An00g00650_at	hypothetical protein	5.65817	5.73591	6.05608	5.68368	5.5885	6.24507	5.50301	5.84611	6.29347	6.05051	6.18134	5.56244	6.34394	5.73944	5.88054	5.24685	5.81261	5.87719	5.65817	5.73591	60.413	79.8214	65.3873	51.0755	59.5065	42.3605	57.4764	51.8776	0.282452	0.0699818	0.0113173	0.74537	0.327882	0.79313	0.339159	0.201197	0.999325	0.763771	0.845439	0.745495	0.64784	0.951392	0.858716	0	0	0	0
An15g03180	An00g00651_at	hypothetical protein	3.20149	3.08987	3.13177	3.18993	3.24889	3.12942	3.30532	3.17167	2.92802	3.28577	3.11925	3.69567	3.11992	3.0688	3.13529	3.27035	3.12476	3.13627	3.20149	3.08987	9.12075	8.13402	8.73782	9.43807	9.04603	11.1813	8.75747	8.85002	0.731807	0.294932	0.023544	0.684011	0.762565	0.95863	0.619374	0.266725	0.999325	0.942866	1.03479	1.11212	1.27964	0.96017	0.970316	0	0	0	0
An10g00980	An00g00652_at	hypothetical protein	4.35063	4.49695	4.50121	4.59908	5.02396	4.97484	4.31062	4.55006	4.23404	4.00971	3.37285	4.12898	4.37558	3.74305	3.81472	4.4864	4.71562	4.57695	4.35063	4.49695	31.9867	19.7641	12.0736	21.5608	14.6861	19.8036	25.0421	21.4632	0.00326271	0.0189781	0.000530578	0.0468374	0.00300355	0.132424	0.190161	0.0620819	0.914622	0.0802119	0.674057	0.743068	1.64024	0.782892	0.671004	0	0	0	0
An16g05890	An00g00653_at	hypothetical protein	3.17102	3.18831	3.12652	3.10017	3.22163	3.09109	3.40189	2.8621	3.15823	3.4484	3.40659	3.27935	3.27247	3.16384	2.93514	3.18882	3.0857	3.25497	3.17102	3.18831	8.91578	9.28789	9.00586	8.76646	9.89101	9.4093	9.00254	9.06098	0.894559	0.622817	0.73135	0.939408	0.899112	0.987779	0.843897	0.907895	0.999325	0.976122	0.983253	1.06494	1.0448	1.00973	1.01629	0	0	0	0
An15g03170	An00g00654_at	hypothetical protein	3.7046	3.59241	3.78259	3.5837	3.7551	3.64948	3.91193	3.46953	3.56439	3.62092	3.74102	3.67132	3.81355	3.37481	3.71654	3.94682	3.74324	3.8044	3.7046	3.59241	13.0167	12.8971	13.2579	12.9128	11.297	14.0166	13.6783	12.5403	0.942405	0.243325	0.617373	0.655988	0.73728	0.991743	0.572639	0.858899	0.999325	0.937009	0.992017	0.875934	1.05723	1.05083	0.963403	0	0	0	0
An07g00660	An00g00655_at	hypothetical protein	3.43133	3.39512	3.34678	3.37201	3.37176	3.29678	3.26466	3.29085	3.35074	3.19421	3.26259	3.74511	3.02049	3.25165	3.29869	3.58274	3.49082	3.31639	3.43133	3.39512	10.0859	9.09842	9.71788	9.69847	9.3368	12.6751	10.5825	10.6533	0.652826	0.766021	0.0070583	0.58165	0.531009	0.947213	0.914072	0.170397	0.999325	0.869866	0.961587	1.0262	1.30431	1.04923	1.05625	0	0	0	0
An01g13110	An00g00656_at	hypothetical protein	3.83479	3.7261	3.7957	3.82297	3.80885	3.93568	3.7954	3.86838	3.66833	3.35539	3.4588	3.53724	3.36102	3.51444	3.53216	3.3317	3.77376	3.73577	3.83479	3.7261	14.6442	11.4294	11.2783	14.2401	10.8146	10.8113	13.4989	13.7413	0.771801	0.568218	0.661749	0.403534	0.511993	0.96701	0.817804	0.879979	0.999325	0.861366	0.972405	0.946213	0.958593	0.921786	0.938341	0	0	0	0
An07g03230	An00g00657_at	hypothetical protein	3.87487	4.08176	3.94892	4.08378	4.07819	4.30935	4.34654	3.95905	3.81637	3.7541	3.96715	3.83759	4.09434	3.78173	3.92796	3.74956	3.95044	4.01337	3.87487	4.08176	18.3	15.5125	15.4288	17.7876	13.6224	13.8669	15.8006	15.7613	0.782573	0.218049	0.30766	0.16674	0.16011	0.968907	0.549011	0.671528	0.999325	0.603354	0.971998	0.878161	0.898769	0.863421	0.861275	0	0	0	0
An02g00520	An00g00658_at	hypothetical protein	3.95192	3.94574	3.95804	3.91325	4.12652	3.92888	3.96554	3.98599	4.05735	4.13037	3.89199	4.05818	3.84192	3.86901	3.77471	4.3726	4.13978	3.98602	3.95192	3.94574	16.3102	15.4511	14.2545	15.7335	15.9965	18.5763	16.713	15.4425	0.71092	0.720886	0.0139508	0.801415	0.574685	0.953985	0.893349	0.217917	0.999325	0.885755	0.964644	1.0353	1.30319	1.0247	0.9468	0	0	0	0
An15g03160	An00g00659_at	hypothetical protein	3.48371	3.48355	3.45894	3.50493	3.60006	3.58697	3.59091	3.4682	3.86373	3.5321	3.53742	3.81059	3.90713	3.83219	3.85584	3.6566	3.62252	3.5908	3.48371	3.48355	12.0713	14.7785	12.9657	11.5479	12.8362	13.3022	12.1818	11.186	0.699786	0.230549	0.82334	0.936677	0.509698	0.952691	0.560026	0.941376	0.999325	0.86111	0.956637	0.868572	1.02595	1.00915	0.926662	0	0	0	0
An08g04950	An00g00660_at	hypothetical protein	3.45928	3.54795	3.54833	3.42298	3.63858	3.64347	3.56889	3.53594	3.7715	4.02645	3.82828	4.15471	4.04286	3.75504	3.86234	3.81122	3.54797	3.51707	3.45928	3.54795	12.4755	15.003	14.3732	11.7323	14.8331	15.8122	11.5716	11.3421	0.528969	0.90642	0.33253	0.442237	0.333353	0.913233	0.96672	0.688305	0.999325	0.767192	0.94043	0.988671	1.10011	0.927548	0.90915	0	0	0	0
An13g02910	An00g00661_at	hypothetical protein	3.81322	4.03549	3.85852	3.96819	4.14966	4.04198	3.61508	3.79771	3.76181	3.17302	3.64616	3.80028	3.49783	3.41161	3.53785	3.44421	3.77746	3.81106	3.81322	4.03549	17.0988	12.379	12.0587	13.0538	9.79681	12.3141	13.8735	15.1827	0.0192602	0.0382866	0.841628	0.0605838	0.266881	0.320715	0.260554	0.947727	0.959618	0.715416	0.763432	0.791409	1.02118	0.811373	0.88794	0	0	0	0
An08g04940	An00g00662_at	hypothetical protein	3.69805	3.6236	3.70678	3.65086	3.91301	3.8404	3.83777	3.9103	3.90101	3.57407	3.68896	4.18022	3.92524	4.05877	3.73621	4.14485	3.71839	3.90616	3.69805	3.6236	14.6894	15.065	13.1099	14.6623	14.0883	17.908	14.0479	12.6479	0.985534	0.513987	0.00709892	0.662431	0.156228	0.997394	0.786649	0.170572	0.999325	0.597176	0.998153	0.935168	1.36599	0.956325	0.861021	0	0	0	0
An07g00650	An00g00663_at	hypothetical protein	3.70902	3.52848	3.51656	3.56275	3.74912	3.74613	3.51919	3.77245	3.64082	3.62109	3.73948	3.60582	3.44347	3.77861	3.69424	3.74023	3.70629	3.60052	3.70902	3.52848	13.4322	11.6491	13.1488	12.517	12.9947	12.7553	12.583	12.2844	0.478321	0.277609	0.758515	0.511173	0.371844	0.896369	0.604234	0.917949	0.999325	0.794096	0.931868	1.11551	0.970071	0.936777	0.914547	0	0	0	0
An09g01310	An00g00664_at	hypothetical protein	3.44771	3.43	3.46646	3.57253	3.87319	3.38225	3.43116	3.34157	3.35183	3.24456	3.29964	3.25988	3.23258	3.418	3.30479	3.42525	3.39016	3.37807	3.44771	3.43	12.361	9.79609	9.86429	10.4568	10.0651	10.1441	10.4405	10.8442	0.135515	0.801952	0.795651	0.132169	0.236084	0.63594	0.928243	0.931338	0.999325	0.684932	0.845951	1.02746	1.02836	0.844633	0.877295	0	0	0	0
An12g07350	An00g00665_at	hypothetical protein	3.41599	3.45529	3.57436	3.54176	3.73769	3.48247	3.48434	3.42983	3.49251	3.23478	3.41126	3.2869	3.34287	3.36007	3.38312	3.09218	3.5204	3.56485	3.41599	3.45529	12.2107	10.6863	10.5355	10.9821	9.83157	9.12322	11.653	10.8201	0.240343	0.351794	0.117733	0.597859	0.183594	0.760176	0.670279	0.480798	0.999325	0.631435	0.899382	0.920017	0.86595	0.954322	0.88611	0	0	0	0
An07g07810	An00g00666_at	hypothetical protein	6.13886	6.2199	6.3825	5.96166	6.2301	6.64677	6.18354	6.46121	7.08148	6.48998	6.60978	6.70189	6.85707	6.18059	6.46345	6.16768	6.52604	6.53578	6.13886	6.2199	86.7288	125.303	92.8361	80.0248	80.7441	86.5095	92.4698	72.4734	0.564723	0.00570667	0.612955	0.64571	0.208368	0.924312	0.112345	0.858022	0.999325	0.657234	0.922702	0.644393	0.931852	1.0662	0.835633	0	0	0	0
An07g01410	An00g00667_at	hypothetical protein	3.78208	3.72613	3.87596	3.86828	3.92657	3.74202	3.8252	3.71816	4.00819	3.81955	4.14962	3.77535	3.89352	3.91348	3.72334	3.74095	3.90211	3.9252	3.78208	3.72613	14.2638	15.4641	15.3108	13.658	14.586	13.5305	15.0705	13.4927	0.739421	0.654628	0.349733	0.673662	0.67049	0.9611	0.860835	0.701147	0.999325	0.918368	0.957528	0.943218	0.883725	1.05655	0.945935	0	0	0	0
An13g02900	An00g00668_at	hypothetical protein	3.88746	3.89605	3.99659	4.1686	4.31271	4.36681	4.06632	3.83281	4.52567	3.76479	4.00562	3.88173	4.76424	3.80857	3.795	4.26315	4.00725	3.97516	3.88746	3.89605	20.2487	25.0191	14.9317	15.4503	13.8008	16.8239	15.9027	14.8434	0.0219867	4.74747e-05	0.277822	0.0375237	0.0102567	0.336503	0.0160189	0.645034	0.887268	0.152974	0.763028	0.551611	1.12672	0.785371	0.733055	0	-1	0	0
An12g04100	An00g00669_at	hypothetical protein	3.86588	3.93368	3.93038	3.97593	4.2673	4.02188	3.74648	3.60649	3.72589	3.52993	4.75773	3.58385	3.56394	3.30872	3.69858	3.53287	3.82387	3.83974	3.86588	3.93368	17.6867	12.5092	18.7414	12.786	10.6984	11.7808	14.2393	14.9262	0.0574098	0.337304	0.0100028	0.189451	0.299049	0.481758	0.657966	0.193607	0.999325	0.742971	0.722915	0.855247	0.628596	0.805086	0.843925	0	0	0	0
An09g06880	An00g00670_at	hypothetical protein	3.55874	3.56116	3.60774	3.58491	3.71465	3.72875	3.65029	3.52924	3.18957	3.31714	3.85754	3.65109	3.60923	3.85268	3.59396	3.30266	3.62103	3.51442	3.55874	3.56116	13.193	10.5517	13.2301	12.04	11.9996	11.1338	11.8575	11.7937	0.494257	0.340162	0.206012	0.426347	0.403869	0.90212	0.660579	0.579831	0.999325	0.812837	0.912603	1.13722	0.841552	0.898772	0.893939	0	0	0	0
An01g01770	An00g00671_at	hypothetical protein	3.97655	3.98286	3.9057	4.15219	4.26854	4.01255	4.17653	3.92675	3.88728	4.22155	4.13345	4.11072	4.05419	4.38114	3.46608	4.23999	4.2435	4.27716	3.97655	3.98286	17.6371	15.6787	13.9265	16.583	19.7166	18.0679	19.164	15.7765	0.646999	0.102594	0.0669194	0.53842	0.41114	0.945819	0.401655	0.384628	0.999325	0.815814	0.940234	1.25754	1.29737	1.08657	0.894504	0	0	0	0
An15g06090	An00g00672_at	hypothetical protein	4.66188	4.5833	4.71073	4.60423	4.92232	4.90201	4.66848	4.81407	4.98012	4.30929	4.10011	4.75243	4.46374	4.76191	4.74286	4.8704	4.59916	4.79395	4.66188	4.5833	30.1099	26.3902	21.4289	26.7464	23.1927	28.0789	25.9301	24.6341	0.440093	0.400784	0.0902983	0.332849	0.198866	0.880828	0.708194	0.4304	0.999325	0.648119	0.888294	0.878837	1.31033	0.861183	0.818141	0	0	0	0
An13g01630	An00g00673_at	hypothetical protein	5.11191	5.07664	4.92661	5.07142	5.6434	5.05785	5.35308	5.11567	4.90193	4.68229	4.73765	5.1865	5.28859	4.8197	5.00519	4.75335	5.14717	5.25996	5.11191	5.07664	40.8036	34.1842	29.2714	37.6447	26.9272	31.3398	36.8492	34.1609	0.569352	0.105299	0.629172	0.47307	0.218874	0.925556	0.406432	0.864866	0.999325	0.666618	0.922584	0.787709	1.07066	0.903088	0.837203	0	0	0	0
An02g03530	An00g00674_at	hypothetical protein	3.33123	3.30944	3.22653	3.30508	3.30382	3.262	3.41119	3.27111	3.58187	4.18825	3.74571	3.91793	3.89983	4.03506	3.70955	3.8976	3.41886	3.3195	3.33123	3.30944	9.73315	13.3693	13.2473	10.1341	17.2875	15.0091	10.3329	9.98898	0.671137	0.0145748	0.200229	0.530861	0.784573	0.949276	0.168365	0.576004	0.999325	0.948231	1.04119	1.29307	1.133	1.06162	1.02628	0	0	0	0
An03g02420	An00g00675_at	hypothetical protein	3.5448	3.63576	3.64451	3.58709	3.74281	3.65696	3.6684	3.69721	3.55523	3.3202	3.16873	3.75275	3.35446	3.49755	3.24151	3.69646	3.55394	3.34335	3.5448	3.63576	12.995	10.9651	9.22227	12.842	10.6212	13.2196	10.9181	12.0443	0.900568	0.737083	0.00150138	0.0810939	0.427529	0.988014	0.901638	0.100819	0.999325	0.826362	0.98823	0.968637	1.43344	0.840175	0.92684	0	0	0	0
An12g01860	An00g00676_at	hypothetical protein	4.18918	4.14384	4.28232	4.12259	4.17216	4.49019	3.89519	3.85718	3.82989	3.94049	3.74575	4.01623	4.01648	3.72602	3.88901	3.82322	4.11098	3.91239	4.18918	4.14384	20.1286	15.1704	14.0976	14.6841	14.2536	15.134	16.1301	17.9574	0.00543447	0.531519	0.477284	0.0378552	0.259116	0.174444	0.796443	0.782883	0.887268	0.710581	0.729515	0.939566	1.07352	0.801352	0.892135	0	0	0	0
An15g01630	An00g00677_at	hypothetical protein	4.45559	4.22917	4.2511	4.23127	4.57504	4.43229	4.16106	4.33431	4.07286	4.15074	4.03421	4.01654	4.12271	4.2078	4.09298	4.50621	4.25619	4.41126	4.45559	4.22917	22.685	17.1221	16.7211	18.9968	18.117	19.1779	20.1642	20.2855	0.104206	0.590211	0.201436	0.268964	0.293129	0.593375	0.828099	0.577254	0.999325	0.738242	0.837414	1.0581	1.14693	0.888877	0.894223	0	0	0	0
An16g09290	An00g00678_at	hypothetical protein	7.99113	8.30353	8.18218	8.23788	7.81454	7.73392	7.97553	8.28878	8.36624	8.46928	8.32064	8.27827	8.21559	8.38534	8.39797	8.43701	7.77165	8.0281	7.99113	8.30353	218.915	313.195	328.4	280.557	344.249	328.02	238.836	283.524	0.0266914	0.36442	0.991032	0.402446	0.0217193	0.365002	0.679262	0.996984	0.999325	0.233035	1.28158	1.09915	0.998845	1.091	1.29513	0	0	0	0
An14g07120	An00g00679_at	hypothetical protein	4.1091	4.05216	4.19686	4.10247	4.17093	4.16561	3.67952	4.14294	4.65875	4.25765	4.3031	4.48257	4.22199	4.1084	4.10144	3.93635	4.2961	4.26823	4.1091	4.05216	17.9794	21.7112	18.4081	15.0452	18.1642	18.5001	19.4563	16.9197	0.191315	0.190824	0.969986	0.553456	0.647595	0.707442	0.52205	0.989792	0.999325	0.910117	0.836801	0.836627	1.005	1.08214	0.94106	0	0	0	0
An03g02410	An00g00680_at	hypothetical protein	3.0714	2.90546	2.95631	2.98365	2.92543	2.938	2.94075	3.03913	3.10087	3.10994	3.14449	3.00195	3.5175	3.136	3.19149	3.25604	2.81501	2.9456	3.0714	2.90546	7.63018	9.91206	8.98792	7.94443	8.7118	8.74824	7.36307	7.93608	0.715833	0.253786	0.807155	0.747778	0.722897	0.955701	0.580719	0.935908	0.999325	0.934023	1.04118	0.878909	0.973333	0.964993	1.04009	0	0	0	0
An11g08110	An00g00681_at	hypothetical protein	3.6275	3.60273	3.67765	3.62934	3.72297	3.643	3.49729	3.69035	3.47127	3.51806	3.63354	3.28832	3.78238	3.63681	3.6368	4.32938	3.75938	3.94271	3.6275	3.60273	12.8437	12.3533	12.425	12.0739	11.9375	14.0145	14.4304	12.2534	0.699875	0.83061	0.455861	0.470325	0.768952	0.952691	0.940324	0.770488	0.999325	0.944444	0.940065	0.966341	1.12793	1.12354	0.954042	0	0	0	0
An04g05470	An00g00682_at	hypothetical protein	4.2534	4.12113	4.20141	4.27175	4.28391	4.3432	4.32514	4.45618	4.11525	4.08468	4.16642	4.20078	4.28959	3.9834	4.23013	4.25757	4.29693	4.27783	4.2534	4.12113	19.8843	18.41	18.3572	20.9758	16.382	18.7546	19.5268	18.2176	0.585508	0.242235	0.826278	0.852472	0.375665	0.930085	0.571756	0.942423	0.999325	0.796988	1.0549	0.889841	1.02165	0.982021	0.916183	0	0	0	0
An02g14370	An00g00683_at	hypothetical protein	3.4707	3.56285	3.45617	3.57104	3.73108	3.63596	3.61186	3.62429	3.49259	3.59357	3.32095	4.00981	3.75768	3.64803	3.68407	3.87713	3.78557	3.90035	3.4707	3.56285	12.8484	12.3389	11.3334	12.2786	12.3018	15.3852	14.3498	11.446	0.639666	0.975149	0.0056727	0.262493	0.242159	0.944284	0.991979	0.155073	0.999325	0.692313	0.955649	0.996997	1.35751	1.11685	0.890849	0	0	0	0
An14g07110	An00g00684_at	hypothetical protein	3.87619	3.92628	3.79165	3.91152	3.90553	3.82562	3.99443	3.66396	3.82899	3.78669	4.09556	3.6516	4.11759	3.64256	3.43443	3.70136	3.60342	3.80708	3.87619	3.92628	14.5765	15.7065	13.5949	14.2136	13.1285	12.7859	13.0434	14.9413	0.863466	0.232504	0.67639	0.452639	0.86613	0.983469	0.561485	0.887432	0.999325	0.968143	0.9751	0.835863	0.940491	0.894824	1.02503	0	0	0	0
An12g10080	An00g00685_at	hypothetical protein	3.53386	3.61482	3.58384	3.63978	3.60399	3.56926	3.59037	3.67274	3.44897	3.85479	4.09106	4.05551	3.66666	3.79849	3.84641	3.59888	3.39559	3.70029	3.53386	3.61482	12.0138	11.7763	15.657	12.3939	14.1884	14.1938	11.696	11.912	0.780622	0.110274	0.385778	0.810452	0.939246	0.968308	0.413817	0.727388	0.999325	0.986208	1.03164	1.20483	0.906551	0.973544	0.991523	0	0	0	0
An09g04050	An00g00686_at	hypothetical protein	7.56165	7.61058	7.52713	7.7654	7.44843	8.02969	7.85221	7.78198	7.63917	8.0155	7.65853	7.68676	7.90883	7.7547	7.61118	7.78708	7.80746	7.66476	7.56165	7.61058	213.643	218.88	198.756	225.518	236.402	213.327	213.207	192.154	0.64887	0.518314	0.55248	0.986223	0.376859	0.946386	0.788773	0.823498	0.999414	0.797527	1.05558	1.08005	1.07331	0.997958	0.899415	0	0	0	0
An09g04040	An00g00687_at	hypothetical protein	3.9939	3.9533	3.9843	3.93709	4.00813	3.93662	3.89028	4.12415	4.32177	3.69235	3.97366	4.37347	4.26532	3.74802	4.4223	4.12055	3.89281	4.01401	3.9939	3.9533	15.6965	19.6104	18.3534	16.0802	13.1792	18.9879	15.4915	15.7099	0.812323	0.00119373	0.738532	0.897092	0.993329	0.974296	0.0609066	0.91148	0.999325	0.998263	1.02444	0.672051	1.03457	0.986939	1.00085	0	0	0	0
An18g03160	An00g00688_at	hypothetical protein	3.66317	3.42353	3.6515	3.57282	3.63176	3.49965	3.77873	3.72305	3.6659	3.61229	3.59856	3.45028	3.59735	3.71492	3.9198	3.69216	3.69713	3.59338	3.66317	3.42353	11.8409	12.3945	13.5402	13.4626	12.6723	11.8862	12.5121	11.6588	0.210649	0.824433	0.20424	0.582653	0.876691	0.733808	0.938209	0.578605	0.999325	0.970959	1.13696	1.02241	0.877846	1.05669	0.984623	0	0	0	0
An07g06170	An00g00689_at	hypothetical protein	3.73396	3.76522	3.76109	3.88945	3.46238	3.39003	3.52819	3.75753	4.30645	3.88754	4.62729	3.79883	3.69506	3.69973	4.0761	3.97669	3.67961	3.60817	3.73396	3.76522	10.7495	16.0084	20.4169	12.4914	13.8675	14.8024	12.5003	13.4505	0.300615	0.321652	0.0364138	0.298404	0.130302	0.811919	0.645498	0.309506	0.999325	0.556046	1.16204	0.866263	0.725006	1.16287	1.25127	0	0	0	0
An06g00530	An00g00690_at	hypothetical protein	3.56563	3.4269	3.5446	3.50306	3.49101	3.67236	3.41864	3.48774	3.73526	3.63737	3.48139	3.18703	3.03294	3.89878	3.32725	3.18645	3.47762	3.46191	3.56563	3.4269	11.9727	10.4403	10.5877	10.9525	13.624	9.10549	11.0791	11.2845	0.493536	0.0531833	0.253056	0.550167	0.647544	0.90212	0.297126	0.62578	0.999325	0.910117	0.914788	1.30494	0.860005	0.925358	0.942513	0	0	0	0
An16g05870	An00g00691_at	hypothetical protein	3.47854	3.4479	3.52578	3.39951	3.72514	3.25714	3.5569	3.56368	3.82996	3.46378	3.39117	3.86605	4.19864	3.33326	3.36135	3.86884	3.36057	3.60311	3.47854	3.4479	11.2444	16.1594	10.3838	11.7965	10.5452	14.5954	11.1722	11.0289	0.663414	0.00125254	0.00649717	0.953195	0.860156	0.947504	0.0626657	0.165822	0.999325	0.96587	1.0491	0.652577	1.4056	0.993576	0.980834	0	0	0	0
An01g10330	An00g00692_at	hypothetical protein	3.65255	3.84314	3.73235	3.75435	3.95509	3.6519	3.70908	3.84762	3.72536	3.48717	3.43871	4.10237	3.50914	3.52608	3.44733	3.68339	3.71348	3.64001	3.65255	3.84314	13.9626	12.2716	10.8756	13.7213	11.3658	14.855	12.7882	13.4342	0.866812	0.464525	0.0079983	0.403306	0.711031	0.983469	0.752839	0.177892	0.999325	0.929368	0.98272	0.926187	1.36591	0.915889	0.962157	0	0	0	0
An08g02890	An00g00693_at	hypothetical protein	2.96546	3.06561	2.92547	3.02192	2.96131	2.90604	2.91502	2.97454	3.19731	3.12064	3.07595	3.05598	3.14491	3.25851	3.02642	3.32555	2.99544	3.05601	2.96546	3.06561	7.64053	9.0074	8.28894	7.6996	9.12341	9.13097	8.14391	8.08661	0.927544	0.879906	0.263311	0.455374	0.505937	0.991172	0.958594	0.63264	0.999325	0.859696	1.00773	1.01288	1.10158	1.06588	1.05838	0	0	0	0
An04g02180	An00g00694_at	hypothetical protein	3.74471	3.72644	3.74904	3.71597	3.83781	3.79944	3.69765	3.69184	3.82567	3.54337	3.53761	3.7325	3.65907	3.48812	3.67387	3.66759	3.85511	3.88641	3.74471	3.72644	14.1098	13.3833	12.174	12.9488	11.4378	12.9964	14.629	13.3205	0.265869	0.0515426	0.392889	0.633824	0.45052	0.78103	0.293378	0.732232	0.999325	0.834778	0.917715	0.854632	1.06755	1.03679	0.944055	0	0	0	0
An08g08990	An00g00695_at	hypothetical protein	3.13023	3.14284	3.1401	3.17271	3.463	3.24114	3.30221	3.13168	3.24981	3.13849	3.24463	2.85635	3.42949	3.07434	3.06295	3.36524	3.33777	3.41255	3.13023	3.14284	10.2111	10.1236	8.89989	9.29817	8.61237	8.63858	10.3759	8.79409	0.409491	0.163569	0.79088	0.886683	0.195872	0.87147	0.489627	0.929516	0.999325	0.6456	0.910591	0.850722	0.970638	1.01613	0.861225	0	0	0	0
An12g04080	An00g00696_at	hypothetical protein	3.54044	3.57332	3.62107	3.57319	3.75887	3.72542	3.59504	3.79875	3.68224	3.50094	3.17757	3.78192	4.37074	3.85582	3.72458	3.66907	3.62312	3.79459	3.54044	3.57332	13.3813	16.2965	10.9365	12.9681	12.8028	13.2278	13.076	11.7687	0.829544	0.112486	0.203758	0.874103	0.383904	0.978366	0.416765	0.57804	0.999325	0.801991	0.969118	0.785615	1.20951	0.977185	0.879486	0	0	0	0
An07g04140	An00g00697_at	hypothetical protein	5.06701	4.69634	4.75956	4.90136	4.75745	4.68626	4.50907	4.60884	4.35425	4.32864	4.03178	4.23591	4.41503	3.98186	4.67044	4.29489	4.73259	4.86841	5.06701	4.69634	26.3888	20.8885	20.4087	23.5712	17.8178	19.2315	27.8672	29.4801	0.390696	0.232279	0.648588	0.675672	0.399499	0.863819	0.561247	0.874813	0.999325	0.809884	0.893228	0.852994	0.942319	1.05603	1.11715	0	0	0	0
An07g06160	An00g00698_at	hypothetical protein	3.95269	3.80891	3.8659	3.8733	4.14361	4.1287	3.7122	3.80801	3.79187	3.47794	3.41023	3.40456	3.7959	3.52591	3.46772	3.58705	3.75535	3.77088	3.95269	3.80891	17.5835	13.8699	10.8451	13.5489	11.3288	11.2809	13.5772	14.7312	0.00348193	0.01691	0.609038	0.00368632	0.0329395	0.135548	0.179978	0.855259	0.444721	0.291414	0.770546	0.816791	1.04018	0.772156	0.837783	0	0	0	0
An16g09280	An00g00699_at	hypothetical protein	6.56638	6.41442	6.14957	7.12918	6.28802	5.82015	7.14573	6.91148	5.73918	6.20218	7.13657	6.51166	6.13665	7.20789	7.0069	6.78234	6.1618	6.01331	6.56638	6.41442	66.4449	61.3042	134.525	130.563	104.332	100.218	68.0045	89.9094	0.00669545	0.0258367	0.191335	0.915581	0.180182	0.193515	0.21656	0.567707	0.999325	0.627014	1.96498	1.70187	0.744975	1.02347	1.35314	0	0	0	0
An06g00520	An00g00700_at	hypothetical protein	3.60304	3.57604	3.62204	3.68385	3.81866	3.63882	3.53534	3.60682	3.42347	3.31757	3.51947	3.50742	3.65509	3.46855	4.09292	3.61501	3.73464	3.64718	3.60304	3.57604	13.2575	11.6259	13.9888	11.8851	10.5054	11.8041	12.9144	12.0381	0.331997	0.367243	0.14005	0.813188	0.390084	0.830945	0.680502	0.513093	0.999325	0.805357	0.896477	0.903617	0.843828	0.974118	0.908023	0	0	0	0
An01g09470	An00g00701_at	hypothetical protein	4.69229	4.61815	4.78249	4.82883	4.79167	4.7842	4.69387	4.66834	4.38497	4.28226	4.56679	4.49338	4.13479	4.61243	4.41553	4.57214	4.57498	4.62525	4.69229	4.61815	27.6256	19.1581	22.4892	25.6539	21.8164	23.1471	24.2535	25.1977	0.460427	0.203491	0.772043	0.20268	0.361495	0.889669	0.535349	0.921803	0.999325	0.784465	0.928626	1.13876	1.02926	0.877933	0.912111	0	0	0	0
An16g05860	An00g00702_at	hypothetical protein	3.24518	3.17937	3.19791	3.32889	3.20939	3.35928	3.36225	3.58247	3.4647	3.4175	3.23487	3.30725	3.88602	3.21926	3.42534	3.61501	3.1779	3.53132	3.24518	3.17937	9.7428	12.7759	10.0568	11.099	9.97544	11.013	10.2291	9.26811	0.416695	0.13354	0.569218	0.75923	0.753333	0.871648	0.453951	0.833159	0.999325	0.940356	1.1392	0.780799	1.09507	1.04992	0.951278	0	0	0	0
An14g05580	An00g00703_at	hypothetical protein	3.64872	3.63262	3.69335	3.60008	3.84961	3.74111	3.63646	3.52633	4.11982	3.87514	4.11254	3.91793	3.64504	3.97834	3.70753	3.4834	3.53855	3.7225	3.64872	3.63262	13.8841	14.7478	15.0327	11.9703	15.2078	13.002	12.385	12.4724	0.247857	0.80678	0.257713	0.369008	0.398452	0.765678	0.930417	0.628445	0.999325	0.809541	0.862164	1.03119	0.864914	0.89203	0.898326	0	0	0	0
An16g05850	An00g00704_at	hypothetical protein	4.14874	3.9229	4.0481	3.97646	4.22414	4.03804	3.9904	3.78977	4.05726	3.66866	3.67957	4.2085	4.02299	4.46047	3.63977	4.12868	3.8152	3.92638	4.14874	3.9229	17.5219	16.4512	12.6378	14.8263	16.7323	17.9834	14.6293	16.4022	0.217921	0.897993	0.0158688	0.185084	0.618653	0.744484	0.963445	0.226277	0.999325	0.902787	0.846158	1.01709	1.42298	0.834916	0.936095	0	0	0	0
An03g02390	An00g00705_at	hypothetical protein	4.46016	4.48048	4.55226	4.43459	4.39579	4.54426	4.29629	4.35071	4.11581	4.13221	4.07438	4.71174	4.24902	4.4246	4.17151	4.24626	4.45804	4.50103	4.46016	4.48048	22.1622	18.1565	17.4233	20.0218	19.4057	22.3004	22.3087	22.1666	0.378711	0.561263	0.0434287	0.95385	0.998602	0.855614	0.813241	0.331893	0.999325	0.999597	0.903421	1.0688	1.27992	1.00661	1.0002	0	0	0	0
An09g02940	An00g00706_at	hypothetical protein	4.03053	3.98588	3.79612	4.20549	4.08878	3.90951	3.93944	4.0991	4.02699	3.71782	4.09157	3.98406	3.78512	4.19582	4.22168	3.84814	3.84158	3.9552	4.03053	3.98588	15.9905	14.9913	17.8348	16.2151	15.5282	15.0961	14.9119	16.0913	0.905681	0.765327	0.170215	0.555303	0.957446	0.988307	0.914057	0.545731	0.999325	0.989653	1.01405	1.03581	0.846439	0.932545	1.0063	0	0	0	0
An15g01610	An00g00707_at	hypothetical protein	4.05832	3.95223	3.90039	4.01417	4.2102	4.10419	3.9121	4.00103	4.04967	3.6385	3.7286	3.85725	3.57403	4.49559	3.48379	3.84434	4.08652	3.98964	4.05832	3.95223	17.8419	14.0437	12.1779	15.5255	16.7611	14.4279	16.428	16.0586	0.366474	0.254591	0.274018	0.58853	0.491543	0.850239	0.581344	0.642443	0.999325	0.853617	0.870172	1.1935	1.18476	0.920754	0.900051	0	0	0	0
An08g02880	An00g00708_at	hypothetical protein	3.72644	3.70872	3.70171	3.69987	3.86484	3.88551	3.73619	3.90982	3.8339	3.88649	3.88488	4.13326	4.07723	3.92151	4.04337	3.71562	3.88948	3.92761	3.72644	3.70872	14.6738	15.5147	15.607	14.1527	14.97	15.1836	15.0172	13.1554	0.740005	0.742877	0.800546	0.831714	0.323247	0.9611	0.903672	0.93371	0.999325	0.761132	0.964486	0.964887	0.972867	1.0234	0.896518	0	0	0	0
An18g05710	An00g00709_at	hypothetical protein	5.05805	4.98447	5.10053	5.05406	5.00376	4.99911	4.94474	5.02087	5.15143	4.92946	5.29501	5.24151	5.09973	5.29174	5.20838	5.47101	5.13607	5.15364	5.05805	4.98447	32.0319	34.9103	38.0993	31.6208	34.5496	40.9632	35.3798	32.4751	0.900425	0.919852	0.486093	0.342821	0.89411	0.988014	0.970985	0.788542	0.999325	0.975495	0.987167	0.989668	1.07517	1.10452	1.01384	0	0	0	0
An10g00940	An00g00710_at	hypothetical protein	4.90044	4.83576	4.81832	4.88357	5.0478	4.89456	5.00739	4.92256	4.79605	4.89815	4.91431	4.97838	4.48735	4.24823	4.66217	4.97586	4.9707	5.10128	4.90044	4.83576	31.3671	24.9626	27.6314	31.2325	23.805	31.4965	32.8084	29.2041	0.972174	0.700763	0.297092	0.716112	0.56434	0.995013	0.883735	0.660887	0.999325	0.88196	0.99571	0.953624	1.13988	1.04595	0.931044	0	0	0	0
An01g12160	An00g00711_at	hypothetical protein	2.6236	2.68019	2.66615	2.59029	2.83449	2.70108	2.71636	2.63388	2.57259	3.00216	2.96789	2.79142	2.74848	3.09802	2.69786	2.80958	2.64067	2.77205	2.6236	2.68019	6.8106	6.32269	7.12494	6.38691	8.28265	6.96682	6.52673	6.28493	0.487806	0.00907757	0.8071	0.644088	0.387715	0.900196	0.138347	0.935908	0.999325	0.804081	0.93779	1.30999	0.977807	0.958319	0.922815	0	0	0	0
An01g12160	An00g00711_x_at	hypothetical protein	2.54928	2.55718	2.57463	2.64945	2.66903	2.65433	2.59659	2.57889	2.62558	2.80112	2.73506	2.68835	2.88839	2.86501	2.98846	2.74342	2.55994	2.54929	2.54928	2.55718	6.3277	6.75983	7.26901	6.01157	7.12588	6.56996	5.8751	5.86946	0.561506	0.550351	0.2596	0.403386	0.397467	0.923857	0.806845	0.629225	0.999325	0.809541	0.95004	1.05415	0.903832	0.928473	0.927582	0	0	0	0
An11g06550	An00g00712_at	hypothetical protein	3.86163	3.85988	3.90928	3.93365	4.29659	3.92097	4.02771	3.84377	3.97483	3.53013	3.50432	3.55577	3.63204	3.13564	3.84291	3.76505	3.8895	3.83225	3.86163	3.85988	17.2531	13.962	12.7605	15.303	10.0762	12.6443	14.5291	14.5279	0.362907	0.022017	0.943887	0.198729	0.198523	0.848787	0.201955	0.981851	0.999325	0.648119	0.886972	0.72169	0.990892	0.842117	0.842047	0	0	0	0
An13g02870	An00g00713_at	hypothetical protein	3.85765	3.83135	3.84587	3.74742	3.94946	3.86607	3.93604	4.13838	3.92066	3.72369	4.05504	3.90953	3.91343	4.19259	3.76279	3.85101	3.78654	3.98571	3.85765	3.83135	15.0091	15.106	15.0211	16.418	15.5424	14.7258	14.7857	14.3651	0.403192	0.788552	0.851594	0.88759	0.680169	0.868231	0.9235	0.952306	0.999325	0.921456	1.09387	1.02889	0.98034	0.985114	0.957097	0	0	0	0
An11g10170	An00g00714_at	hypothetical protein	3.56005	3.52953	3.55091	3.52969	3.79276	3.67946	3.74291	3.5276	3.42982	3.43919	3.56394	3.40731	3.74052	3.33076	3.62955	3.48064	3.35287	3.38159	3.56005	3.52953	13.3255	12.0017	12.0984	12.4257	10.4467	10.8828	10.319	11.6705	0.428229	0.126753	0.23633	0.00930675	0.143151	0.875266	0.443148	0.610669	0.653257	0.577581	0.932479	0.870435	0.899519	0.77438	0.875802	0	0	0	0
An01g10320	An00g00715_at	hypothetical protein	5.00998	5.00826	5.03893	5.12086	5.08757	4.73071	4.55573	4.47709	4.46438	4.72183	4.34643	4.93145	4.42499	4.55727	4.35849	4.6086	4.87493	4.78094	5.00998	5.00826	30.0468	21.7763	20.4278	22.8863	24.9255	27.2848	28.4022	32.203	0.0305952	0.255016	0.0227233	0.629067	0.552845	0.38367	0.581766	0.263333	0.999325	0.876773	0.761687	1.14462	1.33567	0.945266	1.07176	0	0	0	0
An15g06830	An00g00716_at	hypothetical protein	3.14962	3.10763	3.09137	3.10803	3.18087	3.29672	3.14163	3.12227	3.1553	3.03456	3.30379	3.30295	3.2356	3.03761	3.03796	3.35888	3.01947	3.1642	3.14962	3.10763	9.44005	9.16064	9.00593	8.76619	8.20262	10.0625	8.5258	8.74602	0.385545	0.2023	0.200494	0.237811	0.371314	0.860744	0.533667	0.576033	0.999325	0.793198	0.928617	0.895419	1.11732	0.903153	0.92648	0	0	0	0
An03g01440	An00g00717_at	hypothetical protein	2.97706	3.05133	2.93111	2.93033	3.0019	2.97786	2.97004	2.88236	3.06136	3.44933	3.24362	3.26166	3.47769	3.17962	3.1585	3.14515	2.97448	3.12806	2.97706	3.05133	7.94408	9.64329	9.19635	7.60104	9.94848	9.21133	8.28942	8.07912	0.655643	0.752538	0.986834	0.667206	0.864396	0.947301	0.908108	0.995954	0.999325	0.967213	0.956818	1.03165	1.00163	1.04347	1.017	0	0	0	0
An06g01790	An00g00718_at	hypothetical protein	3.34307	3.3814	3.35888	3.36661	3.53828	3.47982	3.52064	3.13816	3.53573	3.36729	3.26639	3.09026	3.33701	3.26105	3.10686	3.27494	3.37362	3.37064	3.34307	3.3814	11.3849	10.8255	9.10478	10.0519	9.94639	9.07944	10.3541	10.2833	0.211892	0.389176	0.977105	0.336131	0.303479	0.735162	0.699602	0.991941	0.999325	0.745669	0.882918	0.918789	0.997216	0.909461	0.903243	0	0	0	0
An08g10840	An00g00719_at	hypothetical protein	3.26914	3.2122	3.31265	3.21574	3.31013	3.43142	3.25375	3.29092	3.10329	3.11977	3.01837	3.10644	3.21403	3.01351	3.08074	3.51116	3.36155	3.20413	3.26914	3.2122	10.3444	8.92999	8.27955	9.66209	8.37817	9.90942	9.73271	9.45235	0.505097	0.532875	0.0921257	0.551005	0.381019	0.903966	0.797636	0.434778	0.999325	0.799944	0.934042	0.938207	1.19685	0.940869	0.913766	0	0	0	0
An08g08970	An00g00720_at	hypothetical protein	2.67798	2.66999	2.68241	2.62253	2.80872	2.69342	2.95477	2.64678	2.89526	3.41694	2.95711	3.039	3.13508	2.9566	3.1425	2.95457	2.6596	2.5992	2.67798	2.66999	6.73215	8.08457	8.281	6.96815	9.10571	7.9822	6.18769	6.3819	0.749241	0.278591	0.733205	0.437887	0.620968	0.962886	0.604698	0.909004	0.999325	0.903347	1.03505	1.12631	0.963916	0.919124	0.947973	0	0	0	0
An08g08970	An00g00720_x_at	hypothetical protein	2.85737	2.85801	2.80566	2.79834	2.81647	2.9809	3.0496	2.79434	2.862	3.3535	3.58767	3.21617	3.02598	3.22071	3.02146	3.23941	2.78785	2.82574	2.85737	2.85801	7.45746	7.69538	9.88035	7.5788	9.76153	9.36833	6.99729	7.24854	0.900893	0.0814822	0.682135	0.624415	0.826546	0.988014	0.362424	0.889946	0.999325	0.959653	1.01627	1.26849	0.948177	0.938293	0.971985	0	0	0	0
An02g03500	An00g00721_at	hypothetical protein	4.07608	3.94509	4.05348	4.0488	4.0562	4.12132	4.11177	4.00582	3.87282	3.65051	4.21662	3.96804	4.22716	3.8491	3.85362	3.8865	4.07591	4.03222	4.07608	3.94509	17.0153	16.5641	16.3942	16.6655	13.4525	15.2134	16.611	16.1178	0.839684	0.0567942	0.470169	0.814834	0.599089	0.980013	0.305678	0.778909	0.999325	0.896757	0.979445	0.812147	0.927973	0.976238	0.947254	0	0	0	0
An01g13090	An00g00722_at	hypothetical protein	4.22022	4.2204	4.33809	4.26768	4.46726	4.48057	4.22969	4.35759	4.2568	4.06125	4.33784	3.82764	4.28759	4.09513	4.14057	4.10625	4.31183	4.3231	4.22022	4.2204	22.222	19.3223	18.8855	19.6117	16.8911	15.6375	19.9382	18.6397	0.207694	0.176896	0.0652145	0.271106	0.0836756	0.7302	0.505135	0.38011	0.999325	0.456277	0.882535	0.874176	0.828018	0.897231	0.838796	0	0	0	0
An01g10310	An00g00723_at	hypothetical protein	7.50728	7.34869	7.51463	7.48897	6.72712	7.21206	7.20701	7.06918	7.0043	7.6023	6.91373	6.79816	6.79052	7.09259	6.79731	6.96207	7.58599	7.25141	7.50728	7.34869	125.33	119.214	115.802	140.858	162.855	117.793	171.101	172.206	0.395645	0.0337022	0.900143	0.0340164	0.0309658	0.86504	0.243277	0.970547	0.876612	0.281682	1.1239	1.36607	1.01719	1.3652	1.37402	0	0	0	0
An15g06060	An00g00724_at	hypothetical protein	4.35081	4.15426	4.3036	4.39372	4.44448	4.34647	4.4322	4.22217	4.00679	3.68602	4.19265	4.06279	4.32053	4.2097	4.05915	4.22386	4.4273	4.26485	4.35081	4.15426	21.046	17.922	17.459	20.073	15.4321	17.6712	20.3376	19.0608	0.702087	0.23674	0.922077	0.781761	0.427144	0.952996	0.566206	0.97699	0.999325	0.826362	0.95377	0.861069	1.01215	0.96634	0.905673	0	0	0	0
An11g01620	An00g00725_at	hypothetical protein	3.50208	3.50287	3.52289	3.52202	3.65406	3.5422	3.50218	3.45413	3.71986	3.28006	3.61323	3.32251	3.83497	3.2668	3.80032	3.29208	3.45262	3.51309	3.50208	3.50287	12.11	13.7125	13.0572	11.1437	9.66943	9.8991	11.18	11.3331	0.28077	0.00027733	0.00200073	0.299302	0.38644	0.790771	0.0316833	0.109957	0.999325	0.803044	0.920208	0.705157	0.758134	0.923206	0.935848	0	-1	0	0
An14g05560	An00g00726_at	hypothetical protein	3.01039	2.99121	3.01076	3.05623	3.05038	3.00702	3.16994	3.05708	3.25551	3.06517	2.95318	2.94278	3.38594	3.22863	3.09285	3.3265	3.22833	3.33286	3.01039	2.99121	8.16074	9.99166	8.12865	8.65486	8.85749	8.78255	9.71757	8.00444	0.529717	0.206988	0.410428	0.0751904	0.835253	0.913573	0.539366	0.742473	0.997667	0.96115	1.06055	0.886488	1.08044	1.19077	0.980847	0	0	0	0
An09g05750	An00g00727_at	hypothetical protein	3.68892	3.55712	3.7189	3.77671	3.69491	3.90813	3.64964	3.63782	3.17013	3.52768	3.35965	3.0941	3.75577	3.49493	3.63201	3.89737	3.37879	3.51306	3.68892	3.55712	13.9435	11.0269	11.281	12.4989	11.4027	11.2803	10.8975	12.3208	0.483401	0.828675	0.999666	0.126026	0.428947	0.897675	0.93983	0.999666	0.999325	0.826362	0.896397	1.03409	0.999935	0.781547	0.883624	0	0	0	0
An09g04020	An00g00728_at	hypothetical protein	3.89258	3.76785	3.87557	3.88489	3.78817	3.82211	3.82096	3.73785	3.82094	3.70042	4.18475	3.40585	3.82233	3.72881	3.70882	3.95805	3.73729	3.84636	3.89258	3.76785	13.9785	14.1393	15.4206	13.7314	13.1284	12.8344	13.8501	14.2236	0.880564	0.534554	0.136404	0.938	0.883584	0.985586	0.798519	0.508704	0.999325	0.972046	0.982322	0.928504	0.83229	0.990812	1.01753	0	0	0	0
An16g06570	An00g00729_at	hypothetical protein	4.64359	4.51865	4.5019	4.72846	4.9602	4.60568	4.51799	4.43343	4.02337	4.29642	4.31076	4.37752	4.7706	4.55521	4.23017	4.20044	4.49384	4.59403	4.64359	4.51865	27.5301	21.068	19.2992	22.2497	21.4933	19.5484	23.3271	23.9362	0.175594	0.895666	0.93289	0.286247	0.365261	0.689663	0.962894	0.978332	0.999325	0.787662	0.808194	1.02019	1.01291	0.847332	0.869456	0	0	0	0
An03g00630	An00g00730_at	hypothetical protein	4.41635	4.36472	4.42515	4.40427	4.26475	4.26532	4.45284	4.24073	4.08082	4.30634	4.27402	4.60304	4.30987	4.26039	4.35838	4.45594	4.40241	4.36247	4.41635	4.36472	19.2266	18.3199	19.9207	20.3476	19.4725	23.0947	20.8567	20.9741	0.517388	0.486249	0.104046	0.356063	0.324846	0.907743	0.768768	0.456593	0.999325	0.762039	1.0583	1.06292	1.15933	1.08478	1.09089	0	0	0	0
An18g03140	An00g00731_at	hypothetical protein	4.00129	4.15021	3.85517	3.91709	4.32529	4.07513	3.93918	3.84052	3.42068	3.43716	3.27221	3.47287	3.70349	3.68838	3.66718	3.58775	3.82534	4.02292	4.00129	4.15021	18.3819	11.8112	11.0785	14.8239	11.8168	11.5539	15.1803	16.8625	0.0742787	0.996676	0.713293	0.108545	0.453841	0.531643	0.998535	0.902531	0.999325	0.836553	0.80644	1.00048	1.04291	0.825832	0.917344	0	0	0	0
An07g06140	An00g00732_at	hypothetical protein	5.39298	5.31362	5.35351	5.16956	5.10661	5.1199	5.04171	5.09169	4.90625	5.19569	5.15054	5.29416	5.16473	4.76652	5.06431	4.90581	5.0656	5.21332	5.39298	5.31362	34.6133	32.7969	34.4738	33.5142	31.5837	34.2964	35.2479	40.8794	0.772198	0.735364	0.963031	0.870403	0.149157	0.96701	0.900598	0.987473	0.999325	0.587274	0.968246	0.963007	0.994854	1.01833	1.18103	0	0	0	0
An06g00500	An00g00733_at	hypothetical protein	4.74575	4.93094	4.75621	4.68883	4.09513	4.75895	4.72351	4.76173	4.25673	4.60235	4.82558	4.66503	4.45749	4.71272	4.95994	5.07197	4.78341	4.52015	4.74575	4.93094	21.5115	20.4937	29.7076	26.7714	25.2382	29.2123	25.1377	28.608	0.14747	0.166546	0.908132	0.293969	0.064987	0.6511	0.491741	0.972427	0.999325	0.403294	1.24451	1.23151	0.983326	1.16857	1.32989	0	0	0	0
An15g05400	An00g00734_at	hypothetical protein	3.57746	3.46037	3.57616	3.66998	3.70746	3.84576	3.31969	3.66145	3.8562	3.32972	3.39643	3.69738	3.96465	3.7988	3.61379	3.5178	3.48618	3.73784	3.57746	3.46037	13.7048	15.0368	11.3539	11.24	11.829	12.1897	12.2271	11.4631	0.112958	0.059601	0.555585	0.348159	0.150164	0.607452	0.313543	0.824862	0.999325	0.587792	0.820151	0.786673	1.07362	0.892175	0.836425	0	0	0	0
An02g06660	An00g00735_at	hypothetical protein	7.63204	7.67898	7.57999	7.93498	7.71707	7.82094	8.25429	8.3234	8.06295	8.47256	8.25169	8.30458	8.31284	8.36697	8.18311	8.19725	7.96921	7.77556	7.63204	7.67898	218.124	291.61	297.635	312.745	342.455	304.63	234.328	201.622	0.00153134	0.105904	0.807093	0.455131	0.413127	0.0881675	0.407931	0.935908	0.999325	0.817121	1.43379	1.17436	1.0235	1.07429	0.924346	0	0	0	0
An13g02860	An00g00736_at	hypothetical protein	4.62769	4.64356	4.79431	4.74814	4.87378	4.75895	4.47978	4.55862	4.84164	4.06465	4.04084	4.27246	4.47291	4.26741	4.19994	4.42893	4.61159	4.65875	4.62769	4.64356	28.1754	25.2336	17.3925	22.9305	17.9515	20.4028	24.85	24.8578	0.0515142	0.00321594	0.121979	0.216793	0.217896	0.463372	0.0893871	0.487411	0.999325	0.6657	0.813851	0.711414	1.17308	0.881975	0.882254	0	0	0	0
An15g03130	An00g00737_at	hypothetical protein	3.97684	3.83404	3.88998	3.98133	3.76477	4.03382	3.70605	3.97418	3.65531	4.35081	4.0704	4.62276	4.02004	3.84642	3.95356	4.54015	3.80829	3.75386	3.97684	3.83404	14.9212	14.2974	16.1334	14.3215	17.1319	23.9417	13.7473	14.9849	0.73617	0.150831	0.00477809	0.503371	0.972062	0.960271	0.473988	0.145336	0.999325	0.993026	0.959806	1.19826	1.48398	0.921322	1.00427	0	0	0	0
An15g05390	An00g00738_at	hypothetical protein	4.45245	4.45468	4.63042	4.49333	4.5645	4.33394	4.50428	4.26276	4.16607	3.84782	4.00034	3.54216	4.2433	3.8715	4.10037	4.06049	4.39286	4.38887	4.45245	4.45468	21.8449	18.4389	16.5684	20.8724	14.5169	13.9416	20.9788	21.9107	0.677167	0.041332	0.128232	0.711349	0.977989	0.950073	0.269522	0.497119	0.999325	0.993985	0.95548	0.787294	0.841459	0.960354	1.00301	0	0	0	0
An01g00650	An00g00739_at	hypothetical protein	2.97368	3.03217	2.99006	3.03904	3.07425	2.97992	3.16556	2.98882	3.55254	3.10843	3.52845	2.92747	3.22582	3.00616	2.97458	3.4794	2.96723	2.88921	2.97368	3.03217	8.15161	10.4772	9.52366	8.43968	8.3241	9.21148	7.61173	8.01624	0.793958	0.0984183	0.802074	0.607511	0.899692	0.969771	0.392294	0.934196	0.999325	0.97625	1.03534	0.794499	0.967221	0.93377	0.983393	0	0	0	0
An07g03180	An00g00740_at	hypothetical protein	5.00819	4.6716	4.71116	4.87193	4.91522	4.93313	4.72791	4.89844	4.73684	4.47784	4.69912	4.77679	4.51906	4.5776	4.82191	4.63987	4.84384	4.90472	5.00819	4.6716	30.3615	24.7259	27.1055	28.1132	23.0664	26.1426	29.3295	28.6388	0.421802	0.467352	0.703288	0.715679	0.540059	0.873232	0.754733	0.898768	0.999325	0.872663	0.925949	0.932888	0.964476	0.966009	0.943259	0	0	0	0
An15g02310	An00g00741_at	hypothetical protein	4.30354	5.15249	4.77862	4.52074	4.43842	4.07881	3.75379	4.40709	4.37112	4.83104	6.34327	4.99864	5.83859	4.85326	5.47563	4.45301	4.19131	4.22419	4.30354	5.15249	19.1413	34.4123	60.1065	16.9174	28.6835	26.4616	18.4782	26.5017	0.661512	0.520154	0.00951548	0.900235	0.257561	0.947504	0.790249	0.191195	0.999325	0.708605	0.883821	0.833525	0.440245	0.965357	1.38453	0	0	0	0
An13g02850	An00g00742_at	hypothetical protein	3.57932	3.53481	3.52006	3.46348	3.32266	3.50372	3.73252	3.42493	3.69235	3.08778	3.516	3.41044	3.4682	3.60406	3.49954	3.14241	3.50904	3.48835	3.57932	3.53481	10.653	11.9611	11.3748	11.9482	10.1677	9.68953	11.3035	11.7702	0.329182	0.173752	0.179014	0.610048	0.394545	0.829473	0.501311	0.553917	0.999325	0.808767	1.12158	0.850065	0.851842	1.06106	1.10487	0	0	0	0
An03g06610	An00g00743_at	hypothetical protein	4.09681	3.75262	4.01776	3.82053	4.05651	3.83334	3.7404	3.77677	3.92038	3.68704	3.85714	3.51258	3.77207	3.64687	4.10937	3.62262	4.02621	3.92576	4.09681	3.75262	15.4007	14.3823	15.8154	13.5346	12.7017	11.8565	15.7359	15.1865	0.216486	0.233547	0.011424	0.832649	0.890621	0.743256	0.562505	0.201553	0.999325	0.974438	0.878832	0.883147	0.749679	1.02176	0.986092	0	0	0	0
An13g02840	An00g00744_at	hypothetical protein	3.55443	3.5256	3.4934	3.48753	3.7832	3.52102	3.38975	3.51061	3.40559	3.10905	3.35345	3.16741	3.39433	3.20543	3.10268	3.32943	3.69587	3.5993	3.55443	3.5256	12.5717	10.5558	9.37011	10.9297	8.9212	9.50323	12.5323	11.6319	0.138574	0.0795632	0.876877	0.972487	0.398983	0.639289	0.359285	0.962457	0.999325	0.80984	0.869385	0.845148	1.01421	0.996866	0.925243	0	0	0	0
An09g00730	An00g00745_at	hypothetical protein	2.66757	2.65945	2.69979	2.68447	2.66774	2.65089	2.68003	2.735	2.72403	2.94629	2.92583	2.93458	2.77011	2.98161	3.20532	3.03274	2.75857	2.72183	2.66757	2.65945	6.31733	6.71353	8.372	6.53196	7.80259	7.90991	6.68162	6.33572	0.675259	0.0735915	0.478952	0.484388	0.970831	0.950059	0.347013	0.784158	0.999325	0.992839	1.03398	1.16222	0.944806	1.05767	1.00291	0	0	0	0
An09g00730	An00g00745_s_at	hypothetical protein	2.85442	2.80098	2.80565	2.74538	2.84764	2.9241	2.93192	2.94053	2.9258	2.86931	2.95906	3.12467	3.05617	2.9048	2.99062	2.90498	2.82233	2.86794	2.85442	2.80098	7.39151	7.95017	7.8617	7.65404	7.39759	8.08265	7.18573	7.0994	0.66591	0.377648	0.731388	0.726596	0.618281	0.947504	0.689305	0.907895	0.999325	0.902751	1.03552	0.930495	1.0281	0.972161	0.96048	0	0	0	0
An01g10300	An00g00746_at	hypothetical protein	3.13847	3.06251	3.05027	3.18524	3.18149	3.09772	2.91166	3.32102	3.23592	3.05641	3.37248	3.15321	3.34431	3.33975	3.36807	3.0022	3.16584	3.13546	3.13847	3.06251	8.81282	9.78189	10.3408	8.67184	9.17737	8.44272	8.88056	8.57711	0.882127	0.559659	0.0771559	0.943865	0.80329	0.98569	0.812352	0.403553	0.999325	0.951839	0.984002	0.9382	0.816448	1.00769	0.973253	0	0	0	0
An04g03670	An00g00747_at	hypothetical protein	3.35184	3.35577	3.3853	3.48094	3.48408	3.53335	3.33728	3.22439	3.4907	2.92656	3.13145	3.46037	3.57743	3.2222	3.25566	3.44874	3.3231	3.38258	3.35184	3.35577	11.3823	11.584	9.14861	9.71919	8.42325	10.9629	10.2166	10.2234	0.0893221	0.00227646	0.0549893	0.233233	0.236005	0.567017	0.0778531	0.359396	0.999325	0.684932	0.853889	0.727142	1.19831	0.897587	0.898187	0	0	0	0
An02g04090	An00g00748_at	hypothetical protein	4.71577	4.71429	4.68732	4.85295	4.42931	4.7735	4.73981	4.66043	4.97585	5.05826	5.65146	5.71958	5.66253	5.25602	5.78656	5.34125	4.68111	4.88696	4.71577	4.71429	24.2751	39.9242	52.6738	25.9942	35.6824	46.219	27.551	26.2643	0.666735	0.481913	0.414471	0.429081	0.620468	0.94763	0.766418	0.745551	0.999325	0.903175	1.07082	0.893753	0.877457	1.13495	1.08195	0	0	0	0
An02g14320	An00g00749_at	hypothetical protein	3.57987	3.58188	3.59148	3.56899	3.59164	3.48206	3.38968	3.5358	3.61352	3.53867	3.23358	3.55922	3.93076	4.01848	3.62411	3.69045	3.43078	3.63065	3.57987	3.58188	11.6064	13.6624	10.7693	11.0253	13.7235	12.3363	11.5572	11.966	0.665145	0.969931	0.261087	0.971328	0.796682	0.947504	0.990479	0.63058	0.999325	0.950328	0.94993	1.00447	1.14551	0.995757	1.03098	0	0	0	0
An02g03470	An00g00750_at	hypothetical protein	4.63209	4.65808	4.53308	4.61526	4.93112	4.70847	4.76543	4.72829	4.44723	4.38886	4.3028	4.26667	4.63375	5.01759	4.87894	4.83948	4.38549	4.54504	4.63209	4.65808	28.2425	23.2714	24.0985	26.8502	26.0502	23.4753	22.0891	25.0213	0.743692	0.468834	0.865271	0.126116	0.437363	0.962023	0.756065	0.956458	0.999325	0.830371	0.950702	1.11941	0.974141	0.782123	0.885943	0	0	0	0
An12g07300	An00g00751_at	hypothetical protein	5.06282	5.10958	5.17152	5.05071	5.60569	5.27885	5.08959	5.10719	5.41139	5.42052	5.83764	6.01635	5.51437	5.32251	6.01214	5.14858	4.90756	5.43453	5.06282	5.10958	43.4797	44.1053	60.7532	34.2586	41.3987	47.9171	36.028	33.9702	0.140911	0.685557	0.142481	0.239146	0.12831	0.642473	0.877398	0.515725	0.999325	0.552581	0.787923	0.938634	0.788717	0.828617	0.78129	0	0	0	0
An09g05740	An00g00752_at	hypothetical protein	4.39408	4.21058	4.38788	4.39434	4.44981	4.27435	4.349	4.43105	4.03132	4.21332	4.01268	4.22279	4.17368	4.03345	4.10822	3.83891	4.50366	4.1931	4.39408	4.21058	20.5645	17.1781	16.6846	20.9666	17.4286	16.3458	20.3701	19.7302	0.852221	0.889218	0.84358	0.927183	0.690989	0.981975	0.961274	0.948798	0.999325	0.923759	1.01956	1.01458	0.979693	0.990547	0.959431	0	0	0	0
An02g06650	An00g00753_at	hypothetical protein	5.09991	4.90748	4.90059	4.97964	5.12062	5.14011	5.03643	5.18543	5.11235	4.47307	4.84631	5.25357	4.96855	5.15942	5.12848	4.66186	5.21735	5.18343	5.09991	4.90748	35.0263	32.91	31.7216	34.5575	28.1731	31.0757	36.7683	32.082	0.926378	0.295479	0.887837	0.739686	0.549473	0.991172	0.620269	0.965422	0.999325	0.875077	0.986616	0.856065	0.979639	1.04973	0.915941	0	0	0	0
An02g06640	An00g00754_at	hypothetical protein	4.22893	4.14367	4.11424	4.15753	4.32515	4.20342	4.29121	4.28917	3.888	4.00333	4.24746	3.90231	3.89095	4.53896	4.33211	4.48867	4.05316	4.25318	4.22893	4.14367	19.2167	14.82	19.5593	19.5648	19.3082	18.3218	17.7922	18.2055	0.891093	0.0578788	0.619522	0.559106	0.680937	0.987162	0.307981	0.859993	0.999325	0.92178	1.01812	1.30285	0.936731	0.925872	0.947381	0	0	0	0
An02g07030	An00g00755_at	hypothetical protein	3.97471	3.98441	4.04114	4.09357	4.02684	4.05037	3.91353	3.86494	3.99117	3.83516	3.83406	3.70544	3.81265	3.95734	3.94521	3.93203	3.9932	3.76115	3.97471	3.98441	16.434	14.9483	14.8217	14.8175	14.8898	14.1109	14.6942	15.7749	0.239114	0.963595	0.569355	0.205012	0.635039	0.760176	0.988112	0.833159	0.999325	0.907357	0.901639	0.996087	0.952042	0.894135	0.959899	0	0	0	0
An15g05380	An00g00756_at	hypothetical protein	4.10384	4.01745	4.01238	4.02156	4.36511	4.33717	3.9572	4.10588	3.62978	3.91084	4.25898	3.44192	3.7862	3.89266	3.96158	3.81703	3.98067	4.03607	4.10384	4.01745	20.4091	13.0682	17.271	16.3536	14.9467	12.376	16.0931	16.6869	0.0413914	0.196503	0.00430683	0.0302524	0.0607899	0.423139	0.528385	0.140208	0.86541	0.392349	0.801291	1.14374	0.716578	0.788524	0.817623	0	0	0	0
An07g04100	An00g00757_at	hypothetical protein	3.72776	3.72196	3.75688	3.71143	3.525	3.87212	3.79955	3.97521	3.82486	3.70329	3.48509	4.34784	3.95097	3.55103	3.60592	3.95975	3.78937	3.81742	3.72776	3.72196	12.9831	14.804	11.6763	14.7985	12.3562	17.7999	13.9616	13.2219	0.231443	0.10547	0.00109947	0.499313	0.864461	0.755261	0.40677	0.0862285	0.999325	0.967213	1.13983	0.834649	1.52445	1.07537	1.01839	0	0	0	0
An16g09240	An00g00758_at	hypothetical protein	9.4258	9.38837	9.27386	9.49858	8.80205	9.53021	9.03023	9.6602	8.90221	9.38724	9.38725	9.36345	9.22683	9.48903	10.0532	10.0273	9.2547	8.82172	9.4258	9.38837	574.487	535.419	843.496	650.412	693.684	829.075	525.742	678.916	0.540286	0.210645	0.931779	0.660811	0.412318	0.915931	0.542713	0.978305	0.999325	0.816951	1.13216	1.29559	0.982904	0.91515	1.18178	0	0	0	0
An01g04820	An00g00759_at	hypothetical protein	4.94452	5.06008	5.06379	5.25693	5.16136	5.12541	5.19797	4.85854	4.94155	4.6474	4.98086	4.72416	4.86137	4.90027	4.68574	4.95512	4.93469	4.98457	4.94452	5.06008	35.3437	29.8873	28.5081	32.6329	27.3569	28.6336	31.117	32.051	0.447478	0.400755	0.966311	0.232123	0.354209	0.883991	0.708194	0.988714	0.999325	0.778216	0.923303	0.915336	1.0044	0.880411	0.906838	0	0	0	0
An14g03260	An00g00760_at	hypothetical protein	3.49626	3.46032	3.4994	3.48098	3.62725	3.5532	3.45709	3.4775	3.65328	3.55917	3.31463	3.60925	3.96712	3.36281	3.42779	3.85417	3.52413	3.6281	3.49626	3.46032	12.0439	14.0276	10.3475	11.0601	11.0119	13.2848	11.9266	11.1447	0.377056	0.0205701	0.017403	0.918168	0.420168	0.854664	0.195706	0.233581	0.999325	0.82126	0.918319	0.785012	1.28387	0.990266	0.925344	0	0	0	0
An12g04040	An00g00761_at	hypothetical protein	4.67791	4.65262	4.52219	4.65233	5.05779	4.65099	4.56092	4.66764	4.65663	4.45262	5.0185	4.7965	5.11164	4.39964	4.274	4.31609	4.7865	4.40276	4.67791	4.65262	28.9279	29.5305	25.0415	24.4927	21.498	23.5278	24.1614	25.3737	0.365332	0.0950989	0.731435	0.32853	0.473516	0.849709	0.384343	0.907895	0.999325	0.845361	0.846682	0.727992	0.939553	0.835227	0.877137	0	0	0	0
An12g02660	An00g00762_at	hypothetical protein	6.52795	6.81313	6.74148	5.9321	4.90608	4.26352	6.41986	5.51891	4.11332	4.48009	4.28797	3.97549	4.80002	4.29306	4.15154	3.39325	4.26807	4.23266	6.52795	6.81313	23.9973	21.9579	18.6325	62.6563	20.9166	12.856	19.0321	101.867	0.00061345	0.83046	0.116678	0.314947	9.81141e-06	0.0551111	0.940324	0.478899	0.999325	0.0084397	2.61097	0.952574	0.689977	0.793094	4.24493	0	0	0	0
An16g05830	An00g00763_at	hypothetical protein	3.35406	3.35692	3.27723	3.30564	3.44394	3.74747	3.44235	3.4401	3.57452	3.34481	3.36937	3.36128	3.28983	3.2356	3.45522	3.32454	3.40834	3.45805	3.35406	3.35692	12.0897	10.7941	10.6464	10.8621	9.78251	10.1465	10.8018	10.2354	0.243148	0.281756	0.593379	0.220613	0.0782439	0.762589	0.607339	0.847761	0.999325	0.441896	0.898456	0.906282	0.953046	0.89347	0.846619	0	0	0	0
An15g03120	An00g00764_at	hypothetical protein	5.45307	5.34249	5.37231	5.46094	5.70426	5.4421	5.47981	5.46901	5.38166	5.30577	5.46036	5.44657	5.31704	5.20642	5.46288	5.0447	5.4393	5.41808	5.45307	5.34249	47.6096	40.7676	44.0668	44.4592	38.2158	37.9397	43.0723	42.1593	0.477264	0.501819	0.131667	0.303078	0.214985	0.896266	0.779455	0.502328	0.999325	0.663234	0.933827	0.937405	0.860959	0.904698	0.88552	0	0	0	0
An13g02830	An00g00765_at	hypothetical protein	4.23555	4.00479	4.32268	4.33118	4.78332	4.29935	4.12076	4.13401	3.84963	3.59979	3.63794	3.2723	3.6474	3.4877	3.71042	3.4222	4.34277	4.10044	4.23555	4.00479	23.2851	13.4405	12.7655	17.477	11.662	10.177	18.6564	17.3898	0.0292724	0.252126	0.0764962	0.0825415	0.0269549	0.377	0.579828	0.402236	0.999325	0.262475	0.750566	0.867678	0.797229	0.801219	0.746822	0	0	0	0
An13g01570	An00g00766_at	hypothetical protein	3.92577	3.89339	3.9938	3.94548	4.06732	3.92835	3.9626	3.92505	3.96	3.94911	4.12086	3.59246	3.83297	3.55793	3.63825	3.8146	3.96613	4.05851	3.92577	3.89339	15.976	14.8922	14.7185	15.389	13.4872	13.0279	16.1372	15.028	0.738393	0.38193	0.284824	0.928497	0.586432	0.960916	0.692529	0.650751	0.999325	0.889363	0.963256	0.905652	0.885136	1.01009	0.940664	0	0	0	0
An15g01570	An00g00767_at	hypothetical protein	3.64451	3.63145	3.65338	3.6367	3.68832	3.60021	3.73007	3.72703	3.4799	3.20241	3.32847	3.66462	3.88422	3.65505	4.04421	4.00022	3.63931	3.56813	3.64451	3.63145	12.5036	12.8354	12.8736	13.2558	10.7684	14.2453	12.157	12.4492	0.692197	0.243735	0.4949	0.848652	0.976378	0.952	0.572874	0.793807	0.999325	0.993444	1.06016	0.838958	1.10656	0.972286	0.995651	0	0	0	0
An16g05820	An00g00768_at	hypothetical protein	3.719	3.68137	3.74636	3.60421	3.54446	3.94365	3.77652	3.73211	3.6888	3.74593	3.72088	3.49741	3.46289	3.45906	3.79505	3.7615	3.68417	3.74046	3.719	3.68137	13.399	11.9244	13.5288	13.4946	12.1467	12.3759	13.1074	12.9977	0.946167	0.860756	0.403031	0.834536	0.772965	0.992305	0.952604	0.737864	0.999325	0.9452	1.00713	1.01865	0.914778	0.978236	0.970047	0	0	0	0
An09g03360	An00g00769_at	hypothetical protein	2.98302	3.06276	2.96794	2.89456	3.19601	3.00581	2.94317	3.03759	3.13124	2.97586	2.77981	2.93359	3.10252	3.01639	2.89457	2.8394	3.10291	2.99175	2.98302	3.06276	8.57958	8.67508	7.14628	7.94683	7.97855	7.39474	8.26682	8.12795	0.346019	0.304627	0.670496	0.644048	0.502763	0.838852	0.629158	0.885028	0.999325	0.858596	0.926249	0.91971	1.03477	0.963546	0.947359	0	0	0	0
An04g03650	An00g00770_at	hypothetical protein	5.96604	5.89583	5.99719	6.09758	5.72427	5.46775	6.20138	5.93199	5.76657	6.15931	5.49186	5.72758	5.70313	5.54448	5.4073	5.53861	5.8495	5.90643	5.96604	5.89583	48.369	53.2552	43.7005	67.0276	57.7558	49.6284	58.809	61.0083	0.0137913	0.499217	0.294672	0.115885	0.0660229	0.281104	0.778156	0.658454	0.999325	0.406417	1.38575	1.08451	1.13565	1.21584	1.26131	0	0	0	0
An01g01170	An00g00771_at	hypothetical protein	4.43218	4.15742	4.23834	4.47444	4.49248	4.23491	4.34035	4.28851	4.34828	4.00925	3.98059	4.18949	4.37774	4.22918	3.90696	4.78204	4.21703	4.53132	4.43218	4.15742	20.5875	20.5777	15.3885	19.8964	17.3783	22.4053	20.7376	19.6275	0.791169	0.20197	0.00954065	0.955025	0.711466	0.969504	0.533377	0.191195	0.999325	0.929368	0.96643	0.844523	1.45598	1.00729	0.953369	0	0	0	0
An02g10340	An00g00772_at	hypothetical protein	3.8659	3.94825	3.94222	3.85222	4.08372	4.19851	3.98847	4.23788	3.90533	3.95634	3.84248	3.86779	3.95046	3.88132	3.58181	3.81385	4.09503	4.13675	3.8659	3.94825	17.6441	15.22	13.1059	17.3057	15.1247	14.3286	17.3383	15.0019	0.830566	0.94465	0.331826	0.846777	0.0880103	0.978585	0.981097	0.688305	0.999325	0.468087	0.980818	0.99374	1.09329	0.982664	0.850249	0	0	0	0
An15g03110	An00g00773_at	hypothetical protein	4.15882	4.13729	3.99747	4.0993	4.18178	4.23825	4.09161	4.11562	4.1384	4.12467	4.33949	4.01235	4.37077	4.26654	4.09182	4.00618	4.15643	4.06037	4.15882	4.13729	18.5072	19.0878	18.5797	17.1914	18.3233	16.1031	17.2485	17.7292	0.41872	0.65151	0.127464	0.439517	0.63524	0.872499	0.85942	0.496077	0.999325	0.907357	0.928905	0.959946	0.866703	0.931992	0.957961	0	0	0	0
An04g05430	An00g00774_at	hypothetical protein	6.10894	6.61621	6.42213	6.36401	6.26376	6.50335	6.4291	6.64507	7.02373	7.10413	6.85099	6.7625	6.83805	6.86767	6.80583	6.85488	6.51523	6.58408	6.10894	6.61621	83.4914	122.013	113.647	92.8663	126.755	112.104	93.6791	82.2861	0.346896	0.732758	0.902384	0.310049	0.89622	0.838852	0.899305	0.971412	0.999325	0.975708	1.11229	1.03886	0.986421	1.12202	0.985565	0	0	0	0
An03g02350	An00g00775_at	hypothetical protein	3.95162	3.94833	3.83428	3.98384	4.19841	4.01293	3.80373	4.06861	4.09908	4.0094	3.95972	3.76543	4.07371	3.63957	3.76442	3.40923	4.08173	3.92232	3.95162	3.94833	17.2159	16.9874	14.5411	15.3076	14.1672	12.0197	16.0225	15.4547	0.313269	0.127624	0.111335	0.533112	0.353039	0.817572	0.444904	0.467711	0.999325	0.777958	0.889154	0.833982	0.8266	0.93068	0.897703	0	0	0	0
An01g04810	An00g00776_at	hypothetical protein	3.89629	3.84402	3.5879	3.81405	4.1628	3.68039	3.76673	3.71105	3.8248	3.72826	3.47596	4.00798	3.40569	4.03534	3.76052	4.47231	4.06955	3.74956	3.89629	3.84402	15.1537	12.2545	12.28	13.3511	14.7414	18.8977	15.0277	14.6228	0.382933	0.209397	0.00788267	0.953548	0.803657	0.858862	0.541173	0.177593	0.999325	0.951899	0.881046	1.20293	1.5389	0.991688	0.964968	0	0	0	0
An11g09220	An00g00777_at	hypothetical protein	3.86281	3.69868	3.66936	3.6559	3.92841	3.75432	3.64043	3.70602	4.23059	3.37644	3.65397	3.49512	3.46908	3.79658	3.81619	3.60717	3.95184	3.88912	3.86281	3.69868	14.334	14.4184	13.3159	12.7571	12.0128	11.722	15.142	13.7442	0.429687	0.222949	0.388582	0.707893	0.773846	0.875665	0.5539	0.729264	0.999325	0.945397	0.889992	0.833163	0.880296	1.05637	0.958854	0	0	0	0
An08g02840	An00g00778_at	hypothetical protein	3.50498	3.54769	3.66072	3.52954	3.55086	3.61101	3.7194	3.54343	4.05713	3.61932	3.53642	3.59609	3.63669	3.80643	3.63416	3.3052	3.6592	3.60633	3.50498	3.54769	11.9665	14.3892	12.0027	12.3927	13.1126	10.9332	12.4043	11.5221	0.788902	0.480338	0.478381	0.783394	0.772162	0.969421	0.764824	0.783743	0.999325	0.9452	1.03561	0.91128	0.910896	1.03658	0.962859	0	0	0	0
An11g03750	An00g00779_at	hypothetical protein	5.03659	4.9316	4.98883	5.06117	5.36899	5.18743	5.13414	4.90249	4.95016	4.5146	4.62232	4.3809	4.67152	4.71243	4.65164	4.43962	4.8734	4.98432	5.03659	4.9316	38.8061	28.0678	24.8811	32.4088	24.4798	21.2628	30.4603	31.6492	0.0786776	0.172573	0.120585	0.0227521	0.0495997	0.545073	0.500109	0.485657	0.832457	0.355662	0.835147	0.872166	0.854575	0.784934	0.815572	0	0	0	0
An03g03670	An00g00780_at	hypothetical protein	4.04574	3.92831	3.9181	4.00837	4.25356	4.08082	4.06292	3.78345	3.94127	3.66941	3.53129	3.77037	3.90906	3.34283	3.5364	3.82609	4.01267	3.80438	4.04574	3.92831	17.9659	15.1912	11.5823	15.1704	11.3618	13.9117	15.017	15.8567	0.127365	0.0141858	0.100737	0.107662	0.251976	0.625359	0.166717	0.450693	0.999325	0.703167	0.844396	0.74792	1.20112	0.835858	0.8826	0	0	0	0
An07g00560	An00g00781_at	hypothetical protein	4.41429	4.17625	4.22224	4.33077	4.44726	4.23116	4.47757	4.27916	3.8372	4.24192	3.98513	4.07602	4.30559	4.31778	4.49255	4.37959	4.36534	4.30341	4.41429	4.17625	20.2411	16.8117	18.8807	20.7979	19.4252	18.7369	20.1733	19.6339	0.839934	0.290999	0.954588	0.980067	0.8207	0.980013	0.615777	0.984792	0.999325	0.958086	1.02751	1.15545	0.992383	0.996651	0.970003	0	0	0	0
An11g06500	An00g00782_at	hypothetical protein	4.54147	4.37172	4.45265	4.54395	4.67928	4.42766	4.51233	4.29211	4.7738	4.19903	4.23207	4.24671	4.16905	4.36003	4.19101	4.59629	4.32868	4.38627	4.54147	4.37172	23.4818	22.1836	18.5267	21.1447	19.4208	21.4291	20.4989	21.9568	0.427288	0.31693	0.275073	0.307035	0.608891	0.875131	0.64142	0.643378	0.999325	0.898809	0.90047	0.875456	1.15666	0.872968	0.935055	0	0	0	0
An07g07750	An00g00783_at	hypothetical protein	3.62589	3.57152	3.58237	3.52198	3.80113	3.65826	3.91924	3.67702	3.92844	3.82139	3.76133	4.10071	3.75649	3.95154	3.68613	3.45534	3.54207	3.69496	3.62589	3.57152	13.2663	14.3449	13.2116	13.9108	14.7891	13.7183	12.2824	12.1149	0.689887	0.797238	0.751337	0.518721	0.44829	0.951028	0.925976	0.915832	0.999325	0.834778	1.04858	1.03097	1.03835	0.925834	0.913207	0	0	0	0
An02g03440	An00g00784_at	hypothetical protein	3.96302	4.09769	3.98828	4.03286	4.42988	4.17122	4.07526	4.29133	4.06803	4.06822	4.05021	3.95195	4.0161	4.53097	3.69823	4.07346	4.00887	4.37571	3.96302	4.09769	19.7058	16.4734	14.6641	18.1676	19.6928	16.1416	18.2812	16.3403	0.507312	0.156332	0.434897	0.539982	0.138245	0.904985	0.480447	0.758131	0.999325	0.570315	0.92194	1.19543	1.10075	0.927705	0.82921	0	0	0	0
An02g06620	An00g00785_at	hypothetical protein	4.11835	4.38132	4.11506	4.07831	4.0891	4.0786	5.12611	4.61442	5.4116	5.78817	5.67898	5.774	5.46271	5.08835	5.1649	5.01221	4.18233	4.38054	4.11835	4.38132	16.9575	43.3258	42.8712	29.2479	43.359	42.023	19.4465	19.0252	0.00768326	0.996617	0.91183	0.452215	0.526554	0.21234	0.998535	0.973386	0.999325	0.868353	1.72478	1.00077	0.980213	1.14678	1.12194	0	0	0	0
An02g06620	An00g00785_x_at	hypothetical protein	4.04699	4.22546	4.0069	3.8489	4.02358	3.90043	4.96995	4.18437	5.21668	5.48305	4.88894	5.21811	4.5799	5.34775	5.07483	4.97546	4.11456	4.34424	4.04699	4.22546	15.5841	29.8217	31.6007	23.8705	42.6774	34.2204	18.7575	17.5844	0.025542	0.0547445	0.650309	0.298633	0.493778	0.35875	0.301213	0.876104	0.999325	0.855421	1.53172	1.43108	1.0829	1.20363	1.12835	0	0	0	0
An02g04060	An00g00786_at	hypothetical protein	7.18194	6.13695	6.971	7.40158	5.5601	5.34573	7.74265	6.78365	5.10927	8.00969	7.27532	6.57635	6.19534	7.73416	6.01652	5.97161	6.05605	5.69563	7.18194	6.13695	43.8017	50.2937	100.143	153.612	234.253	77.3849	58.7226	101.086	0.000928878	0.000145799	0.412803	0.353297	0.0153245	0.0677241	0.0229088	0.744482	0.999325	0.190167	3.50699	4.65771	0.772743	1.34065	2.30782	0	1	0	0
An03g04840	An00g00787_at	hypothetical protein	4.57525	4.66649	4.63264	4.44814	4.34821	4.74259	4.74044	4.7656	3.81334	4.10281	4.04216	4.48294	4.08282	4.11992	4.47751	4.4136	4.68737	4.39745	4.57525	4.66649	23.3508	15.4345	19.1574	26.9651	17.284	21.8305	23.3025	24.6048	0.329399	0.440287	0.374708	0.988618	0.719193	0.829566	0.736637	0.718088	0.999414	0.933277	1.15478	1.11983	1.13953	0.997931	1.05371	0	0	0	0
An05g01800	An00g00788_at	hypothetical protein	4.40823	4.19928	4.36142	4.37169	4.54462	4.32902	4.22776	4.26328	4.21562	4.11274	3.59345	3.95665	4.58598	4.4589	3.82742	4.15737	4.18784	4.36925	4.40823	4.19928	21.6579	21.1238	13.0904	18.9683	19.5056	16.6449	19.4075	19.7497	0.253891	0.486779	0.0482137	0.341877	0.422205	0.773912	0.769372	0.343445	0.999325	0.822726	0.875817	0.923394	1.27154	0.896095	0.911894	0	0	0	0
An07g01330	An00g00789_at	hypothetical protein	3.25364	3.29614	3.37293	3.20817	3.54706	3.35114	3.26933	3.36672	3.34386	3.2482	3.40465	3.33573	3.53585	3.88552	3.41204	3.51103	3.28208	3.56131	3.25364	3.29614	10.9215	10.8517	10.6173	9.97299	11.8504	10.7285	10.716	9.67923	0.46689	0.480559	0.93291	0.878089	0.336803	0.892622	0.765024	0.978332	0.999325	0.769919	0.913154	1.09203	1.01047	0.981189	0.886257	0	0	0	0
An07g01330	An00g00789_s_at	hypothetical protein	3.27905	3.24945	3.37342	3.24468	3.27355	3.29859	3.20131	3.28941	3.36883	3.13034	3.15706	3.19334	2.93596	2.8523	3.46653	3.13086	3.27906	3.26048	3.27905	3.24945	9.75449	8.89129	9.93002	9.48308	7.95201	8.95132	9.64491	9.60809	0.808575	0.34465	0.378829	0.922671	0.896628	0.973473	0.664581	0.721696	0.999325	0.975851	0.972176	0.89436	0.90144	0.988767	0.984992	0	0	0	0
An09g02190	An00g00790_at	hypothetical protein	4.63609	4.73731	4.62423	4.6471	4.98733	4.90302	4.69286	4.72575	5.08889	3.98925	4.78521	4.60121	4.8865	4.26519	4.09681	4.56748	4.64746	5.11735	4.63609	4.73731	30.8068	31.7282	21.7209	26.1603	17.475	23.9897	29.495	25.7535	0.240559	0.000450362	0.469274	0.749556	0.200438	0.760176	0.0384934	0.778608	0.999325	0.649559	0.849174	0.550772	1.10445	0.95742	0.835969	0	-1	0	0
An01g04800	An00g00791_at	hypothetical protein	3.61154	3.60586	3.60443	3.61276	3.84362	3.81395	3.90766	3.85981	3.83037	3.65314	3.51306	4.01485	3.71032	3.54969	4.15895	3.63237	3.63457	3.75108	3.61154	3.60586	14.2095	13.6454	14.2808	14.7611	12.1377	14.1586	12.9315	12.1991	0.757361	0.348629	0.944372	0.448291	0.226696	0.964659	0.668198	0.981928	0.999325	0.676776	1.03882	0.889503	0.991448	0.910062	0.858516	0	0	0	0
An18g05660	An00g00792_at	hypothetical protein	3.99898	3.83678	4.00584	3.89558	4.06635	4.0565	3.88853	4.05998	4.11747	4.34242	4.22715	4.55798	3.9636	3.82736	3.92679	3.93481	4.11586	4.19475	3.99898	3.83678	16.6959	16.4559	16.8768	15.717	16.9697	18.9798	17.8185	15.1147	0.664023	0.824676	0.402636	0.640107	0.476818	0.947504	0.938228	0.737434	0.999325	0.846774	0.941367	1.03122	1.12461	1.06723	0.905292	0	0	0	0
An16g02410	An00g00793_at	hypothetical protein	3.42351	3.47645	3.42583	3.58031	3.37113	3.41066	3.39548	3.51252	3.70072	3.6454	3.86992	3.66283	3.61247	3.59143	3.76785	3.79201	3.45673	3.53998	3.42351	3.47645	10.4897	12.6108	14.1123	10.9587	12.2815	13.2454	11.3008	10.9282	0.577521	0.735278	0.422114	0.347555	0.60177	0.927391	0.900598	0.749533	0.999325	0.89708	1.04471	0.973884	0.93857	1.07733	1.0418	0	0	0	0
An01g04790	An00g00794_at	hypothetical protein	3.20306	3.28992	3.32477	3.27274	3.40326	3.53814	3.30599	3.30494	3.30192	2.88229	2.79979	3.48738	3.14184	3.15937	3.03152	3.16666	3.26683	3.30242	3.20306	3.28992	11.0863	9.33004	7.5457	9.88651	8.11632	10.0353	9.74474	9.49053	0.250024	0.165959	0.00929986	0.197784	0.125192	0.768516	0.491007	0.18823	0.999325	0.545711	0.89178	0.869914	1.32994	0.878992	0.856061	0	0	0	0
An16g05800	An00g00796_at	hypothetical protein	3.79189	3.73589	3.85632	3.82439	3.83499	3.90164	3.71024	3.63728	3.30741	3.84521	4.37429	3.81223	3.59984	3.66679	3.50278	3.33695	3.83275	3.71787	3.79189	3.73589	14.6042	10.9558	15.3326	12.7618	13.5104	11.914	13.6925	13.5845	0.400406	0.19849	0.126161	0.684968	0.648972	0.86672	0.530422	0.494877	0.999325	0.910924	0.873843	1.23317	0.777039	0.937571	0.930177	0	0	0	0
An07g06120	An00g00797_at	hypothetical protein	3.88046	3.92514	3.98652	3.88907	4.01455	4.05927	3.91438	3.71545	4.02444	3.60669	3.4091	3.45898	3.48663	3.51173	3.69075	3.76474	3.75525	4.04046	3.88046	3.92514	16.4146	13.5061	11.7121	14.0736	11.7877	12.2258	14.9063	14.9575	0.217345	0.272653	0.724462	0.432547	0.448777	0.743963	0.599019	0.905334	0.999325	0.834778	0.85738	0.87277	1.04387	0.908111	0.911231	0	0	0	0
An08g00680	An00g00798_at	hypothetical protein	6.75749	6.74871	6.81973	6.76291	6.36423	6.3743	6.40798	6.45533	6.11679	6.32451	6.46504	6.07549	6.38977	6.18238	6.76834	6.44625	6.56746	6.39438	6.75749	6.74871	82.6684	76.2823	98.1345	86.3218	76.2911	76.6849	89.3204	107.866	0.78133	0.999409	0.127677	0.620343	0.10239	0.968593	0.999685	0.496507	0.999325	0.503423	1.04419	1.00012	0.781427	1.08047	1.30481	0	0	0	0
An01g01710	An00g00799_at	hypothetical protein	3.28454	3.27369	3.14345	3.20543	3.27512	3.17436	3.54378	3.2566	3.22576	3.1197	3.52686	3.286	3.31773	3.3869	3.32229	3.23642	3.43316	3.18795	3.28454	3.27369	9.34854	9.65812	10.7374	10.5575	9.53544	9.58786	9.92147	9.70763	0.22248	0.895375	0.254432	0.543046	0.698862	0.746507	0.962894	0.626536	0.999325	0.926377	1.12932	0.987297	0.892939	1.06129	1.03841	0	0	0	0
An11g01590	An00g00800_at	hypothetical protein	4.75216	4.73913	4.6291	4.72168	4.692	4.63209	4.7968	4.83122	5.14349	5.14813	5.10772	4.62127	4.68687	5.16629	5.23768	5.58233	4.6766	4.81088	4.75216	4.73913	25.3172	30.1729	36.0693	28.1295	35.6841	34.3396	26.7922	26.8276	0.510663	0.300084	0.757586	0.722228	0.716059	0.905659	0.624304	0.917667	0.999325	0.931067	1.11108	1.18266	0.952046	1.05826	1.05966	0	0	0	0
An18g01420	An00g00801_at	hypothetical protein	3.59466	3.58784	3.6773	3.68474	3.67174	3.52752	3.56166	3.57242	3.33764	3.47752	3.54783	3.62372	3.49266	3.23194	3.57191	3.72472	3.72495	3.69631	3.59466	3.58784	12.1227	10.6675	11.7931	11.8519	10.23	12.7659	13.0921	12.0524	0.801823	0.642629	0.384167	0.397931	0.948476	0.971784	0.855167	0.726465	0.999325	0.987633	0.977662	0.958989	1.08249	1.07997	0.994206	0	0	0	0
An07g10440	An00g00802_at	hypothetical protein	5.82363	5.85816	5.56501	5.72947	5.84952	5.67965	5.85815	5.7481	5.91651	5.28685	5.64538	5.05852	5.44219	5.59438	5.34464	5.37381	5.83186	5.74808	5.82363	5.85816	54.3642	51.2453	45.0986	55.8361	43.4298	37.1725	55.3291	57.317	0.847408	0.243862	0.176914	0.899116	0.703727	0.981047	0.573018	0.550464	0.999325	0.927428	1.02707	0.847489	0.824251	1.01775	1.05432	0	0	0	0
An12g05350	An00g00803_at	hypothetical protein	4.53506	4.40141	4.42572	4.44223	4.92579	4.51535	4.77534	4.52716	4.46567	4.47421	4.45015	4.68137	4.05689	4.35286	4.35919	4.21726	4.72924	4.47241	4.53506	4.40141	26.3654	19.1767	21.1805	25.1285	21.3112	21.8463	24.2653	22.1347	0.716236	0.428547	0.814657	0.531868	0.19741	0.955701	0.729601	0.938659	0.999325	0.64757	0.953086	1.11131	1.03143	0.920348	0.839537	0	0	0	0
An14g06510	An00g00804_at	hypothetical protein	3.67681	3.58855	3.60879	3.67851	3.91371	3.73919	3.57219	3.52488	3.34526	3.68399	3.10239	3.44866	3.55541	3.12776	3.35843	3.49074	3.5873	3.46993	3.67681	3.58855	14.1865	10.9309	9.38536	11.7008	10.5992	11.0786	11.5404	12.4035	0.11458	0.792435	0.169767	0.0927353	0.261114	0.609502	0.924603	0.545494	0.999325	0.711058	0.824782	0.969653	1.18041	0.813473	0.874318	0	0	0	0
An13g02800	An00g00805_at	hypothetical protein	4.16301	3.88945	4.10041	4.17888	4.19154	4.21935	4.00041	4.09372	3.83138	3.89814	3.83812	4.26032	3.91456	4.04369	3.88707	3.84818	4.063	4.22157	4.16301	3.88945	18.4487	14.6514	14.5464	16.5306	15.6806	16.6131	17.6584	16.2936	0.321419	0.535609	0.233684	0.688423	0.264033	0.823336	0.799089	0.607948	0.999325	0.712335	0.896031	1.07024	1.14207	0.957166	0.883184	0	0	0	0
An03g04830	An00g00806_at	hypothetical protein	4.21801	4.21319	4.31013	4.14582	4.41514	4.4223	4.37453	4.27697	4.30356	3.9075	3.75763	4.47481	3.89549	4.11645	4.24561	4.06114	4.40604	4.31977	4.21801	4.21319	21.3878	17.1427	16.018	20.053	16.1334	19.2658	20.5762	18.579	0.617589	0.638082	0.164598	0.763752	0.282772	0.940124	0.852637	0.540316	0.999325	0.729396	0.937593	0.941123	1.20276	0.962051	0.868672	0	0	0	0
An16g06520	An00g00807_at	hypothetical protein	4.75981	4.64302	4.86369	4.94664	4.91668	4.79724	4.66754	4.56265	4.53367	4.31956	4.03807	4.37958	4.1338	4.89177	4.62321	4.26766	4.80295	4.72901	4.75981	4.64302	28.9795	20.1644	20.1212	24.5066	24.3469	20.0235	27.2084	26.0175	0.267099	0.214564	0.97377	0.670828	0.470033	0.781984	0.546451	0.990683	0.999325	0.843994	0.845652	1.20742	0.995148	0.938884	0.897792	0	0	0	0
An07g06110	An00g00808_at	hypothetical protein	3.45256	3.47026	3.40561	3.41429	3.56028	3.32786	3.29105	3.37561	3.54227	3.42783	3.4882	3.90413	3.80455	3.52542	3.48858	3.20578	3.55737	3.62852	3.45256	3.47026	10.8835	12.7587	11.223	10.0793	11.1319	11.753	12.0666	11.0151	0.533705	0.275341	0.70716	0.405217	0.921874	0.915241	0.601735	0.899886	0.999325	0.982696	0.926113	0.872495	1.04722	1.10871	1.01209	0	0	0	0
An13g01100	An00g00809_at	hypothetical protein	3.53901	3.40555	3.42787	3.47385	3.64086	3.47411	3.23937	3.56186	3.78358	3.84369	3.661	3.85843	3.71524	3.49803	3.28431	3.77562	3.58945	3.63362	3.53901	3.40555	11.7736	13.4488	11.1013	10.5606	12.7362	14.0941	12.2231	11.0984	0.330699	0.62207	0.0432103	0.733937	0.593114	0.830697	0.843516	0.331013	0.999325	0.89295	0.896967	0.947011	1.26959	1.03817	0.942649	0	0	0	0
An07g01300	An00g00810_at	hypothetical protein	4.08113	4.2681	4.02513	4.02181	4.16099	3.99901	4.24607	3.99289	3.92312	4.16382	3.80811	4.09823	4.07314	3.90232	3.9913	4.1357	4.16577	4.02719	4.08113	4.2681	16.9122	15.9793	14.9255	17.3815	16.371	17.3512	17.1066	18.0586	0.779617	0.804377	0.137633	0.906873	0.505128	0.968308	0.929208	0.510292	0.999325	0.859696	1.02774	1.02451	1.16252	1.01149	1.06778	0	0	0	0
An01g04770	An00g00811_at	hypothetical protein	4.1694	4.16529	4.12092	4.09849	4.07009	4.21132	3.86422	4.1564	4.21187	3.88154	4.15349	4.20412	4.13183	4.04259	4.30773	4.19182	4.09434	4.36617	4.1694	4.16529	17.6391	18.024	18.7733	16.1148	15.5848	18.3533	18.7687	17.9678	0.406946	0.189932	0.833777	0.566622	0.863943	0.869202	0.521638	0.944713	0.999325	0.967213	0.913583	0.86467	0.977631	1.06404	1.01864	0	0	0	0
An09g05720	An00g00812_at	hypothetical protein	3.26103	3.12132	3.10489	3.06603	3.29546	3.22482	3.03016	3.13143	3.53591	3.30034	3.24542	3.18906	3.28866	3.49103	3.30052	3.61781	3.35008	3.38529	3.26103	3.12132	9.58077	10.6463	9.66634	8.4608	10.5245	10.5813	10.3223	9.13353	0.222714	0.907839	0.369474	0.457494	0.631874	0.746507	0.966812	0.713427	0.999325	0.906629	0.883103	0.988557	1.09465	1.07739	0.953319	0	0	0	0
An15g05340	An00g00813_at	hypothetical protein	4.47119	4.4853	4.37229	4.49025	4.63316	4.30219	4.04877	4.15113	3.99091	3.79938	4.01908	3.79709	3.98782	4.2839	4.00983	3.84284	4.56679	4.52305	4.47119	4.4853	22.1261	15.8825	16.1611	17.1478	16.4685	14.1229	23.3431	22.2888	0.0278539	0.734305	0.217616	0.616779	0.945184	0.370763	0.900177	0.592116	0.999325	0.986936	0.775004	1.0369	0.873881	1.055	1.00735	0	0	0	0
An16g00490	An00g00814_at	hypothetical protein	3.8607	3.81419	3.94014	3.8701	4.17011	4.49327	4.16338	3.96218	3.60528	4.03562	3.97223	3.99798	3.68387	3.96311	3.38245	3.68225	3.93934	4.07416	3.8607	3.81419	20.1358	12.5062	12.7935	16.7116	15.993	14.3215	16.075	14.2951	0.142929	0.0593236	0.364311	0.0813458	0.0123148	0.645575	0.31231	0.710001	0.999325	0.170142	0.829945	1.2788	1.11944	0.798329	0.709934	0	0	0	0
An01g13050	An00g00815_at	hypothetical protein	2.93463	2.97355	2.94875	2.98924	2.97007	3.06611	2.96345	2.96889	2.98969	3.05422	3.12818	3.04786	3.33868	3.1683	3.14853	2.91723	2.98117	3.02663	2.93463	2.97355	8.10093	8.96425	8.8052	7.81459	8.64137	7.9038	8.02166	7.74945	0.675231	0.66935	0.21906	0.908607	0.606099	0.950059	0.86902	0.592643	0.999325	0.898594	0.964654	0.963982	0.89763	0.990216	0.956612	0	0	0	0
An02g03430	An00g00816_at	hypothetical protein	2.64017	2.47653	2.5146	2.55267	2.65531	2.66399	2.58736	2.62214	2.70101	2.87743	2.6391	3.06035	2.67919	3.03055	2.63586	2.8857	2.6029	2.64466	2.64017	2.47653	6.3188	6.45357	6.22242	6.08286	7.7489	7.85181	6.16363	5.89032	0.625527	0.0299862	0.00810858	0.749279	0.372386	0.942081	0.231767	0.177984	0.999325	0.794434	0.962661	1.20072	1.26186	0.975444	0.932191	0	0	0	0
An07g04050	An00g00817_at	hypothetical protein	3.87393	3.56929	3.5976	3.72701	4.02661	3.71551	3.69719	3.51552	3.60708	3.35706	3.41675	3.59453	3.85197	3.50547	3.59473	3.64106	3.72587	3.50817	3.87393	3.56929	14.632	13.2648	11.3588	12.1792	10.7873	12.2762	12.2696	13.1922	0.110312	0.0750992	0.483691	0.12419	0.353312	0.603312	0.350871	0.786912	0.999325	0.777995	0.832367	0.813233	1.08077	0.838544	0.901593	0	0	0	0
An01g01700	An00g00818_at	hypothetical protein	3.27109	3.34402	3.35432	3.29417	3.49377	3.43378	3.35471	3.33014	3.48049	3.29849	3.57718	3.41121	3.06935	3.4942	3.55337	3.29453	3.11945	3.24608	3.27109	3.34402	11.0332	9.67941	11.8373	10.1431	10.5294	10.2168	9.08047	9.90086	0.374421	0.374127	0.129805	0.0509657	0.256877	0.852578	0.685986	0.499161	0.929216	0.70783	0.919328	1.08781	0.8631	0.823014	0.897371	0	0	0	0
An01g09430	An00g00819_at	hypothetical protein	3.68105	3.61466	3.75569	3.71643	3.9338	3.94757	3.63487	3.78415	3.7841	3.76526	3.71968	3.83485	3.52144	3.55332	3.62937	3.76072	3.78279	3.82868	3.68105	3.61466	15.3555	12.5775	12.7686	13.082	12.6345	13.9074	13.9843	12.5347	0.0743134	0.957586	0.322828	0.280605	0.0280825	0.531643	0.986248	0.682575	0.999325	0.268316	0.851941	1.00453	1.08919	0.910703	0.816298	0	0	0	0
An16g00480	An00g00820_at	hypothetical protein	3.04173	2.91147	3.00806	2.97555	2.98804	3.06556	3.07078	3.06618	3.31411	3.32883	3.29353	3.19782	3.12508	3.10227	3.12112	3.16482	3.05431	3.09593	3.04173	2.91147	8.15002	9.31524	9.23634	8.38889	9.28915	9.07138	8.4276	7.8713	0.735713	0.973806	0.833037	0.695749	0.684573	0.960271	0.991252	0.944711	0.999325	0.922109	1.02931	0.997199	0.982141	1.03406	0.965801	0	0	0	0
An01g09420	An00g00821_at	hypothetical protein	2.88443	2.87085	2.84979	2.85737	2.96946	2.86163	2.99329	2.98721	2.88945	3.19764	2.96878	2.79999	3.26476	3.24526	3.61136	3.35462	2.87688	2.87863	2.88443	2.87085	7.54513	8.4392	9.78158	7.94612	9.32726	8.44035	7.35004	7.34946	0.727989	0.503927	0.328761	0.860123	0.859701	0.958119	0.781012	0.685445	0.999325	0.965773	1.05315	1.10523	0.862881	0.974145	0.974066	0	0	0	0
An03g01380	An00g00822_at	hypothetical protein	4.47667	4.72198	4.57156	4.48477	4.87722	4.90635	4.48641	4.4269	3.95037	3.79925	4.29561	4.33723	4.2007	4.24007	3.9851	4.27531	4.67958	4.64569	4.47667	4.72198	29.6875	16.86	17.6349	21.9577	16.2195	19.7841	25.3275	24.2401	0.0165644	0.734235	0.320582	0.176333	0.0901334	0.305429	0.900177	0.680515	0.999325	0.472466	0.739629	0.962012	1.12187	0.853138	0.816509	0	0	0	0
An01g10250	An00g00823_at	hypothetical protein	4.38466	4.28088	4.362	4.37505	4.60314	4.44229	4.17677	4.12143	4.04757	3.86521	4.06596	3.98648	4.78122	3.88476	3.68831	4.6244	4.26369	4.34333	4.38466	4.28088	22.9865	21.3239	14.6938	17.742	14.6719	19.7727	19.7463	20.1509	0.107052	0.0256769	0.0681448	0.330623	0.397366	0.598146	0.216035	0.387579	0.999325	0.809541	0.771847	0.688051	1.34565	0.859042	0.876641	0	0	0	0
An08g02820	An00g00824_at	hypothetical protein	3.44245	3.40384	3.37375	3.469	3.34275	3.4491	3.36698	3.28911	3.24329	3.01246	3.00657	3.22381	3.55915	3.22542	3.34747	3.25569	3.44667	3.45867	3.44245	3.40384	10.5263	10.565	9.04438	10.0425	8.68749	9.44628	10.9486	10.7268	0.628167	0.0574335	0.654271	0.685178	0.845476	0.942081	0.307037	0.877346	0.999325	0.962517	0.954044	0.82229	1.04444	1.04012	1.01905	0	0	0	0
An07g07730	An00g00825_at	hypothetical protein	2.8723	2.86835	2.7868	2.86113	2.79707	2.97867	2.90707	2.98656	2.99657	3.10979	3.06966	3.06835	2.8478	2.98614	3.02191	2.87007	2.79101	2.80962	2.8723	2.86835	7.40177	7.57994	8.25794	7.71045	8.27044	7.83109	6.96593	7.31229	0.618088	0.294394	0.518416	0.461203	0.881562	0.940239	0.618836	0.809503	0.999325	0.971929	1.0417	1.0911	0.94831	0.941116	0.987911	0	0	0	0
An07g07730	An00g00825_x_at	hypothetical protein	2.92856	2.95058	2.86712	3.01131	2.77596	2.92618	2.8815	2.99619	3.21395	3.16649	3.30634	3.11768	3.25314	3.28937	3.27057	3.21155	3.0899	3.17196	2.92856	2.95058	7.21534	9.40575	9.77065	7.66798	9.36921	8.96692	8.75998	7.67183	0.443942	0.960554	0.284696	0.0240624	0.440265	0.882997	0.987084	0.650751	0.845352	0.831204	1.06273	0.996116	0.91774	1.21408	1.06327	0	0	0	0
An03g05820	An00g00826_at	hypothetical protein	4.20728	4.11086	4.07627	4.0897	4.25345	4.20224	4.04717	4.15019	4.13265	3.93364	3.86556	4.55756	4.00141	3.82601	4.17841	4.42391	4.27695	4.3779	4.20728	4.11086	18.7373	16.7609	16.2457	17.1327	14.7212	22.4825	20.0763	17.8651	0.311995	0.150104	0.0017276	0.43249	0.585743	0.817568	0.473403	0.103577	0.999325	0.889121	0.914363	0.878305	1.38391	1.07146	0.953451	0	0	0	0
An15g05330	An00g00827_at	hypothetical protein	3.56414	3.63322	3.58854	3.60931	3.82265	3.64319	3.74924	3.54848	3.38658	3.36738	3.0358	3.37654	3.67102	3.32154	3.42184	3.50172	3.85954	3.9009	3.56414	3.63322	13.296	11.5418	9.37499	12.5434	10.1574	10.8463	14.7252	12.1147	0.571932	0.224307	0.168693	0.327261	0.37069	0.926239	0.555231	0.545321	0.999325	0.793016	0.943398	0.880052	1.15694	1.10749	0.911152	0	0	0	0
An15g02270	An00g00828_at	hypothetical protein	3.05839	3.12245	3.06754	3.09217	3.28881	3.14245	3.02073	3.02474	3.10887	2.87357	3.07624	3.61192	3.11366	3.03709	2.87925	3.10661	3.24205	2.97621	3.05839	3.12245	9.28968	8.6414	7.87754	8.12707	7.75609	10.2622	8.62863	8.51745	0.223594	0.321066	0.0238898	0.494175	0.422896	0.746979	0.64519	0.267544	0.999325	0.822975	0.874849	0.89755	1.30272	0.928841	0.916873	0	0	0	0
An15g02260	An00g00829_at	hypothetical protein	3.47864	3.40451	3.51098	3.50862	3.39438	3.50994	3.45919	3.29902	3.14737	3.38741	3.53819	3.2499	2.98879	3.4306	3.36362	3.10218	3.41999	3.38568	3.47864	3.40451	10.9447	8.38658	10.9352	10.4043	10.6222	9.03824	10.5768	10.8647	0.551305	0.012217	0.0365653	0.686513	0.930793	0.91994	0.158327	0.310077	0.999325	0.98495	0.950623	1.26657	0.826528	0.966388	0.992689	0	0	0	0
An04g05410	An00g00830_at	hypothetical protein	3.26974	3.15566	3.04899	3.09684	2.96429	3.19404	3.13799	3.051	3.10392	3.12257	2.85319	3.60865	3.43096	3.33839	3.66143	3.06323	3.05445	3.05616	3.26974	3.15566	8.45125	9.62934	9.56198	8.54153	9.38582	10.0976	8.31262	9.27082	0.947904	0.87489	0.73799	0.919002	0.571326	0.992425	0.957154	0.911415	0.999325	0.885014	1.01068	0.974711	1.05601	0.983597	1.09698	0	0	0	0
An02g08040	An00g00831_at	hypothetical protein	4.73506	4.60673	4.58439	4.6867	4.85481	4.70246	4.55086	4.69271	4.6945	4.17365	4.3364	4.61419	4.86922	4.51563	4.07158	4.25246	4.76385	4.65379	4.73506	4.60673	27.4481	27.5096	18.4301	24.6205	20.3173	21.6055	26.1515	25.473	0.337864	0.0145127	0.168237	0.665781	0.506884	0.833588	0.168204	0.54449	0.999325	0.859937	0.896982	0.738556	1.1723	0.95276	0.928042	0	0	0	0
An04g05400	An00g00832_at	hypothetical protein	3.8852	3.94411	3.89988	3.84911	3.90884	3.91969	3.85933	3.89102	3.75323	3.60177	3.71339	4.21283	3.96914	3.51393	3.82707	4.12808	3.75414	3.97863	3.8852	3.94411	15.0769	14.5323	13.6443	14.6738	11.7766	18.0066	14.5847	15.0809	0.773809	0.0381953	0.00897139	0.725008	0.997743	0.9675	0.260421	0.185422	0.999325	0.999278	0.973266	0.810375	1.31972	0.967353	1.00027	0	0	0	0
An08g00660	An00g00833_at	hypothetical protein	4.12252	4.00975	3.99841	4.05048	4.25217	3.93019	3.96385	4.12745	3.81065	3.48442	3.44822	4.0488	4.29204	3.69945	3.68631	3.36345	4.01798	4.01701	4.12252	4.00975	17.0439	16.5797	11.8537	16.5144	12.0581	13.0514	16.1952	16.7506	0.833738	0.0476391	0.524565	0.734379	0.908034	0.980013	0.285382	0.811008	0.999325	0.97861	0.968935	0.727284	1.10104	0.950209	0.982791	0	0	0	0
An15g06800	An00g00834_at	hypothetical protein	3.24181	3.09154	3.24764	3.08648	3.20619	3.20438	3.18453	3.22018	3.2474	2.72444	3.49813	3.1159	3.14698	3.44211	3.12784	3.08498	3.33424	3.22165	3.24181	3.09154	9.22331	9.17171	9.93819	9.20461	8.47535	8.5768	9.69972	8.97975	0.987427	0.542377	0.262863	0.696521	0.835517	0.997692	0.803405	0.632378	0.999325	0.96115	0.997972	0.924075	0.863014	1.05165	0.973593	0	0	0	0
An16g03150	An00g00835_at	hypothetical protein	3.67743	3.69718	3.9037	3.76813	3.86126	3.94574	3.74014	3.72636	3.75757	3.70427	3.80731	3.94862	4.10139	3.40035	4.10226	4.10993	3.79856	3.99579	3.67743	3.69718	14.9648	15.2367	15.5063	13.299	11.7314	16.328	14.8994	12.8822	0.277612	0.0246081	0.629259	0.967197	0.172989	0.788705	0.211892	0.864903	0.999325	0.619332	0.888688	0.769944	1.05299	0.995628	0.860835	0	0	0	0
An16g00470	An00g00836_at	hypothetical protein	3.74967	3.53894	3.60958	3.72191	4.00809	3.77368	3.67564	3.70091	3.7105	3.26272	3.52394	3.26067	3.46725	3.4848	3.45738	3.9733	3.71483	3.85481	3.74967	3.53894	14.8345	12.0326	11.2407	12.8909	10.3658	12.2693	13.783	12.5039	0.325208	0.297218	0.535579	0.602235	0.23474	0.82534	0.621862	0.814234	0.999325	0.683768	0.868977	0.861476	1.09151	0.929116	0.842891	0	0	0	0
An15g02250	An00g00837_at	hypothetical protein	4.32784	4.14048	4.29402	4.16255	3.99836	4.25264	4.06444	4.1174	3.92322	3.85431	3.96652	4.21729	4.21139	4.06021	3.93895	4.0497	4.23144	4.06241	4.32784	4.14048	17.4542	16.7641	15.4843	17.0408	15.533	17.5512	17.7153	18.8195	0.827188	0.490416	0.263602	0.892357	0.495804	0.977972	0.771627	0.63281	0.999325	0.856644	0.976314	0.92656	1.13348	1.01496	1.07823	0	0	0	0
An01g02290	An00g00838_at	hypothetical protein	3.59679	3.4659	3.49925	3.52253	3.39558	3.71132	3.51172	3.51301	3.71282	3.45261	3.10022	3.93316	3.51372	3.67536	3.39878	3.81342	3.59306	3.69034	3.59679	3.4659	11.7407	12.2378	9.51035	11.4111	11.8268	14.6547	12.4813	11.5622	0.783772	0.742156	0.000695107	0.557362	0.882523	0.969293	0.903526	0.0704192	0.999325	0.972046	0.971925	0.966416	1.54092	1.06308	0.984796	0	0	0	0
An13g00350	An00g00839_at	hypothetical protein	2.93375	2.952	2.92333	2.95525	3.05161	3.23515	2.94601	2.89092	3.3393	3.02177	3.21601	3.29277	2.83128	3.04809	2.92407	2.99419	2.92848	3.10576	2.93375	2.952	8.83592	8.48721	8.39794	7.56042	8.19604	8.83654	8.0955	7.68942	0.187419	0.761419	0.658495	0.450251	0.237166	0.7012	0.912389	0.878646	0.999325	0.685632	0.855645	0.965693	1.05223	0.916204	0.870246	0	0	0	0
An11g08000	An00g00840_at	hypothetical protein	4.78925	4.8535	4.82111	5.08327	5.31658	4.85747	5.02944	4.98222	5.01355	4.70336	4.48629	4.87108	4.97687	4.56334	4.98872	4.89801	5.11605	4.92634	4.78925	4.8535	33.9897	31.8939	26.6766	32.1295	24.8186	29.5389	32.4737	28.2734	0.642042	0.0515064	0.403753	0.705937	0.141333	0.94535	0.293378	0.738534	0.999325	0.574396	0.945273	0.778162	1.1073	0.955398	0.831822	0	0	0	0
An09g02140	An00g00841_at	hypothetical protein	3.26193	3.30881	3.30764	3.25007	3.26846	3.25081	3.37435	3.18552	3.39503	3.42558	3.17438	3.17604	3.14259	3.24815	3.28114	3.44581	3.22734	3.24661	3.26193	3.30881	9.57741	9.63849	9.36812	9.7131	10.1041	9.92405	9.42815	9.7498	0.878424	0.609422	0.533303	0.864394	0.846228	0.985087	0.837299	0.813311	0.999325	0.962517	1.01417	1.04831	1.05934	0.984415	1.018	0	0	0	0
An11g03720	An00g00842_at	hypothetical protein	3.20691	3.01299	3.03812	3.15963	2.98963	2.9828	3.35628	3.07947	2.94235	3.03284	2.9887	3.35045	2.97836	3.09194	2.97491	3.15718	3.14239	3.18767	3.20691	3.01299	7.92392	7.78315	7.89973	9.30415	8.35356	9.53884	8.9695	8.63354	0.088376	0.43487	0.0491638	0.179978	0.345953	0.565614	0.73307	0.345599	0.999325	0.774245	1.17419	1.07329	1.20749	1.13195	1.08955	0	0	0	0
An11g01560	An00g00843_at	hypothetical protein	3.58045	3.56885	3.61996	3.62707	3.57928	3.70563	3.70095	3.61346	3.57803	3.47187	3.58147	3.56637	3.45964	3.08467	3.58529	3.34723	3.69591	3.70909	3.58045	3.56885	12.4878	11.4624	11.9868	12.6162	9.70191	10.98	13.0185	11.9145	0.913507	0.0915895	0.358137	0.659391	0.618995	0.989553	0.377199	0.706225	0.999325	0.903067	1.01028	0.846413	0.916002	1.0425	0.954089	0	0	0	0
An01g10230	An00g00844_at	hypothetical protein	4.08498	3.9739	3.97861	3.85636	4.25483	4.09768	3.83113	3.77745	3.54876	4.018	4.26008	3.9399	3.87178	4.0467	3.57785	4.01935	4.08002	3.96973	4.08498	3.9739	18.0791	13.0888	15.1261	13.9703	16.3629	15.7756	16.2783	16.3298	0.0724659	0.115099	0.757193	0.444192	0.457775	0.52623	0.421283	0.917512	0.999325	0.838884	0.772733	1.25014	1.04294	0.900393	0.903244	0	0	0	0
An06g00440	An00g00845_at	hypothetical protein	4.55954	4.51757	4.40329	4.53612	4.68944	4.38298	4.6315	4.4135	4.34295	4.15805	4.01395	3.9305	4.49492	4.37695	4.39754	4.19087	4.35654	4.39754	4.55954	4.51757	23.2026	21.391	18.4525	22.9831	19.2595	16.6874	20.7788	23.2403	0.933573	0.363869	0.383892	0.340568	0.988627	0.991172	0.67902	0.726465	0.999325	0.997031	0.990543	0.900354	0.904345	0.895538	1.00163	0	0	0	0
An08g10770	An00g00846_at	hypothetical protein	3.5371	3.55494	3.56336	3.61699	3.4963	3.48471	3.58808	3.72483	3.59905	3.73338	3.46246	3.82316	3.44266	3.52019	3.47174	3.94098	3.61455	3.44074	3.5371	3.55494	11.2395	11.4785	11.0586	12.6096	12.353	14.7441	11.5326	11.6804	0.224946	0.431862	0.0063573	0.780912	0.678089	0.748296	0.730878	0.163833	0.999325	0.921456	1.12191	1.07619	1.33327	1.02608	1.03923	0	0	0	0
An15g03070	An00g00847_at	hypothetical protein	3.44198	3.41163	3.32363	3.36282	3.39047	3.25518	3.40971	3.34931	3.01374	3.51693	3.14648	4.06411	3.44888	3.41515	3.36978	3.46084	3.46724	3.3598	3.44198	3.41163	10.0062	9.39121	9.56741	10.4072	11.0505	13.5712	10.6554	10.754	0.757856	0.213022	0.0135366	0.622684	0.573159	0.964659	0.544624	0.213472	0.999325	0.885713	1.04007	1.17669	1.41848	1.06488	1.07473	0	0	0	0
An02g03130	An00g00848_at	hypothetical protein	5.55949	5.28385	5.45034	5.39311	4.96775	4.51978	5.55971	5.40361	5.08646	6.23983	6.27956	6.08449	5.84352	5.53051	5.68438	5.46044	5.65569	5.81722	5.55949	5.28385	26.7927	44.1698	63.205	44.6832	59.1036	54.662	53.3145	42.8632	0.0211739	0.163678	0.476623	0.00346321	0.0319835	0.332964	0.489649	0.782276	0.441761	0.286097	1.66774	1.3381	0.864836	1.98989	1.59981	0	0	0	0
An02g03130	An00g00848_s_at	hypothetical protein	4.64056	4.49869	4.71929	4.60609	4.47736	4.58252	4.76307	4.32975	4.42632	4.7675	4.57499	4.6086	4.7537	4.29577	4.4703	4.28351	4.84717	4.85279	4.64056	4.49869	23.1019	24.0841	22.9854	23.3672	23.1291	21.797	28.8396	23.7462	0.940109	0.790309	0.727407	0.15832	0.856447	0.991743	0.924145	0.906345	0.999325	0.964912	1.01149	0.960346	0.948299	1.24837	1.02789	0	0	0	0
An02g10300	An00g00849_at	hypothetical protein	4.19385	4.1494	4.13707	4.0983	4.16196	3.985	4.05697	4.11726	4.04732	3.85951	4.06639	3.74821	4.0156	4.07362	4.16506	3.87934	3.97755	4.00875	4.19385	4.1494	16.836	16.3528	17.3363	16.9959	15.6334	14.0625	15.9242	18.0213	0.907751	0.583143	0.0196066	0.498085	0.409582	0.988702	0.824947	0.247098	0.999325	0.81477	1.0095	0.956013	0.811158	0.945839	1.0704	0	0	0	0
An13g01520	An00g00850_at	hypothetical protein	3.06825	2.99012	3.13085	3.23617	3.09074	3.2085	3.58987	3.47498	3.27452	2.94382	2.9199	3.2269	2.9772	3.27536	3.07621	3.45042	3.06125	3.2567	3.06825	2.99012	8.87424	8.72926	7.98922	11.5709	8.63137	10.1167	8.93193	8.16348	0.0183137	0.912032	0.0325985	0.949376	0.41854	0.315606	0.96799	0.296171	0.999325	0.820066	1.30387	0.988786	1.26629	1.0065	0.919908	0	0	0	0
An01g08270	An00g00851_at	hypothetical protein	4.97179	4.66959	4.74783	4.86926	5.27299	5.0978	4.71036	4.71749	4.8705	4.3885	4.71286	5.01422	4.55818	4.25855	4.56734	4.23416	4.71487	4.67587	4.97179	4.66959	36.3881	26.2517	24.935	26.2442	20.0221	24.6616	25.9087	28.26	0.0319099	0.0688227	0.937507	0.0265863	0.0873365	0.385848	0.336325	0.980077	0.85524	0.466384	0.721229	0.7627	0.989035	0.712011	0.776627	0	0	0	0
An09g02130	An00g00852_at	hypothetical protein	3.20948	3.22492	3.23275	3.21989	3.33533	3.21096	3.20782	3.13695	3.4303	3.35606	3.28784	3.23889	3.28806	3.10066	3.00667	3.42582	3.20026	3.46556	3.20948	3.22492	9.66751	10.2616	8.8597	9.01535	9.37202	10.0725	10.0764	9.2998	0.539039	0.427147	0.266161	0.714478	0.731927	0.915747	0.728686	0.634486	0.999325	0.935312	0.932541	0.913312	1.13689	1.0423	0.961964	0	0	0	0
An15g02240	An00g00853_at	hypothetical protein	4.36499	4.49036	4.5427	4.52427	4.69944	4.89714	4.59587	4.39113	4.35365	4.0916	3.99042	4.26302	4.37766	4.41647	4.27119	4.34716	4.52718	4.68023	4.36499	4.49036	27.8246	20.6155	17.5185	22.5257	19.0806	19.768	24.3139	21.521	0.0967336	0.526421	0.327213	0.275902	0.0478212	0.578051	0.79408	0.684898	0.999325	0.349717	0.809559	0.925547	1.12841	0.873825	0.773452	0	0	0	0
An02g06990	An00g00854_at	hypothetical protein	3.26968	3.18929	3.33413	3.28508	3.20315	3.24267	3.31749	3.21352	3.26733	3.67562	4.06901	3.63852	3.99779	3.26671	4.98181	3.33695	3.13001	3.06423	3.26968	3.18929	9.33669	12.4025	23.0295	9.61644	11.0898	11.2179	8.55709	9.37935	0.882767	0.578179	0.0023147	0.664092	0.981824	0.98569	0.823077	0.117045	0.999325	0.995825	1.02996	0.894161	0.487113	0.916502	1.00457	0	0	0	0
An02g06990	An00g00854_x_at	hypothetical protein	3.20777	3.29722	3.31815	3.30169	3.00492	3.09829	3.15023	3.12339	3.26677	3.50759	4.10757	3.25851	3.82746	3.40403	3.95773	3.72182	2.99687	2.96863	3.20777	3.29722	8.29135	11.6893	16.3662	8.79577	10.9724	11.2369	7.90493	9.5301	0.680833	0.659499	0.0173496	0.739328	0.338299	0.950073	0.863631	0.233285	0.999325	0.77125	1.06084	0.938673	0.686589	0.953394	1.1494	0	0	0	0
An07g07720	An00g00855_at	hypothetical protein	4.13886	3.94096	4.0982	4.02003	4.25272	4.28392	3.88125	4.03596	4.12323	3.74415	3.7574	3.96304	3.90028	3.8664	3.87148	3.83446	4.0073	3.9835	4.13886	3.94096	19.2704	16.1309	14.0689	15.5474	13.9798	14.9156	15.9491	16.4487	0.0485547	0.173007	0.567898	0.0780185	0.134315	0.450596	0.500631	0.832736	0.999325	0.562903	0.806802	0.866648	1.06018	0.827645	0.853574	0	0	0	0
An11g07990	An00g00856_at	hypothetical protein	4.07007	4.00793	4.03484	4.11373	4.16125	4.17231	4.19465	4.02646	4.17432	4.07174	3.84029	3.75588	4.209	4.27087	4.02584	4.02042	3.98097	4.08276	4.07007	4.00793	17.9608	18.2732	15.2746	17.2743	18.0173	14.8064	16.3573	16.4384	0.660626	0.873394	0.725459	0.299395	0.324788	0.947504	0.956607	0.905669	0.999325	0.762039	0.961777	0.985994	0.969344	0.910724	0.915239	0	0	0	0
An18g05030	An00g00857_at	hypothetical protein	3.46247	3.45643	3.44103	3.3401	3.55987	3.47101	3.58564	3.32357	3.62105	3.47918	3.26236	3.46162	3.52521	3.42941	3.93564	3.29705	3.53307	3.44136	3.46247	3.45643	11.4354	11.902	12.1173	10.9633	10.9609	10.4059	11.2139	11.0001	0.72585	0.495875	0.216428	0.870567	0.746821	0.958119	0.775788	0.591033	0.999325	0.937937	0.958708	0.920931	0.858764	0.980628	0.961933	0	0	0	0
An15g02230	An00g00858_at	hypothetical protein	3.1843	3.04297	3.06141	3.18396	3.22523	3.18682	3.09093	3.04088	2.96027	2.86479	3.05886	3.02391	3.24123	3.02329	3.31004	3.15607	3.02662	3.12159	3.1843	3.04297	9.22806	8.57866	9.09107	8.37393	7.69564	8.51491	8.42166	8.65563	0.298198	0.246742	0.478772	0.326384	0.488302	0.808431	0.574819	0.784125	0.999325	0.851638	0.907442	0.897067	0.936623	0.912615	0.937968	0	0	0	0
An05g01770	An00g00859_at	hypothetical protein	7.42719	7.19031	7.3139	7.60873	7.1617	7.68996	7.7087	7.62318	7.40676	7.22821	7.42322	6.96403	6.99102	6.99616	7.02476	6.27805	7.96743	7.01395	7.42719	7.19031	171.948	146.92	149.499	203.085	138.351	98.4309	179.855	158.545	0.423121	0.770284	0.0562127	0.826992	0.693701	0.873232	0.916084	0.361948	0.999325	0.923759	1.18108	0.941671	0.658407	1.04598	0.922051	0	0	0	0
An15g06000	An00g00860_at	hypothetical protein	4.80729	4.87176	4.94397	4.75028	4.94215	4.87761	4.94378	4.87746	4.68921	4.89633	5.18962	4.9109	4.76147	4.97178	5.26374	4.90166	5.08948	4.8624	4.80729	4.87176	30.0622	26.4527	37.4444	30.0777	30.5702	29.9874	31.4708	28.6314	0.994923	0.0889778	0.0136289	0.573585	0.549231	0.998791	0.373938	0.214007	0.999325	0.875077	1.00052	1.15566	0.80085	1.04685	0.952405	0	0	0	0
An08g00650	An00g00861_at	hypothetical protein	2.79919	2.88144	2.93574	2.78596	2.87675	2.86931	2.80209	2.92006	3.04896	2.93846	2.94399	2.97819	3.09822	3.04369	2.90156	3.17755	2.73048	2.71722	2.79919	2.88144	7.32602	8.41865	7.58302	7.26555	7.95067	8.4437	6.60635	7.16176	0.916261	0.472001	0.185627	0.20203	0.773898	0.990747	0.758287	0.56098	0.999325	0.945397	0.991745	0.944411	1.1135	0.901765	0.977578	0	0	0	0
An03g05800	An00g00862_at	hypothetical protein	2.72392	2.84326	2.75076	2.70325	2.99755	2.92204	2.70929	3.02007	2.99076	3.16586	3.00599	3.11884	3.12351	2.96563	2.87754	3.11143	2.83935	2.95038	2.72392	2.84326	7.78012	8.32319	7.68351	7.28375	8.37299	8.66461	7.43775	6.88562	0.473994	0.947896	0.20048	0.623407	0.19361	0.894538	0.982357	0.576033	0.999325	0.643063	0.936201	1.00598	1.12769	0.955995	0.885028	0	0	0	0
An04g00460	An00g00863_at	hypothetical protein	3.11284	3.08312	2.98618	3.00053	3.03193	2.94828	2.93997	3.24171	3.10082	3.16507	3.34804	3.79871	3.05899	3.96582	3.03983	3.23733	3.09963	3.15918	3.11284	3.08312	7.94533	8.4556	9.15104	8.51994	11.8387	11.4559	8.75073	8.56219	0.649976	0.0411618	0.156893	0.53163	0.627183	0.947028	0.268849	0.531186	0.999325	0.905578	1.07232	1.40011	1.25187	1.10137	1.07764	0	0	0	0
An01g02280	An00g00864_at	hypothetical protein	7.10874	6.79041	6.86799	7.47177	6.09183	6.55283	6.5678	6.37815	6.78475	7.40703	6.58394	6.72335	6.57341	6.4686	6.2177	6.81292	6.43091	6.61917	7.10874	6.79041	80.0225	102.472	84.4965	88.8302	122.6	108.996	92.0943	123.604	0.593982	0.3643	0.203888	0.474891	0.0384017	0.932518	0.679212	0.578229	0.999325	0.313899	1.11006	1.19643	1.28995	1.15085	1.54461	0	0	0	0
An05g01240	An00g00865_at	hypothetical protein	3.35346	3.28088	3.45777	3.25093	3.55836	3.58926	3.38309	3.30616	3.30459	3.55257	3.50702	3.30391	3.34091	2.86784	3.38137	3.54061	3.15688	3.44641	3.35346	3.28088	11.9076	10.0057	10.8844	10.1586	9.25482	10.7202	9.86039	9.96706	0.222643	0.541608	0.904753	0.151555	0.17469	0.746507	0.802675	0.971704	0.999325	0.619854	0.853116	0.924957	0.984915	0.828076	0.837035	0	0	0	0
An07g00500	An00g00866_at	hypothetical protein	3.02296	2.99368	2.99633	3.03301	2.99571	3.06974	2.96925	2.85988	3.04156	2.98413	3.09359	3.10409	3.12583	3.0203	3.07657	3.48017	3.12686	3.1678	3.02296	2.99368	8.18354	8.47785	8.48597	7.54	8.01229	9.7956	8.86016	8.04625	0.358956	0.523914	0.117899	0.373191	0.847653	0.845664	0.792613	0.481015	0.999325	0.962972	0.921362	0.945085	1.15433	1.08268	0.983224	0	0	0	0
An11g03710	An00g00867_at	hypothetical protein	3.97449	4.09448	4.17934	4.0546	4.23241	4.04291	4.14328	4.03495	4.07791	3.6343	3.69658	3.89319	4.09247	4.10434	3.92799	4.05865	4.0805	4.14503	3.97449	4.09448	17.6019	16.9733	14.0479	17.0195	14.6144	15.7352	17.3008	16.3871	0.789105	0.244531	0.373112	0.890794	0.571323	0.969421	0.573744	0.716449	0.999325	0.885014	0.966913	0.861025	1.12011	0.982892	0.930983	0	0	0	0
An12g02580	An00g00868_at	hypothetical protein	3.69817	3.67026	3.56031	3.6483	3.86834	4.03306	3.61324	3.76673	3.43342	3.41451	3.70256	3.62838	3.35063	3.36088	3.37171	3.39147	3.71063	3.73465	3.69817	3.67026	15.4625	10.4979	11.6087	12.9061	10.4664	11.3918	13.2016	12.8546	0.0643758	0.973999	0.837859	0.10124	0.0592993	0.501334	0.991252	0.946441	0.999325	0.38843	0.834675	0.997003	0.981316	0.853782	0.831345	0	0	0	0
An01g00570	An00g00869_at	hypothetical protein	4.02887	4.16157	4.12464	4.09949	4.21373	4.11319	4.18966	4.0245	4.16816	3.56753	4.38883	3.99596	4.08618	3.83877	4.15994	4.31359	4.15724	4.17697	4.02887	4.16157	17.9195	17.4744	19.3516	17.2327	13.0245	17.812	17.9648	17.0917	0.700795	0.00993997	0.41901	0.980141	0.64227	0.952691	0.144047	0.747769	0.999325	0.908995	0.961673	0.745346	0.920439	1.00253	0.9538	0	0	0	0
An15g03060	An00g00870_at	hypothetical protein	3.83296	3.8617	3.93153	3.90804	4.0299	4.02581	3.94832	4.11543	3.81663	3.66316	3.80211	3.52031	3.92976	4.14443	3.77144	3.8315	3.86551	4.18834	3.83296	3.8617	16.312	14.6537	13.8017	16.3575	14.9679	12.7808	16.3014	14.3934	0.981931	0.863136	0.534705	0.995802	0.317154	0.996655	0.952772	0.813631	0.999452	0.756458	1.00279	1.02144	0.926029	0.999353	0.882382	0	0	0	0
An08g04170	An00g00871_at	hypothetical protein	3.34627	3.40587	3.32314	3.22321	3.27244	3.21737	3.284	3.48774	3.75747	3.83374	3.94857	3.87485	4.12379	3.67381	3.28374	4.40251	3.39745	3.50822	3.34627	3.40587	9.48013	15.3549	12.2623	10.4532	13.4896	17.6144	10.9498	10.3824	0.51085	0.386029	0.0245498	0.336172	0.540276	0.905659	0.696389	0.269683	0.999325	0.872691	1.10264	0.878521	1.43647	1.15503	1.09517	0	0	0	0
An15g01540	An00g00872_at	hypothetical protein	4.05719	3.97694	3.8918	4.01749	4.33328	4.35246	4.19121	4.121	4.2245	3.89325	3.85396	4.61199	3.8818	3.73711	3.83939	4.17945	4.12664	4.17487	4.05719	3.97694	20.2925	16.6005	14.3868	17.8284	14.0761	21.0496	17.7624	16.1904	0.222507	0.125654	0.00193913	0.21018	0.0421414	0.746507	0.441111	0.10905	0.999325	0.329837	0.878572	0.847936	1.46312	0.875319	0.797852	0	0	0	0
An15g05300	An00g00873_at	hypothetical protein	3.42643	3.37162	3.4038	3.28148	3.45654	3.40154	3.41747	3.27748	3.55541	3.07257	3.19702	3.30529	3.41584	3.34371	3.0907	3.51613	3.39635	3.58384	3.42643	3.37162	10.7707	11.2015	8.83885	10.1786	9.24158	10.6347	11.2363	10.5489	0.55947	0.0602609	0.0696122	0.66143	0.829104	0.922995	0.315413	0.390642	0.999325	0.959863	0.945031	0.825028	1.20318	1.04323	0.979409	0	0	0	0
An15g00530	An00g00874_at	hypothetical protein	4.67953	4.53152	4.49455	4.62401	4.21247	4.36663	4.61618	4.51279	4.09535	4.12407	4.44063	4.23441	4.42675	4.34879	4.67422	4.70279	4.22397	4.33352	4.67953	4.53152	19.5562	19.1736	23.5463	23.6617	18.8492	22.1403	19.4102	24.3445	0.110897	0.881503	0.592352	0.947805	0.0704642	0.604283	0.959074	0.847543	0.999325	0.41969	1.20993	0.98308	0.940287	0.992536	1.24485	0	0	0	0
An02g00430	An00g00875_at	hypothetical protein	3.15059	3.24982	3.15872	3.23936	3.28754	3.33913	3.1454	3.36122	3.202	3.2822	3.15255	3.39269	3.12628	3.49254	3.31366	3.34179	3.18893	3.28334	3.15059	3.24982	9.94062	8.96398	9.40289	9.53551	10.464	10.3191	9.42266	9.1909	0.626838	0.0845833	0.284744	0.53284	0.364303	0.942081	0.367473	0.650751	0.999325	0.787083	0.959247	1.16734	1.09743	0.947895	0.92458	0	0	0	0
An02g10290	An00g00876_at	hypothetical protein	4.82298	4.93573	4.99208	4.93104	5.10834	4.88096	4.94037	5.10158	4.91	4.70471	4.75103	5.16455	5.02361	4.4186	4.3176	4.54604	5.07819	5.05955	4.82298	4.93573	31.8816	31.2721	23.172	32.4687	23.6153	28.9461	33.5647	29.4328	0.889587	0.046042	0.105506	0.69615	0.545528	0.986809	0.28048	0.458871	0.999325	0.873291	1.01841	0.755156	1.24918	1.05279	0.923191	0	0	0	0
An08g08880	An00g00877_at	hypothetical protein	3.93162	3.83807	4.03146	4.07425	4.1254	4.11449	4.04149	3.99177	4.03835	3.45976	3.17082	3.88692	3.57536	4.14518	3.45805	3.53295	3.94628	3.97111	3.93162	3.83807	17.3871	13.9952	9.94821	16.1855	13.9527	13.0859	15.5484	14.7725	0.640418	0.984114	0.0878205	0.4683	0.295028	0.944284	0.994664	0.425312	0.999325	0.740169	0.930891	0.996963	1.3154	0.89425	0.849624	0	0	0	0
An02g14270	An00g00878_at	hypothetical protein	3.90843	3.93457	3.94842	3.71988	3.77132	4.06523	4.0359	3.87001	3.94765	3.85234	4.35431	4.43019	4.05045	3.81304	4.23483	3.73097	3.92162	3.79647	3.90843	3.93457	15.1188	15.9895	19.6243	15.4867	14.248	16.9191	14.5107	15.1527	0.852544	0.3786	0.261373	0.75117	0.98618	0.981975	0.690262	0.630783	0.999325	0.996602	1.02433	0.891087	0.862151	0.959777	1.00224	0	0	0	0
An03g01340	An00g00879_at	hypothetical protein	3.48825	3.51255	3.41992	3.29505	3.44196	3.32371	3.59119	3.2635	3.42596	3.3684	3.96733	3.34263	3.54958	3.29514	3.24227	3.14189	3.25389	3.27774	3.48825	3.51255	10.4312	11.2182	12.1662	10.7581	10.0685	9.46276	9.61854	11.3169	0.813666	0.413641	0.0694608	0.537732	0.535846	0.974296	0.717699	0.390642	0.999325	0.871456	1.03133	0.897511	0.777794	0.922092	1.0849	0	0	0	0
An13g02760	An00g00880_at	hypothetical protein	3.36068	3.23724	3.44468	3.2747	3.42741	3.35932	3.39224	3.17825	3.09884	3.32506	3.2316	3.38921	3.34308	4.04896	3.49642	3.22246	3.37548	3.56328	3.36068	3.23724	10.5076	9.32407	10.296	9.74895	12.8796	9.88907	11.0761	9.84206	0.593568	0.0327085	0.773235	0.70682	0.640849	0.932518	0.23967	0.922522	0.999325	0.907667	0.927799	1.38133	0.960478	1.0541	0.936661	0	0	0	0
An04g03610	An00g00881_at	hypothetical protein	3.50128	3.50147	3.43441	3.51977	3.21863	3.26542	3.36679	3.51869	3.48268	3.71813	4.45308	3.92406	3.48519	4.37237	3.88635	4.0171	3.44269	3.40111	3.50128	3.50147	9.46122	11.1884	17.9974	10.8735	16.5098	15.677	10.7175	11.3245	0.30355	0.00928801	0.307233	0.354855	0.18878	0.813653	0.139543	0.671389	0.999325	0.638274	1.14927	1.47562	0.87107	1.13278	1.19694	0	0	0	0
An01g12080	An00g00882_at	hypothetical protein	3.64365	3.52094	3.47163	3.59647	3.646	3.70921	3.48483	3.56838	3.55771	3.33809	3.10656	3.34939	3.4559	3.88704	3.5155	3.38633	3.53738	3.66703	3.64365	3.52094	12.7959	11.3672	9.92475	11.5243	12.2318	10.3235	12.1443	11.9778	0.380051	0.536004	0.738326	0.658043	0.576564	0.856769	0.799433	0.911458	0.999325	0.886161	0.900626	1.07606	1.04018	0.94908	0.936071	0	0	0	0
An14g00360	An00g00883_at	hypothetical protein	5.89825	5.97503	5.88151	5.84668	5.71336	5.95866	5.55219	5.83648	6.01025	5.7747	5.7196	5.25603	5.63781	5.93526	5.45802	5.52916	5.9135	5.78459	5.89825	5.97503	57.1233	56.651	48.1283	51.7803	57.8794	42.0082	57.6419	61.2501	0.41441	0.856971	0.263107	0.939447	0.559921	0.871603	0.951032	0.632547	0.999325	0.879631	0.906467	1.02168	0.872837	1.00908	1.07224	0	0	0	0
An14g05480	An00g00884_at	hypothetical protein	3.86681	3.91079	3.62851	4.08992	3.28578	3.58734	4.02192	3.64813	3.64564	4.12644	3.99681	3.65561	3.67674	4.3134	3.4307	4.36417	3.60954	3.05033	3.86681	3.91079	10.827	12.6511	13.1205	14.2711	18.6347	16.1101	10.0557	14.8131	0.134829	0.0424802	0.258522	0.678464	0.0929764	0.634935	0.271877	0.628818	0.999325	0.480069	1.3181	1.47297	1.22785	0.928759	1.36816	0	0	0	0
An07g00490	An00g00885_at	hypothetical protein	2.92711	2.91297	2.88037	2.9494	2.91861	2.89896	2.94574	2.76378	2.89174	2.93734	3.27411	2.99265	2.8287	3.39013	3.03089	3.15857	2.95712	3.07634	2.92711	2.91297	7.50986	7.26127	8.89194	7.23384	8.96147	8.43046	8.09332	7.56869	0.712711	0.0520851	0.601115	0.464938	0.938715	0.954598	0.294716	0.852132	0.999325	0.986188	0.963245	1.23415	0.948102	1.07769	1.00783	0	0	0	0
An02g10280	An00g00886_at	hypothetical protein	3.8149	3.76607	3.85969	3.7955	3.70453	3.67191	3.58702	3.62616	3.56054	3.99636	4.62173	3.93686	3.48848	4.10095	3.62447	3.91844	3.56634	3.75317	3.8149	3.76607	12.8904	11.5076	17.4252	12.1812	16.5488	15.2174	12.6385	13.8372	0.709221	0.0274375	0.377178	0.89632	0.64087	0.953386	0.222767	0.720536	0.999325	0.907667	0.944985	1.43808	0.873298	0.98046	1.07345	0	0	0	0
An01g10220	An00g00887_at	hypothetical protein	5.76647	5.67375	5.73547	5.67605	6.07766	5.90024	5.67466	5.74885	5.46912	5.37357	5.17364	5.24642	5.42927	5.33116	5.4038	5.43734	5.44884	5.6312	5.76647	5.67375	63.5116	43.6889	39.0897	52.4095	40.8528	40.5569	46.5277	52.7138	0.0389693	0.442042	0.670848	0.00228503	0.0444127	0.414986	0.737462	0.885251	0.355185	0.338324	0.825196	0.935084	1.03753	0.732586	0.829987	0	0	0	0
An01g09400	An00g00888_at	hypothetical protein	7.11491	6.10987	6.77673	6.48948	4.46541	3.90948	6.80223	4.78798	4.7814	6.91277	5.84011	6.53335	5.07422	5.6856	4.75018	4.96394	5.18876	5.00734	7.11491	6.10987	18.2199	30.4382	39.2643	55.5264	78.7487	53.7669	34.2504	97.8425	0.0182312	0.0392079	0.466939	0.154556	0.00115912	0.315606	0.264046	0.777196	0.999325	0.0506558	3.04756	2.58717	1.36936	1.87983	5.37008	0	0	0	0
An05g01230	An00g00889_at	hypothetical protein	3.79526	3.7611	3.83407	3.81095	4.07348	4.16006	3.90479	3.89711	3.67008	3.63105	3.66529	3.99539	3.88086	3.97133	3.86101	4.08195	3.87658	3.85421	3.79526	3.7611	17.3489	13.694	13.5775	14.9384	13.9403	16.4347	14.5747	13.7197	0.128041	0.850402	0.0575059	0.0801665	0.0231509	0.627248	0.948239	0.364187	0.999325	0.242174	0.861056	1.01799	1.21043	0.840093	0.790812	0	0	0	0
An01g10210	An00g00890_at	hypothetical protein	3.36704	3.30234	3.37264	3.49559	3.42479	3.36905	3.22821	3.31947	3.63217	3.25063	3.31006	3.42155	3.7785	2.99109	3.11826	3.61814	3.43638	3.38622	3.36704	3.30234	10.5335	13.0442	9.28021	9.67219	8.69906	11.4704	10.6391	10.0888	0.380212	0.00062671	0.0401021	0.917283	0.654139	0.856866	0.0432997	0.322121	0.999325	0.913465	0.918227	0.66689	1.23601	1.01002	0.957781	0	-1	0	0
An15g03050	An00g00891_at	hypothetical protein	4.67598	4.73836	4.54433	4.66171	4.84293	4.62463	4.61727	4.49762	4.51665	4.56304	4.8631	4.58939	4.45533	3.85338	4.36081	4.2797	4.44149	4.45036	4.67598	4.73836	26.6078	22.4088	24.4533	23.5466	18.484	21.6238	21.795	26.1216	0.409952	0.201597	0.40716	0.186591	0.899928	0.871603	0.533056	0.740403	0.999325	0.97625	0.884949	0.824858	0.884288	0.819119	0.981725	0	0	0	0
An15g02220	An00g00892_at	hypothetical protein	4.50107	4.38891	4.28205	4.5704	4.5293	4.7934	4.4081	4.40139	4.7703	4.42761	4.40174	4.7601	4.60464	4.27817	4.06399	4.18538	4.53006	4.5634	4.50107	4.38891	25.305	25.7673	18.8026	21.1817	20.4339	22.2039	23.3723	21.7808	0.293715	0.17634	0.325189	0.634018	0.373433	0.805307	0.504441	0.683907	0.999325	0.794901	0.837059	0.793015	1.18089	0.923627	0.860735	0	0	0	0
An07g04010	An00g00893_at	hypothetical protein	6.40485	6.39392	6.29019	6.59723	6.35643	6.01088	6.29883	6.5704	5.95258	6.22162	6.39361	5.95908	6.3146	6.23887	5.76201	6.09101	6.24657	6.1416	6.40485	6.39392	72.6885	70.2094	67.5464	86.4992	75.0743	65.1208	73.2159	84.4125	0.214831	0.625215	0.789167	0.957792	0.283105	0.740272	0.844937	0.928711	0.999325	0.729396	1.19	1.06929	0.96409	1.00726	1.16129	0	0	0	0
An13g00340	An00g00894_at	hypothetical protein	4.57862	4.40396	4.41226	4.57435	5.0066	4.63899	4.29967	4.34547	4.61126	4.66728	4.2334	4.31476	4.13756	4.54019	4.78773	4.36172	4.52085	4.62613	4.57862	4.40396	28.3013	20.741	22.7937	20.0089	24.3143	20.2274	23.8099	22.4912	0.0558961	0.357447	0.486546	0.318332	0.190011	0.478464	0.674234	0.7891	0.999325	0.638274	0.706997	1.17228	0.887412	0.841301	0.794708	0	0	0	0
An02g05800	An00g00895_at	hypothetical protein	4.49094	4.42777	4.3673	4.45141	4.72553	4.70629	4.15934	4.44241	4.11517	4.81749	4.14771	4.71411	4.67664	4.19073	4.14521	4.29498	4.44551	4.37316	4.49094	4.42777	26.2803	21.0523	17.7096	19.7103	22.692	22.6988	21.2492	21.9988	0.0597223	0.603419	0.0993041	0.15333	0.227444	0.489278	0.834941	0.447835	0.999325	0.677199	0.750002	1.07789	1.28172	0.808559	0.837084	0	0	0	0
An13g00330	An00g00896_at	hypothetical protein	3.56877	3.4015	3.41002	3.41922	3.38767	3.62379	3.45239	3.53485	3.41016	3.24873	4.02826	3.54422	3.42747	3.47925	3.29582	3.23319	3.45361	3.45354	3.56877	3.4015	11.3587	10.6946	12.6586	11.2638	10.2959	10.4737	10.9554	11.1977	0.949177	0.77322	0.163985	0.783955	0.913683	0.992814	0.91689	0.539975	0.999325	0.980187	0.991641	0.962711	0.827402	0.964494	0.985824	0	0	0	0
An04g00450	An00g00897_at	hypothetical protein	3.71791	3.80258	3.8324	3.79641	3.70991	3.62844	3.7352	3.9709	3.81849	3.65557	3.95108	3.74891	3.57692	3.81829	4.118	3.72993	4.00902	4.00603	3.71791	3.80258	12.7213	12.9754	16.3877	14.4505	13.333	13.356	16.0836	13.5503	0.245323	0.799997	0.0712238	0.0417449	0.558262	0.764223	0.927237	0.392523	0.899123	0.879293	1.13593	1.02756	0.815005	1.26431	1.06516	0	0	0	0
An02g08810	An00g00898_at	hypothetical protein	6.42901	6.5287	6.59957	6.70831	5.77441	5.89477	6.59164	6.29301	6.18903	7.6789	6.66649	5.99057	6.15853	6.93055	6.42783	6.43666	5.97306	5.91988	6.42901	6.5287	57.0673	72.1928	93.5171	86.9625	158.104	74.2139	61.6688	89.1929	0.00885278	4.98927e-05	0.12002	0.588591	0.00611414	0.22705	0.0162956	0.484657	0.999325	0.115208	1.52386	2.19002	0.793587	1.08063	1.56294	0	1	0	0
An15g07400	An00g00899_at	hypothetical protein	4.97007	4.96844	4.98451	5.04758	5.30336	5.08656	4.9633	4.85063	4.81779	4.73414	4.27689	4.54313	4.65617	4.57724	4.5061	4.25842	4.71565	5.01166	4.97007	4.96844	36.6302	26.6669	20.988	30.0016	25.2059	21.1235	29.1143	31.3253	0.0663276	0.584688	0.950005	0.0377615	0.141613	0.506452	0.825555	0.98328	0.887268	0.574892	0.81904	0.945213	1.00645	0.794817	0.855177	0	0	0	0
An13g02740	An00g00900_at	hypothetical protein	4.34451	4.30294	4.29009	4.30876	4.58556	4.30574	4.46517	4.4629	4.58869	4.58971	4.3819	4.02964	3.99291	4.22577	4.66371	4.63281	4.32152	4.51418	4.34451	4.30294	21.7908	19.5731	22.988	22.0703	21.2257	20.1293	21.375	20.0249	0.935033	0.605746	0.401295	0.901937	0.590616	0.991391	0.835471	0.736731	0.999325	0.891979	1.01283	1.08443	0.875647	0.980917	0.918961	0	0	0	0
An14g06990	An00g00901_at	hypothetical protein	2.66468	2.69637	2.66191	2.65122	2.6911	2.70016	2.6264	2.69109	3.13317	2.89896	2.92688	3.33956	3.0589	2.71751	3.08443	2.87501	2.59741	2.672	2.66468	2.69637	6.47839	8.55064	8.0314	6.31484	7.00426	8.61759	6.21049	6.4109	0.793592	0.0551286	0.474318	0.666253	0.914576	0.969576	0.302291	0.781543	0.999325	0.980246	0.974755	0.819151	1.07299	0.958648	0.989582	0	0	0	0
An03g01330	An00g00902_at	hypothetical protein	4.26117	4.32309	4.34631	4.24142	4.563	4.45322	4.21387	4.26784	4.59544	4.31901	4.02731	4.34283	4.44795	4.26853	4.16615	3.96984	4.22766	4.29713	4.26117	4.32309	22.755	22.9703	17.1095	18.907	19.6134	17.8312	19.1915	19.5911	0.0621559	0.106284	0.659729	0.0837064	0.124281	0.494962	0.408607	0.879326	0.999325	0.544647	0.830897	0.85386	1.04218	0.843397	0.860959	0	0	0	0
An14g00340	An00g00903_at	hypothetical protein	3.8374	3.75902	3.70343	3.83802	3.34394	3.64041	3.62966	3.40445	3.94781	4.37598	4.02237	3.90554	3.67553	3.62167	4.21585	4.04285	3.50609	3.4076	3.8374	3.75902	11.2525	14.0419	17.377	11.4483	15.987	15.7163	10.9803	13.9115	0.903197	0.366792	0.482272	0.862924	0.148785	0.988014	0.680116	0.786148	0.999325	0.586671	1.0174	1.13852	0.904431	0.975809	1.2363	0	0	0	0
An02g05370	An00g00904_at	hypothetical protein	3.34529	3.29471	3.30906	3.23744	3.46544	3.29551	3.22419	3.18426	3.14305	3.27449	3.23145	3.40447	3.28863	3.47491	3.00344	3.09536	3.39007	3.40988	3.34529	3.29471	10.4142	9.29102	8.6785	9.21654	10.3726	9.51308	10.5559	9.98662	0.220258	0.26696	0.351631	0.889355	0.667041	0.746062	0.59387	0.701841	0.999325	0.918138	0.885001	1.11641	1.09617	1.01361	0.958947	0	0	0	0
An05g00380	An00g00905_at	hypothetical protein	3.67529	3.73565	3.7179	3.75626	3.91515	3.76138	3.59706	3.87084	4.11241	3.69446	3.65671	4.15833	3.86776	3.76973	3.94983	3.68491	3.84285	3.84721	3.67529	3.73565	14.3032	15.8904	13.9604	13.3055	13.2884	15.1539	14.3704	13.0454	0.522988	0.126432	0.469491	0.966728	0.418101	0.91071	0.44277	0.778608	0.999325	0.819575	0.930249	0.836249	1.08549	1.0047	0.912066	0	0	0	0
An01g04020	An00g00906_at	hypothetical protein	3.77795	3.7062	3.82243	3.78556	4.01647	4.1831	3.96462	3.72904	3.66751	3.55814	3.69872	3.20004	3.71421	3.25559	3.62219	3.54936	3.75451	3.69244	3.77795	3.7062	17.1458	12.914	12.6446	14.3883	10.6064	10.3726	13.2092	13.3806	0.125696	0.0886301	0.0868587	0.0290339	0.0366298	0.624933	0.373601	0.422692	0.860186	0.307319	0.839175	0.821314	0.820316	0.770405	0.780402	0	0	0	0
An01g12070	An00g00907_at	hypothetical protein	3.71319	3.811	3.70963	3.78012	3.84273	3.76421	3.65217	3.69031	3.49111	3.39634	3.86238	3.54294	3.67139	3.43152	3.58689	3.7446	3.72888	3.56033	3.71319	3.811	13.9623	11.9692	13.2199	12.7395	10.6585	12.4993	12.5065	13.5677	0.311056	0.204426	0.531142	0.227027	0.747487	0.817148	0.535964	0.812389	0.999325	0.938012	0.912422	0.890496	0.94549	0.89573	0.971732	0	0	0	0
An02g05780	An00g00908_at	hypothetical protein	3.11124	3.01171	3.11969	2.99462	3.21157	3.17977	2.97562	3.00065	3.50231	3.34137	3.14751	2.96406	2.96399	3.22801	3.03712	3.50714	2.98188	3.08616	3.11124	3.01171	9.16206	9.40319	8.52865	7.93446	9.7452	9.41918	8.1909	8.34827	0.253757	0.772283	0.425467	0.369957	0.454821	0.773852	0.916739	0.751301	0.999325	0.836813	0.866013	1.03637	1.10442	0.894002	0.911178	0	0	0	0
An04g10140	An00g00909_at	hypothetical protein	5.38346	5.4566	4.89942	4.47934	3.713	3.82481	4.1188	3.67496	3.66005	3.28812	3.72528	3.78871	3.95794	3.55567	3.60783	3.34774	3.8978	3.76188	5.38346	5.4566	13.6318	14.0159	12.6982	14.8963	10.7175	11.8616	14.2199	42.8145	0.504205	0.0559969	0.606763	0.74907	2.30519e-07	0.903933	0.303663	0.854216	0.999325	0.000880109	1.09276	0.764665	0.934119	1.04314	3.14079	0	0	0	0
An04g05350	An00g00910_at	hypothetical protein	3.77496	3.59823	3.79808	3.75486	3.77682	3.6608	3.74952	3.66263	3.74223	3.91065	3.93805	3.77096	3.99303	4.07748	3.85	3.88321	3.79686	3.87519	3.77496	3.59823	13.1666	14.5973	14.8668	13.0509	15.9343	14.1928	14.281	12.8759	0.918342	0.317066	0.591819	0.352519	0.79563	0.991016	0.641605	0.847543	0.999325	0.950263	0.991209	1.09159	0.954661	1.08464	0.977919	0	0	0	0
An02g00410	An00g00911_at	hypothetical protein	3.54225	3.52131	3.49932	3.43531	3.52621	3.52661	3.5715	3.36893	3.28713	3.53723	3.36699	3.77148	3.33685	3.51104	3.68568	3.31546	3.51275	3.54701	3.54225	3.52131	11.5227	9.93135	11.5221	11.0825	11.5045	11.6598	11.5505	11.5657	0.707146	0.168732	0.908605	0.981463	0.971309	0.953386	0.494571	0.972427	0.999325	0.992914	0.961796	1.15841	1.01195	1.00241	1.00373	0	0	0	0
An02g05770	An00g00912_at	hypothetical protein	4.69349	4.38952	4.48744	4.47176	4.54693	4.66205	4.43267	4.31056	4.27793	4.13968	4.06855	4.30093	4.12426	3.78743	4.00889	3.94963	4.38144	4.64354	4.69349	4.38952	24.3271	18.3932	16.4352	20.7008	15.6009	17.4515	22.8241	23.2878	0.172773	0.164839	0.602554	0.580168	0.704148	0.684904	0.490372	0.85234	0.999325	0.927591	0.850937	0.848189	1.06183	0.938221	0.957281	0	0	0	0
An04g00440	An00g00913_at	hypothetical protein	4.59784	4.5429	4.41567	4.52044	4.36317	4.39121	4.49119	4.3499	4.28077	4.25589	4.25084	3.7489	4.02097	4.98038	4.36816	4.48267	4.33247	4.33788	4.59784	4.5429	20.7809	17.7638	19.8285	21.4149	24.5582	17.337	20.1846	23.7585	0.846013	0.0500034	0.391138	0.850721	0.392408	0.980858	0.290457	0.73077	0.999325	0.807122	1.03051	1.38249	0.874352	0.971301	1.14328	0	0	0	0
An01g13020	An00g00914_at	hypothetical protein	3.39919	3.36155	3.29971	3.26036	3.5625	3.35244	3.6179	3.30379	3.31504	3.07714	3.42588	3.17434	3.02312	3.22164	3.42896	3.25543	3.32066	3.21732	3.39919	3.36155	10.9851	8.99471	10.7586	11.0108	8.87279	9.28489	9.6397	10.4134	0.981777	0.894105	0.164361	0.214403	0.603737	0.996655	0.962857	0.54014	0.999325	0.897833	1.00234	0.986446	0.863019	0.877529	0.947962	0	0	0	0
An02g09920	An00g00915_at	hypothetical protein	4.24838	4.42841	4.36083	4.29086	4.6744	4.70473	4.70102	4.6442	4.55685	4.59041	4.77189	4.30666	3.81871	4.20308	4.17415	3.85017	4.24181	4.60986	4.24838	4.42841	25.8047	18.2241	22.2082	25.5033	21.0646	16.8937	21.4936	20.2296	0.949151	0.436482	0.151779	0.32894	0.198984	0.992814	0.734166	0.526126	0.999325	0.648119	0.988319	1.15586	0.760698	0.832932	0.783949	0	0	0	0
An18g05010	An00g00916_at	hypothetical protein	4.08518	4.03678	4.05973	4.09432	4.27122	4.28505	4.09329	4.17918	4.19789	3.784	4.04017	3.94256	4.13213	3.5293	4.1512	3.8692	3.91516	3.86592	4.08518	4.03678	19.4021	17.9387	17.0972	17.5846	12.6114	14.9895	14.8309	16.6908	0.274235	0.000996861	0.149732	0.00725918	0.102819	0.787428	0.0573579	0.52376	0.578701	0.503644	0.906325	0.703024	0.876723	0.7644	0.860259	0	0	0	0
[truncated: 13,342 more rows]
[truncated: 1 more columns]
