# Supplementary material for: The capacity of Aspergillus niger to sense and respond to cell wall stress requires at least three transcription factors: RlmA, MsnA and CrzA
Source: Fungal Biol Biotechnol. 2014 Dec 1;1:5. doi: 10.1186/s40694-014-0005-8 (PMC5598236; doi:10.1186/s40694-014-0005-8)
Supplement: Supplementary file 2 — Additional file 2: Table S2.: Gene expression comparison. (XLSX 552 KB) [file 40694_2014_5_MOESM2_ESM.xlsx]

## Sheet: codes
Comparisons:
01 = CA- NC1
02 = AbaA- NC2
03 = FK506- NC3
04 = FP- NC1
05 = rlma.D- NC1
Strain codes
NC1: Strain N402
NC2: Strain N402, negative control for AbaA
NC3: Strain N402, negative control for FK506
CA: Strain N402 treated for 1h with 50 ng/ml caspofungin
AbaA: Strain N402 treated for 1h with 2µg/ml aureobasidin A dissolved in ethanol
FK506: Strain N402 treated for 1h with 1.28 µg/ml FK506 dissoved in DMSO
FP: Strain N402 treated for 1h with 50 µg/ml fenpropimorph
rlmA.D: Strain MA47.1, in which rlmA is deleted

## Sheet: 01U
			RMA expression data (log2 scale)																Mean (geometric) expression data (normal scale)								moderated t-statistic pValues					moderated t-statistic FDR values					Fold changes					UP(1)/DOWN(-1) regulated (at FDR < 0.05)
ORF	alias	annotation	061018MJA_ANIGERa_AR09.CEL	061018MJA_ANIGERa_AR10.CEL	061018MJA_ANIGERa_AR11.CEL	061018MJA_ANIGERa_AR12.CEL	101052-01.CEL	101052-02.CEL	101052-04.CEL	101052-05.CEL	101052-06.CEL	101052-07.CEL	101052-09.CEL	101052-10.CEL	061018MJA_ANIGERa_AR13.CEL	061018MJA_ANIGERa_AR14.CEL	090305MJA_ANIGERa_100760-23.CEL	090305MJA_ANIGERa_100760-24.CEL	NC1	NC2	NC3	mean CA	AbaA	FK506	FP	rlma.D	pValue 01	pValue 02	pValue03	pValue 04	pValue 05	qValue 01	qValue 02	qValue 03	qValue 04	qValue 05	FC 01	FC 02	FC 03	FC 04	FC 05	decide (FDR < 0.05) 01	decide (FDR < 0.05) 02	decide (FDR < 0.05) 03	decide (FDR < 0.05) 04	decide (FDR < 0.05) 05
An18g03900	An00g00072_at	strong similarity to the prefoldin subunit 2 PFDN2 - Homo sapiens	7.32753	7.45107	8.22911	8.43148	7.09639	7.79295	8.29207	7.60909	7.61493	7.7291	8.20924	7.9654	7.70131	7.51401	8.32676	8.09761	167.649	163.785	304.575	321.86	216.921	220.9	195.045	296.56	0.000478042	0.0756716	0.0454276	0.320447	0.00148063	0.0495422	0.351366	0.336501	0.999325	0.055894	1.91985	1.32442	0.725272	1.16341	1.76894	1	0	0	0	0
An01g13680	An00g00128_at	weak similarity to tolA protein - Escherichia coli	6.53683	6.46769	7.69715	7.39419	6.8155	7.10858	7.57081	7.62253	7.09725	7.30128	7.74936	7.56479	7.61905	7.23206	7.73012	7.33148	90.6514	124.188	202.263	186.841	147.537	193.16	171.915	184.925	2.23067e-05	0.171733	0.706744	8.12e-05	2.60859e-05	0.0104403	0.498933	0.899882	0.0497588	0.0111184	2.0611	1.18802	0.954997	1.89644	2.03996	1	0	0	1	1
An02g04900	An00g00183_at	endopolygalacturonases pgaB - Aspergillus niger	6.41543	6.3048	8.13543	8.05138	7.04253	9.03347	7.37362	8.24496	7.83021	8.35163	6.59774	8.18542	6.7497	6.79231	6.63717	6.33352	82.1459	173.209	126.736	273.123	413.731	297.18	109.213	89.5947	2.65492e-05	0.000623118	0.000749693	0.180206	0.674548	0.0120376	0.0432997	0.0734952	0.999325	0.920437	3.32486	2.38862	2.34487	1.3295	1.09068	1	1	0	0	0
An01g05810	An00g01177_at	hypothetical protein	5.68551	5.32133	7.25423	6.88313	5.64094	7.40746	6.7738	6.26107	6.09016	6.61271	6.28375	5.9328	6.08615	5.68	7.19031	6.68426	45.3622	58.3052	92.333	134.241	128.898	68.4478	59.0176	122.555	0.000107965	0.00175507	0.173206	0.227934	0.000252681	0.0206648	0.0704389	0.547765	0.999325	0.0249398	2.95931	2.21074	0.741315	1.30103	2.7017	1	0	0	0	1
An01g05810	An00g01177_x_at	hypothetical protein	6.08767	5.75617	7.42797	7.13374	5.45039	7.5942	6.86183	6.74937	6.23372	7.09403	6.90332	6.83578	6.1327	6.05506	7.48344	6.89746	60.6282	57.3633	117.994	155.509	162.48	110.859	68.3032	146.063	0.000204116	7.58073e-05	0.752264	0.548185	0.000387609	0.0296152	0.0184859	0.916269	0.999325	0.0307204	2.56497	2.83247	0.939525	1.12659	2.40916	1	1	0	0	1
An05g00760	An00g01284_at	hypothetical protein	5.76116	5.65586	6.53479	6.48296	5.26204	6.25339	5.57025	5.88552	5.09962	6.31972	5.39864	5.63776	6.02664	5.71197	6.13347	6.16321	52.2918	36.2732	44.7695	91.068	78.0623	54.2533	58.4571	70.9308	0.000222475	7.379e-06	0.116251	0.34903	0.0183081	0.0310064	0.00858291	0.477679	0.999325	0.214366	1.74153	2.15207	1.21184	1.1179	1.35644	1	1	0	0	0
An09g06410	An00g01609_at	hypothetical protein	8.36671	8.48968	10.3006	9.968	9.44068	11.2452	9.85641	10.6749	9.92485	10.6053	9.65023	10.6449	9.35885	8.80313	9.46064	9.47438	344.46	821.867	863.062	1123.89	1944.54	1617.89	541.565	707.954	4.43858e-06	0.000137507	0.00215205	0.0178377	0.000712369	0.00402496	0.0229088	0.11377	0.784262	0.0403325	3.26275	2.366	1.8746	1.57221	2.05525	1	1	0	0	1
An04g00650	An00g02572_at	hypothetical protein	3.74574	4.54869	6.5766	7.25811	4.35317	5.6558	6.6789	6.31122	5.4002	6.07736	7.36274	6.70456	5.2175	4.60801	6.40754	6.02678	17.7189	29.3784	129.861	120.873	58.3467	91.0062	30.1222	74.3962	1.16154e-05	0.0373325	0.255238	0.097724	0.000239938	0.00648186	0.257756	0.627268	0.999325	0.0241755	6.82173	1.98604	0.700798	1.70001	4.1987	1	0	0	0	1
An04g00650	An00g02572_x_at	hypothetical protein	3.96222	4.97966	6.61618	7.13052	4.55961	6.11119	6.83835	6.2669	4.97844	6.12737	7.4943	6.84979	4.87859	4.19722	6.71823	6.10534	22.1762	27.2659	143.641	117.242	69.5162	94.2449	23.2298	85.1411	5.11047e-05	0.00677309	0.178587	0.878592	0.000410212	0.0167971	0.121622	0.553422	0.999325	0.0314767	5.28685	2.54956	0.656113	1.04751	3.8393	1	0	0	0	1
An12g03640	An00g03022_s_at	hypothetical protein [truncated ORF]	4.94036	5.05158	5.53743	5.62651	6.51161	6.37415	6.76273	6.37994	6.43228	6.47417	6.72096	6.49431	5.58883	5.88665	6.02693	6.14677	31.9107	88.7667	107.028	47.9005	85.8747	86.6499	53.362	67.971	0.000240763	0.702698	0.0253208	2.17e-05	2.13408e-07	0.0323447	0.885252	0.272818	0.0184883	0.000880109	1.50108	0.96742	0.809599	1.67223	2.13004	1	0	0	1	1
An15g05370	An00g03063_at	polygalacturonase pgaII of patent EP421919-A - Aspergillus niger	4.6428	4.44111	5.875	7.72016	4.55768	6.53411	4.71382	5.74106	5.00698	6.53438	4.77354	4.90415	4.40687	5.17947	3.96955	3.87702	23.2951	27.5185	26.7911	111.244	92.6837	40.0187	27.7261	15.1714	8.73633e-05	0.000909108	0.194363	0.564379	0.167119	0.0206648	0.0539883	0.570526	0.999325	0.612926	4.77541	3.36806	1.49373	1.19021	0.651272	1	0	0	0	0
An15g05370	An00g03063_s_at	polygalacturonase pgaII of patent EP421919-A - Aspergillus niger	3.69415	3.83143	5.41261	6.77772	3.60747	5.56324	4.04559	5.31766	4.0313	4.48063	3.71438	3.92052	3.43546	4.09742	3.3484	3.41258	13.5742	14.1172	14.7229	68.3639	32.4902	24.5745	13.6085	10.4143	0.000109484	0.0174477	0.121713	0.993653	0.409651	0.0206648	0.182791	0.487153	0.999452	0.81477	5.03633	2.30146	1.66914	1.00253	0.767213	1	0	0	0	0
An18g02020	An00g03070_at	putative disulfide isomerase tigA - Aspergillus niger	9.73574	9.29755	10.367	10.2475	9.3903	9.797	9.40726	9.67607	9.62746	9.95451	9.41548	9.93545	10.1011	9.95607	10.3025	10.1378	732.479	728.549	680.934	1267.05	939.503	895.008	1044.49	1192.81	0.000104682	0.029011	0.0202784	0.00419794	0.000321786	0.0206648	0.228637	0.248916	0.468886	0.0282957	1.72981	1.28955	1.31438	1.42596	1.62846	1	0	0	0	1
An14g00010	An00g03554_at	secretion related GTPase srgA - Aspergillus niger	7.62246	8.06759	8.86013	9.06471	7.46507	8.80876	8.97058	8.4769	8.07729	8.96607	9.2129	8.98196	8.23947	7.96104	9.01607	8.75478	229.926	218.453	545.615	498.835	473.563	424.444	274.423	472.912	0.00046295	0.000467273	0.170079	0.326163	0.000860351	0.0492709	0.0385208	0.545585	0.999325	0.043411	2.16955	2.1678	0.777918	1.19353	2.0568	1	1	0	0	1
An09g06790	An00g03555_at	secretion related GTPase srgB - Aspergillus niger	10.009	9.98652	10.6822	10.5891	10.334	10.9515	10.7436	10.6023	10.6141	10.91	10.664	10.6702	10.3458	10.1004	10.7142	10.7262	1022.42	1422.33	1667.91	1590.94	1952.01	1591.59	1195.25	1686.93	0.00028126	0.00424887	0.626353	0.117998	8.36658e-05	0.0362245	0.0997521	0.862789	0.999325	0.0161757	1.55605	1.3724	0.954246	1.16905	1.64994	1	0	0	0	1
An08g06390	An00g03568_at	similarity to 3-hydroxyisobutyrate dehydrogenase, mmsB - Pseudomonas aeruginosa	6.55736	6.41139	8.08228	7.42584	6.11744	7.85463	7.73725	7.20343	6.94798	7.42994	7.21713	7.01114	6.75861	6.5912	8.43819	7.9991	89.5349	92.5854	178.18	215.876	199.782	137.882	102.175	297.892	0.00032944	0.00106738	0.198808	0.499338	1.35324e-05	0.0395028	0.0578902	0.574145	0.999325	0.00934957	2.41109	2.15782	0.773833	1.14118	3.3271	1	0	0	0	1
An01g12050	An00g03580_at	similarity to 15-decalonectrin 15-O-acetyltransferase TRI3 - Fusarium sporotrichioides	4.1672	4.1874	5.12482	4.75409	4.39963	4.40873	4.20338	4.09723	4.46068	4.66213	4.06553	4.36813	4.31124	3.82543	4.36284	4.37456	18.0923	21.558	17.5629	30.6849	23.1899	18.8002	16.7761	20.659	0.000309571	0.530861	0.558407	0.516743	0.261591	0.0380641	0.796134	0.826914	0.999325	0.711058	1.69602	1.0757	1.07045	0.927253	1.14187	1	0	0	0	0
An02g07590	An00g03874_at	similarity to beta-N-Acetylglucosaminidase nagA - Streptomyces thermoviolaceus	5.71419	5.12673	6.69856	6.6164	5.64942	5.81555	5.67401	5.08345	5.00933	5.68743	5.02011	5.20538	5.78763	5.41108	5.94508	6.03475	42.8272	40.207	40.7029	100.949	53.8729	35.3689	48.4812	63.5543	0.000161551	0.110131	0.427869	0.482963	0.0368075	0.0260438	0.413817	0.752845	0.999325	0.308159	2.35712	1.33989	0.868953	1.13202	1.48397	1	0	0	0	0
An07g00950	An00g03907_at	similarity to candidapepsin precursor CAA31962.1 - Candida albicans	5.35862	5.00955	9.10867	9.27802	5.05323	6.94175	4.79479	5.67339	5.59903	6.0206	4.52953	5.60434	5.21619	4.64358	4.95711	5.06433	36.3551	40.1167	25.3192	585.427	89.3364	49.8274	30.4819	32.2386	7.12773e-07	0.0342834	0.0677805	0.616106	0.731809	0.0017236	0.245309	0.386909	0.999325	0.935312	16.103	2.22691	1.96797	0.838451	0.886771	1	0	0	0	0
An08g05510	An00g03928_at	similarity to cDNA clone r4b11a1 - Aspergillus nidulans	6.71998	6.50271	7.48008	7.69779	6.7018	7.26189	7.80171	7.30014	6.98147	7.46678	7.7916	7.54159	6.76498	6.6882	7.17445	6.87869	97.7719	114.693	222.345	192.529	164.773	171.357	105.902	130.379	0.000394658	0.0286501	0.102425	0.601716	0.0737849	0.0443883	0.227772	0.453907	0.999325	0.42843	1.96917	1.43664	0.770682	1.08316	1.3335	1	0	0	0	0
An15g06910	An00g04124_at	similarity to educed expression in colorectal cancer protein rec - Homo sapiens	5.60294	5.7785	6.66559	6.64664	6.79451	7.46036	7.14623	7.03415	6.86592	7.30973	6.99566	6.78558	6.18305	6.17948	6.11996	6.08992	51.6508	113.789	134.452	100.854	167.155	120.248	72.5681	68.8289	1.42587e-06	0.000518167	0.222024	0.00145835	0.00505374	0.00258599	0.0402036	0.596059	0.312169	0.105663	1.9526	1.46899	0.894356	1.40497	1.33258	1	1	0	0	0
An15g07560	An00g04474_at	similarity to hypothetical protein (dag11) - Agaricus bisporus	4.56467	4.51926	8.05028	8.32134	4.67445	6.62606	5.18437	5.56944	5.88572	5.93993	5.00705	5.23104	4.59959	4.78108	4.69756	4.45053	23.2952	38.8565	34.1949	291.189	77.8698	42.2313	25.8186	23.819	1.15149e-06	0.0492269	0.525988	0.756124	0.946383	0.00238672	0.288569	0.811464	0.999325	0.986994	12.5	2.00403	1.23502	1.10832	1.02248	1	0	0	0	0
An02g14500	An00g04572_at	similarity to hypothetical protein An11g03520 - Aspergillus niger	6.28988	6.15037	7.23782	7.20598	7.21975	8.04675	8.55517	8.39148	7.56837	8.02625	8.29219	8.25641	5.49091	5.60698	6.6499	6.08484	74.5492	168.203	343.385	149.282	262.559	320.448	46.8165	82.5599	0.000108016	0.00458453	0.613469	0.00337472	0.45808	0.0206648	0.101864	0.858028	0.437177	0.839072	2.00246	1.56097	0.933203	0.627994	1.10745	1	0	0	0	0
An04g03870	An00g04575_at	similarity to hypothetical protein An11g05330 - Aspergillus niger	6.6085	6.41954	7.4676	7.49115	6.58222	7.2871	6.28584	6.28479	6.39529	7.45706	6.10817	6.57993	6.76394	6.82738	6.74915	6.77885	91.3935	89.8068	73.3642	178.45	165.66	86.364	111.096	108.684	3.33292e-05	8.42382e-05	0.177355	0.110902	0.153467	0.0142894	0.0184859	0.550781	0.999325	0.591604	1.95254	1.84462	1.1772	1.21558	1.18919	1	1	0	0	0
An15g02650	An00g04670_at	similarity to hypothetical protein CC3092 - Caulobacter crescentus	5.66792	5.48511	8.938	9.19213	6.77066	7.30218	7.48331	7.42951	6.97763	7.44178	8.16497	8.46592	6.17599	5.88061	6.65201	6.44559	47.7199	117.307	226.621	535.618	165.648	246.889	65.2678	93.6235	4.53874e-07	0.250694	0.770897	0.295366	0.0338435	0.00131705	0.578805	0.921803	0.999325	0.296161	11.2242	1.41209	1.08943	1.36773	1.96194	1	0	0	0	0
An12g10700	An00g04805_at	similarity to hypothetical protein SPAC1952.10c - Schizosaccharomyces pombe	4.6475	4.56418	5.32035	5.69736	4.87654	4.86115	4.79698	5.14904	4.55797	4.93227	4.4895	5.3569	5.06271	4.72867	4.75149	4.62039	24.3498	26.3048	24.9893	45.5334	29.7891	38.133	29.7679	25.7401	0.000137401	0.330764	0.00379412	0.125217	0.660137	0.0229144	0.652578	0.13329	0.999325	0.915413	1.86997	1.13246	1.52597	1.22251	1.05709	1	0	0	0	0
An10g00490	An00g04994_at	similarity to hypothetical RhoGAP GTPase activating protein - Schizosaccharomyces pombe	7.4754	7.32009	8.07977	8.14716	7.70247	7.81951	7.68616	7.68105	7.5991	7.49402	7.33316	7.48901	7.59933	7.50813	7.18225	7.02867	168.633	200.963	182.235	276.947	201.797	192.009	187.888	137.707	0.000444969	0.970763	0.645127	0.346078	0.0882072	0.0484231	0.990796	0.873281	0.999325	0.468105	1.64231	1.00415	1.05363	1.11418	0.81661	1	0	0	0	0
An05g02250	An00g05002_at	similarity to hypothetical serine-threonine rich protein - Schizosaccharomyces pombe	8.51209	8.54236	9.76141	10.0667	8.54493	8.70363	8.15066	8.48005	8.3643	8.5031	7.87494	8.03766	8.32186	8.45323	8.3897	8.33212	368.935	350.827	258.281	964.791	388.929	306.312	334.891	328.765	7.82829e-05	0.574639	0.357561	0.597962	0.530875	0.019251	0.821269	0.706069	0.999325	0.869745	2.61507	1.10861	1.18596	0.907723	0.891118	1	0	0	0	0
An14g01840	An00g05005_at	similarity to hypothetical temperature-shock induced protein TIR3 - Saccharomyces cerevisiae	6.05661	5.50152	7.00901	7.30288	8.00528	9.51289	7.64168	8.09576	7.65112	8.99915	7.14337	7.60309	6.3439	6.57331	5.91224	5.93317	54.9127	227.26	168.024	142.611	611.419	230.628	87.9497	60.6614	0.000135555	9.43928e-05	0.113416	0.0244187	0.605019	0.0229144	0.0190215	0.472045	0.845352	0.898211	2.59706	2.6904	1.37259	1.60163	1.10469	1	1	0	0	0
An06g01900	An00g05488_at	similarity to polyphosphoinositide binding protein Ssh2p - Glycine max	7.64975	7.82393	8.44445	8.587	7.92628	8.61687	8.09769	8.24981	7.9851	8.36346	8.11125	8.32971	8.1104	7.95343	8.02001	8.08243	213.315	248.258	275.226	366.007	359.579	312.944	261.727	265.252	1.05839e-05	0.00048599	0.146196	0.0274633	0.0200123	0.00614249	0.0389105	0.519001	0.860186	0.225084	1.71581	1.44841	1.13704	1.22695	1.24348	1	1	0	0	0
An11g08260	An00g05621_at	similarity to protein fragment SEQ ID NO: 58222 patent EP1033405-A2 - Arabidopsis thaliana	5.84577	5.5236	6.71985	6.69439	5.60167	6.25829	6.35623	5.96777	5.66258	6.34518	6.60396	6.47181	5.74277	5.52277	6.22034	6.24823	51.4354	49.5951	89.2695	104.483	78.888	74.5319	49.6174	75.2845	6.41811e-05	0.00274436	0.185131	0.785626	0.0102308	0.0175699	0.0849988	0.559946	0.999325	0.152974	2.03134	1.59064	0.834909	0.964655	1.46367	1	0	0	0	0
An07g05800	An00g05910_at	similarity to signal recognition particle protein srp14 - Canis familiaris	4.59846	4.5867	5.50843	5.19078	5.30181	6.39151	5.9621	5.98532	5.43462	6.38695	6.07867	6.27903	4.93969	5.1222	5.32355	5.31174	24.1271	41.3041	64.9108	40.7748	83.8202	70.1407	32.6937	39.8815	4.27259e-05	1.39536e-06	0.415501	0.00497252	6.70261e-05	0.0154977	0.00674844	0.746009	0.508073	0.0148192	1.69	2.02934	1.08057	1.35506	1.65298	1	1	0	0	1
An05g00140	An00g05911_at	similarity to signal recognition particle receptor, beta chain SRP102 - Saccharomyces cerevisiae	7.71346	7.59963	8.55352	8.38746	7.69356	8.33184	8.06464	8.40365	7.97626	8.02707	7.91629	8.05846	8.9432	8.68082	8.5655	8.56597	201.767	228.32	254.314	354.709	289.909	300.465	449.449	378.916	0.000113678	0.0452746	0.148248	2.38e-06	3.6283e-05	0.0206648	0.278573	0.521943	0.00313897	0.0124925	1.75801	1.26975	1.18147	2.22756	1.87799	1	0	0	1	1
An07g06340	An00g05920_at	similarity to skin cell transmembrane protein of patent WO9955865-A1 - Rattus spec.	9.14622	8.98195	9.9475	9.7632	9.33457	9.81583	9.69941	9.80847	9.58413	9.96818	9.97813	10.0056	9.53824	9.45188	9.88389	9.74231	535.257	703.961	915.726	926.308	950.148	960.084	721.602	899.574	9.73879e-05	0.0117734	0.658073	0.0120432	0.000167469	0.0206648	0.154862	0.878646	0.736316	0.0204185	1.73058	1.34972	1.04844	1.34814	1.68064	1	0	0	0	1
An01g13390	An00g06062_s_at	similarity to the EST y6f10a1.r1 - Emericella nidulans	5.10088	5.18714	6.00167	5.90995	6.17981	6.46295	6.63679	5.97895	6.47171	6.45543	6.69306	6.30348	5.93941	5.5645	5.82337	5.94536	35.3591	80.2128	101.471	62.0695	87.9852	70.5811	53.8903	59.0704	5.75094e-05	0.379248	0.00283623	0.000877054	0.00014578	0.0167971	0.690749	0.124578	0.234733	0.0194048	1.7554	1.0969	0.695581	1.52409	1.67059	1	0	0	0	1
An12g06380	An00g06067_at	similarity to the fibroin heavy chain Fib-H - Bombyx mori	4.57037	4.44239	7.10091	6.68934	5.08237	7.45994	4.70862	4.68333	4.79899	5.81261	4.73554	4.81364	4.74233	4.69787	4.89324	4.70237	22.7277	30.7109	26.3929	119.025	99.4758	26.8804	26.3567	27.8153	6.85253e-06	0.000251824	0.942041	0.558426	0.427169	0.00512718	0.0302554	0.981823	0.999325	0.826362	5.23701	3.2391	1.01847	1.15967	1.22385	1	1	0	0	0
An05g00810	An00g06486_at	similarity to tubulin-specific chaperone A TBCA - Oryctolagus cuniculus	5.52829	5.4522	7.41484	7.30542	5.20013	6.67141	7.41183	6.43239	5.86505	6.8383	7.41661	6.48201	6.11394	5.32096	7.57344	7.00532	44.9499	46.2887	170.57	164.293	107.998	87.8642	52.6168	156.43	6.30884e-06	0.000501028	0.00353986	0.425761	9.82227e-06	0.00508527	0.0390828	0.131194	0.999325	0.0084397	3.65503	2.33313	0.515121	1.17056	3.48011	1	1	0	0	1
An15g00940	An00g06530_at	similarity to urease accessory protein ureF - Actinobacillus pleuropneumoniae	7.40115	7.0025	7.86334	7.78228	6.96567	7.16602	7.20622	7.42474	7.00714	7.16757	7.27568	7.38257	7.19095	7.11599	7.50567	7.31149	147.22	126.799	151.267	226.413	143.688	169.326	142.367	169.904	0.000282604	0.193039	0.237926	0.72003	0.139088	0.0362245	0.525065	0.611961	0.999325	0.572327	1.53792	1.13319	1.11939	0.967036	1.15409	1	0	0	0	0
An05g01210	An00g06657_at	strong similarity to 1-acyldihydroxyacetone-phosphate reductase Ayr1p - Saccharomyces cerevisiae	5.03951	4.78188	6.37282	6.14316	4.71889	6.77551	6.13686	5.98598	5.50669	6.70628	5.56296	6.03703	4.96876	5.10854	5.68007	5.51209	30.0793	34.6022	57.6764	76.5318	106.957	64.5122	32.8689	48.3713	3.61602e-05	4.31448e-06	0.5002	0.592397	0.0102601	0.0142894	0.00782484	0.79778	0.999325	0.152974	2.54433	3.09106	1.11852	1.09274	1.60813	1	1	0	0	0
An13g01210	An00g06679_at	strong similarity to 20S proteasome subunit pre3 - Saccharomyces cerevisiae	8.78278	8.42239	9.63668	9.60572	8.70942	9.8175	9.88761	9.41114	9.07864	9.80781	9.74275	9.48647	9.01088	8.88529	9.47247	9.5347	388.719	475.739	900.874	787.535	899.299	698.833	493.903	725.879	2.06373e-05	6.21596e-05	0.045295	0.0573017	7.58702e-05	0.00998089	0.0179167	0.336501	0.948795	0.0155708	2.02597	1.89032	0.775728	1.27059	1.86736	1	1	0	0	1
An01g12400	An00g06745_at	strong similarity to 3-oxoacyl-[acyl-carrier-protein] reductase fabG - Bacillus subtilis	7.48157	7.11801	8.52843	8.42304	6.76993	8.00771	8.37204	7.9602	7.51889	7.9186	8.00352	7.95431	7.5211	6.76672	8.3499	8.21361	157.563	141.475	291.587	356	249.544	248.526	141.427	311.212	0.000383519	0.00642332	0.387765	0.556541	0.00175569	0.0438147	0.118872	0.72871	0.999325	0.0607457	2.25941	1.76387	0.852324	0.897588	1.97516	1	0	0	0	0
An13g00620	An00g06810_at	strong similarity to 80K protein H precursor G19P1 - Homo sapiens	8.01284	7.98775	8.91284	8.80266	8.22174	9.00945	8.70868	8.86156	8.68492	9.11175	8.62878	9.06168	8.69939	8.3365	8.85041	8.78434	256.052	350.515	406.955	463.925	533.966	498.56	366.571	451.122	6.86823e-05	0.00158928	0.0838477	0.00510218	0.000111945	0.0178009	0.0668305	0.417054	0.51408	0.0178484	1.81184	1.52337	1.2251	1.43162	1.76184	1	0	0	0	1
An08g06410	An00g06898_at	strong similarity to actin-like protein ARP2 - Saccharomyces cerevisiae [truncated ORF]	7.91262	7.88985	8.67887	8.52534	8.56188	8.87103	8.65866	8.59973	8.54726	8.74805	8.44986	8.38442	8.35924	8.28626	8.34547	8.24452	239.061	375.996	375.915	388.589	448.678	360.056	320.182	314.082	9.89557e-05	0.0764715	0.649485	0.00662954	0.0101271	0.0206648	0.352118	0.87555	0.566158	0.152421	1.62548	1.19331	0.957813	1.33934	1.31382	1	0	0	0	0
An08g06410	An00g06898_x_at	strong similarity to actin-like protein ARP2 - Saccharomyces cerevisiae [truncated ORF]	8.08221	8.1096	8.78556	8.57319	8.7407	9.1672	8.66709	8.68543	8.69066	8.99345	8.50974	8.61778	8.39624	8.36154	8.53089	8.35015	273.596	420.417	384.92	409.97	541.316	402.155	332.887	347.416	0.000180858	0.00766899	0.602204	0.0306129	0.0108268	0.0275356	0.128207	0.85234	0.86541	0.15733	1.49845	1.28757	1.04477	1.21671	1.26982	1	0	0	0	0
An02g02060	An00g06967_at	strong similarity to alcohol dehydrogenase of patent EP 0845532-A 19	5.92864	5.83946	6.94165	6.70999	6.5936	7.24112	6.31252	6.71424	6.71168	6.85419	6.65629	6.5987	7.35882	7.40337	6.74002	6.80093	59.0575	100.611	89.5367	113.442	132.299	100.878	166.698	109.173	0.000312477	0.0704729	0.409886	2.17e-06	0.000539778	0.0380986	0.340438	0.742174	0.00313897	0.0355984	1.92088	1.31495	1.12667	2.82264	1.84859	1	0	0	1	1
An09g03070	An00g07046_at	strong similarity to alpha-glucan synthase mok1 - Schizosaccharomyces pombe	8.17107	8.40876	9.13036	9.48689	8.84153	8.84459	8.38209	8.60503	8.6339	8.3777	8.27138	8.67011	8.32282	8.2412	7.20136	7.57486	312.977	426.889	321.068	634.125	391.033	398.262	311.267	167.511	9.12994e-05	0.522608	0.128601	0.967929	0.000297631	0.0206648	0.791914	0.497432	0.999325	0.0273312	2.02611	0.916007	1.24043	0.994536	0.535217	1	0	0	0	-1
An01g05510	An00g07139_at	strong similarity to Arp2/3 complex 34 kD subunit - Homo sapiens	6.31847	6.24026	7.13268	6.97246	8.55368	9.15583	8.84579	8.69664	8.59646	8.96088	8.59261	8.59769	7.13154	6.70406	7.75657	7.62267	77.6743	381.376	421.445	132.75	533.135	400.919	120.911	206.446	0.000224391	0.00881679	0.660693	0.00121291	2.52118e-07	0.0310064	0.13667	0.879785	0.293302	0.000880109	1.70906	1.39792	0.951296	1.55664	2.65784	1	0	0	0	1
An18g06590	An00g07140_at	strong similarity to Arp2/3 complex chain sop2 - Schizosaccharomyces pombe	8.41935	8.40245	9.43416	9.25743	8.71812	9.26565	9.26165	9.11395	9.12691	9.11945	9.11593	9.06251	8.85698	8.70148	9.30452	9.16556	340.356	485.227	583.583	650.675	585.104	544.289	439.35	602.594	1.42931e-05	0.0900309	0.510241	0.0258537	5.5819e-05	0.00768068	0.374608	0.804147	0.851119	0.0136958	1.91175	1.20584	0.932668	1.29086	1.77048	1	0	0	0	1
An16g08550	An00g07188_at	strong similarity to ATP synthase coupling factor (F0) subunit e TIM11 - Saccharomyces cerevisiae	8.86799	8.54217	9.54162	9.66776	9.07593	9.31703	9.51046	9.33773	9.0971	9.43107	9.57562	9.54783	8.94282	8.72905	9.3132	9.29616	417.339	543.642	746.003	778.573	663.545	695.921	456.963	632.394	3.84097e-05	0.0869397	0.532888	0.41781	0.00165506	0.0142894	0.371541	0.81309	0.999325	0.058856	1.86556	1.22055	0.932866	1.09494	1.5153	1	0	0	0	0
An12g00380	An00g07237_at	strong similarity to Bet3p - Saccharomyces cerevisiae	6.23164	6.15397	7.03662	7.35089	6.35445	7.17835	7.40893	6.63173	6.6716	7.26873	7.28124	7.07926	6.54611	6.44381	7.30631	7.15556	73.151	91.3303	162.589	146.398	149.452	115.8	90.1941	150.22	3.79871e-05	0.000986919	0.0132491	0.103857	2.56591e-05	0.0142894	0.0572768	0.211396	0.999325	0.0111184	2.00131	1.63639	0.712227	1.23299	2.05356	1	0	0	0	1
An10g00400	An00g07246_at	strong similarity to beta(1-3)glucanosyltransferase gel1 - Aspergillus fumigatus	6.90173	7.26697	8.58105	9.00086	7.56679	8.21098	7.27364	7.74893	7.66734	8.24288	7.58669	7.38844	8.12732	7.47776	6.59968	6.97829	135.707	196.32	172.466	442.935	299.607	189.846	223.254	110.583	1.94255e-06	0.017743	0.554818	0.00678969	0.217142	0.00281844	0.183687	0.824527	0.566158	0.665171	3.26392	1.52611	1.10078	1.64512	0.814868	1	0	0	0	0
An02g05150	An00g07332_at	strong similarity to C-8,7 sterol isomerase - Arabidopsis thaliana	5.96703	5.78938	7.01137	6.68532	6.47804	7.00766	6.98485	6.47442	6.34049	7.30051	6.35508	6.73357	6.12602	6.29175	6.91985	6.80324	58.8187	84.9925	101.826	115.228	142.427	97.275	73.9711	116.287	0.000168225	0.00170511	0.740914	0.111854	0.000147477	0.0268218	0.0698315	0.912271	0.999325	0.0194523	1.95903	1.67576	0.955303	1.25761	1.97704	1	0	0	0	1
An07g08390	An00g07387_at	strong similarity to carboxyphosphonoenolpyruvate mutase - Streptomyces hygroscopicus	5.97921	5.28095	7.67348	7.10443	6.45311	8.51955	7.25768	6.93572	7.25788	8.01377	6.56323	6.39848	6.02092	5.76206	7.61301	7.12894	49.5248	115.801	120.297	167.609	307.973	101.624	59.3628	165.533	5.8445e-05	0.000489773	0.458184	0.426176	6.50045e-05	0.0167971	0.0389105	0.772308	0.999325	0.0147367	3.38434	2.65951	0.844779	1.19865	3.34243	1	1	0	0	1
An04g09890	An00g07460_at	strong similarity to cell wall alpha-glucan synthase ags1 - Schizosaccharomyces pombe	5.62809	5.52835	7.54407	8.16936	6.15883	6.52088	5.28919	6.19088	5.53773	6.09247	5.48327	5.14096	5.93554	5.91943	5.40966	5.47582	47.7762	57.6113	41.8232	231.796	79.1587	50.7705	60.8627	43.4939	1.73979e-06	0.15144	0.371123	0.267564	0.661578	0.00280474	0.474464	0.714709	0.999325	0.915907	4.85171	1.37401	1.21393	1.27391	0.910368	1	0	0	0	0
An16g02850	An00g07464_at	strong similarity to cell wall glycosidase CRH1 - Saccharomyces cerevisiae	5.31312	5.13166	6.70667	6.22728	5.51826	5.65914	5.84685	5.88569	5.02673	6.02324	5.7465	6.4768	5.65435	5.16864	5.03144	5.08952	37.3333	38.6526	55.5869	88.4611	57.3288	72.5673	42.5621	33.37	0.000213183	0.0430659	0.155954	0.474062	0.538991	0.0305588	0.272737	0.530537	0.999325	0.872522	2.3695	1.48318	1.30547	1.14006	0.893841	1	0	0	0	0
An07g07530	An00g07467_at	strong similarity to cell wall protein UTR2 - Saccharomyces cerevisiae	8.19139	8.40133	9.39683	9.28164	8.47436	9.52816	9.2639	8.70669	9.20142	9.45352	9.03537	8.56274	8.29302	8.29114	8.85627	8.46584	314.38	457.584	567.956	647.724	719.494	397.474	313.448	404.797	0.000137224	0.0063216	0.0245163	0.983701	0.0971125	0.0229144	0.117793	0.269683	0.999325	0.491044	2.06032	1.57238	0.699832	0.997035	1.28761	1	0	0	0	0
An09g04010	An00g07494_at	strong similarity to chitin synthase chsC - Aspergillus fumigatus	5.41772	6.63619	8.05812	8.13049	6.70987	7.93364	7.21696	7.36232	6.84597	7.50805	7.12781	7.24606	6.93966	5.60853	5.62156	6.32103	65.207	109.738	144.246	273.292	210.963	158.045	77.391	62.7393	5.67162e-05	0.0235624	0.729832	0.519378	0.883864	0.0167971	0.208108	0.907091	0.999325	0.972103	4.19115	1.92243	1.09566	1.18685	0.962156	1	0	0	0	0
An04g07040	An00g07553_at	strong similarity to clathrin light chain CLC1 - Saccharomyces cerevisiae	7.86848	7.44931	8.41826	8.36137	7.98717	8.53041	8.41586	8.35914	7.89106	8.56583	8.01956	8.2807	8.0487	7.97558	8.12552	8.1617	202.095	245.42	297.699	335.418	374.317	319.555	258.163	282.795	0.00029957	0.00144512	0.524396	0.0395513	0.00738544	0.0373245	0.0654233	0.811008	0.899123	0.12833	1.6597	1.52521	1.07342	1.27743	1.39931	1	0	0	0	0
An15g05690	An00g07611_at	strong similarity to conserved hypothetical protein SPBC2D10.03c - Schizosaccharomyces pombe	7.82628	7.72521	8.50105	8.48233	7.72707	8.07234	8.61243	8.28394	8.02857	8.19366	8.68946	8.67793	7.91885	7.95196	8.61225	8.59135	219.146	235.212	401.97	359.959	280.722	357.286	244.791	388.509	0.000113256	0.0857902	0.239527	0.268056	2.54903e-05	0.0206648	0.370565	0.614582	0.999325	0.0111184	1.64255	1.19348	0.888838	1.11702	1.77283	1	0	0	0	1
An02g11700	An00g07633_at	strong similarity to copper transport protein CTR2 - Saccharomyces cerevisiae	6.71878	6.49277	7.67364	7.91914	6.7454	7.61127	8.1426	7.12166	7.25486	7.66758	7.5435	7.23866	7.20254	6.80576	7.60417	7.56867	97.395	128.011	229.611	222.304	199.387	145.025	128.369	192.194	5.65062e-05	0.00956498	0.00764694	0.0843582	0.00037566	0.0167971	0.14105	0.176151	0.999325	0.0302803	2.2825	1.55757	0.631613	1.31802	1.97334	1	0	0	0	1
An08g00370	An00g07634_at	strong similarity to copper transport protein HAH1 - Homo sapiens	8.12209	8.49023	9.13571	8.95452	8.72373	9.18433	9.18942	8.99059	8.8879	8.97286	9.20253	8.98343	8.67705	8.27858	9.38019	9.13626	316.521	447.521	586.495	528.263	540.667	507.411	356.513	612.356	0.000263514	0.101382	0.201251	0.289568	1.98235e-05	0.0344443	0.398307	0.57718	0.999325	0.0111184	1.66897	1.20814	0.865158	1.12635	1.93464	1	0	0	0	1
An04g02020	An00g07689_at	strong similarity to cyclophilin B cypB - Aspergillus nidulans	8.9582	8.88272	10.2091	9.92656	9.06302	9.43564	9.1227	9.27202	9.15652	9.46076	9.13728	9.6157	9.46843	9.13596	9.94426	9.9032	484.535	552.476	560.274	1073.29	698.54	696.442	631.305	971.273	4.35147e-06	0.0579414	0.0762962	0.0351116	2.00524e-05	0.00402496	0.308164	0.402218	0.876823	0.0111184	2.21509	1.26438	1.24304	1.30291	2.00454	1	0	0	0	1
An01g03770	An00g08031_at	strong similarity to dynein light chain 1 cdlc1 - Drosophila melanogaster	7.1737	6.44205	9.4662	9.36167	4.74596	7.4901	8.67867	7.09267	6.29781	8.15884	8.39525	8.09263	7.41292	6.99717	8.75483	8.29357	112.04	45.9466	371.434	682.147	226.674	193.026	147.549	368.163	0.000184153	0.000575041	0.0954998	0.466075	0.00552948	0.0275451	0.0421724	0.441698	0.999325	0.110019	6.0884	4.93342	0.519677	1.31693	3.28598	1	1	0	0	0
An08g03590	An00g08048_at	strong similarity to EMP24 protein precursor - Saccharomyces cerevisiae	8.99676	8.83694	9.5518	9.41669	8.85993	9.05538	8.94889	9.37782	8.74024	8.98231	9.00276	9.40832	9.09352	9.04173	9.24354	9.08171	483.325	445.749	503.493	716.213	518.732	672.349	536.571	573.092	0.000173166	0.0761091	0.00242575	0.209018	0.0491248	0.0270157	0.351366	0.118963	0.999325	0.35425	1.48185	1.16373	1.33537	1.11017	1.18573	1	0	0	0	0
An01g05230	An00g08135_at	strong similarity to EST an_2899 - Aspergillus niger	8.777	8.76064	10.012	10.1101	9.01208	9.48533	9.03509	9.05608	9.2822	9.3539	9.05099	8.84792	9.43437	8.59319	9.02566	8.78744	436.193	566.974	527.505	1068.28	684.837	495.246	516.914	479.886	3.75634e-05	0.244827	0.691668	0.293702	0.549887	0.0142894	0.573758	0.893635	0.999325	0.875077	2.44909	1.20788	0.938846	1.18506	1.10017	1	0	0	0	0
An04g05750	An00g08152_at	strong similarity to EST EMBLEST:BE758935 an_3019 - Aspergillus niger [possible sequencing error]	6.43318	6.34208	8.03488	8.12492	7.02585	7.86735	8.40369	7.45037	7.29084	8.04303	8.20874	8.28274	6.91829	6.64481	7.23967	7.11738	83.7277	142.849	316.534	270.578	248.171	233.383	110.014	144.861	1.02086e-05	0.00816222	0.113803	0.153241	0.00855065	0.00614249	0.131984	0.472165	0.999325	0.138886	3.23165	1.7373	0.737307	1.31395	1.73015	1	0	0	0	0
An07g08150	An00g08154_at	strong similarity to EST EMBLEST:BE759140 an_3466 - Aspergillus niger [truncated ORF]	7.22066	7.1268	8.25047	7.67749	7.45952	7.19416	7.41058	7.5524	7.45912	7.38354	7.77681	7.60734	7.37567	7.49691	7.14395	7.1708	144.38	175.986	193.166	249.687	156.374	191.323	173.199	142.753	0.000468632	0.353595	0.939143	0.160948	0.928069	0.0492709	0.672651	0.980534	0.999325	0.984382	1.72937	0.888555	0.990461	1.19961	0.988731	1	0	0	0	0
An01g09610	An00g08378_at	strong similarity to gamma subunit of translation elongation factor eEF-1 - Homo sapiens	7.21801	7.5661	8.26806	8.15662	7.86379	8.45123	7.55535	8.30344	7.88418	8.06296	7.9866	8.37312	8.26477	8.00192	8.28333	8.24779	167.97	234.588	218.422	296.594	305.938	323.648	280.79	307.739	0.000286533	0.0448267	0.00544917	0.000709089	0.00015748	0.0362245	0.27688	0.15175	0.221886	0.0202202	1.76576	1.30415	1.48175	1.67167	1.83211	1	0	0	0	1
An13g01040	An00g08408_at	strong similarity to geranylgeranyl transferase type II beta-subunit RABGGTB - Homo sapiens	7.0069	6.54564	7.75813	7.80289	7.15666	8.33025	8.31175	8.05076	7.28497	8.24741	8.39719	8.34305	7.15041	7.07218	7.37532	7.23951	109.613	149.17	327.3	219.87	312.742	293.436	138.265	158.398	5.90427e-05	3.07898e-05	0.401887	0.0863906	0.0107378	0.0167971	0.0143409	0.736844	0.999325	0.156612	2.00588	2.09654	0.896537	1.2614	1.44507	1	1	0	0	0
An12g07840	An00g08420_at	strong similarity to glucosamine-phosphate N-acetyltransferase GNA1 - Saccharomyces cerevisiae	7.53294	7.03938	8.85384	8.89382	8.01996	8.87122	8.14711	8.25305	8.19664	8.56126	8.18821	8.45338	7.68047	7.93049	7.78829	7.64187	156.082	275.957	287.548	469.126	420.581	327.015	223.709	210.122	1.83292e-07	0.00359109	0.310105	0.0100633	0.0281094	0.0008922	0.0927153	0.673243	0.675965	0.268316	3.00564	1.52408	1.13726	1.43328	1.34623	1	0	0	0	0
An08g08840	An00g08438_at	strong similarity to glutamate decarboxylase 1 GAD 1 - Arabidopsis thaliana	7.81134	7.14311	9.4012	9.15916	8.42178	9.87813	8.79453	8.60062	8.66974	9.27555	7.88933	8.30925	7.9475	7.95361	8.91733	8.79853	178.184	373.706	324.468	621.744	763.687	350.905	247.375	463.983	1.05659e-05	0.00217991	0.692124	0.111355	0.000175219	0.00614249	0.0760296	0.893635	0.999325	0.0205557	3.48933	2.04355	1.08148	1.38831	2.60395	1	0	0	0	1
An03g05940	An00g08449_at	strong similarity to glutamine--fructose-6-phosphate transaminase gfa1 - Saccharomyces cerevisiae	6.03417	6.1507	8.9538	8.65181	5.65775	6.27068	5.6413	5.45864	5.94925	5.79416	5.08385	5.68309	6.45733	6.06074	6.10481	5.86328	68.2348	55.8505	41.1431	446.59	65.4545	47.5333	76.5873	63.296	3.91025e-06	0.562121	0.597525	0.672295	0.782783	0.00402496	0.813385	0.850607	0.999325	0.948026	6.5449	1.17196	1.15532	1.12241	0.927621	1	0	0	0	0
An18g06820	An00g08450_at	strong similarity to glutamine--fructose-6-phosphate transaminase GFA1 - Saccharomyces cerevisiae	10.7215	10.6876	11.6427	11.7335	10.9551	11.5135	10.892	11.0691	10.967	11.4336	10.7286	11.0156	10.9963	10.7484	10.6236	10.6456	1668.75	1993.47	1795.67	3299.67	2843.68	2109.05	1874.57	1589.73	3.5895e-06	0.00217861	0.115869	0.246365	0.622195	0.00402496	0.0760296	0.477114	0.999325	0.904179	1.97733	1.4265	1.17452	1.12333	0.952644	1	0	0	0	0
An13g02540	An00g08461_at	strong similarity to glutathione S-transferase GTT1 - Saccharomyces cerevisiae	6.37326	6.34824	8.85262	8.11526	7.83921	8.96742	8.47293	9.37794	7.39063	8.22984	7.72988	8.29947	7.11139	6.40174	7.62781	8.12978	82.1821	196.029	274.641	358.031	387.654	457.842	108.126	235.372	6.66778e-05	0.0235555	0.0785278	0.327075	0.0014408	0.0178009	0.208108	0.406047	0.999325	0.055894	4.35655	1.97754	1.66706	1.31568	2.86403	1	0	0	0	0
An08g00300	An00g08539_at	strong similarity to guanylate kinase guk1 - Saccharomyces cerevisiae	7.89342	7.69251	8.3876	8.49648	8.54233	8.61593	9.02776	8.66378	8.49416	8.73611	9.01069	8.93404	8.14751	8.06606	8.39896	8.43667	221.777	366.647	518.868	347.783	409.018	445.384	275.668	341.991	0.000194703	0.254005	0.11833	0.0321831	0.000279006	0.0286253	0.58072	0.481314	0.86541	0.0260941	1.56817	1.11557	0.858376	1.243	1.54205	1	0	0	0	1
An14g01820	An00g08735_at	strong similarity to hypothetical cell wall protein binB - Aspergillus nidulans	4.70145	4.26141	7.72253	8.18737	4.15633	5.35348	4.15771	4.52191	4.99594	5.35055	4.06137	3.69607	4.37456	4.44929	4.09027	4.15234	22.3381	23.8535	17.2621	248.129	40.8429	17.2556	21.2874	17.4035	2.45971e-07	0.0684241	0.998911	0.862831	0.376798	0.0008922	0.33562	0.999187	0.999325	0.797527	11.1079	1.71224	0.99962	0.952965	0.779095	1	0	0	0	0
An01g12020	An00g08885_at	strong similarity to hypothetical protein An04g09400 - Aspergillus niger	5.30588	4.6852	6.55423	6.87295	4.67673	3.95622	3.76708	4.70459	4.15608	4.33251	4.15166	4.54471	4.48482	4.58589	4.57534	4.40005	31.9012	21.3536	15.5557	104.952	17.6839	24.6694	23.1887	22.4353	3.64262e-06	0.281029	0.0152653	0.0778918	0.0541952	0.00402496	0.606493	0.224711	0.999325	0.370677	3.28992	0.828146	1.58587	0.726892	0.703274	1	0	0	0	0
An09g05630	An00g09074_at	strong similarity to hypothetical protein from gene B18D24.80 - Neurospora crassa	7.3576	7.57372	8.62758	8.34072	8.06655	8.49262	8.30246	8.44345	8.02286	8.36398	8.39864	8.57752	8.02962	7.67799	8.51745	8.23596	176.762	264.057	326.412	358.084	344.485	364.68	231.329	332.383	1.67438e-05	0.0341567	0.346994	0.0323672	5.55887e-05	0.00867628	0.244982	0.699447	0.86541	0.0136958	2.0258	1.30459	1.11724	1.30871	1.8804	1	0	0	0	1
An08g01180	An00g09125_at	strong similarity to hypothetical protein SC4G1.04c - Streptomyces coelicolor	8.33566	7.93125	9.27313	9.17597	8.36309	9.3943	9.01498	9.05583	8.82891	9.17034	8.56426	8.57062	8.48257	8.43939	8.35101	8.26499	280.81	386.95	442.526	598.227	622.67	449.827	352.379	316.925	7.69439e-05	0.00415594	0.909239	0.128425	0.404792	0.0192479	0.0986884	0.972427	0.999325	0.813696	2.13036	1.60917	1.0165	1.25486	1.12861	1	0	0	0	0
An17g01000	An00g09140_at	strong similarity to hypothetical protein sll1024 - Synechocystis sp.	7.06632	6.70454	8.11232	7.70686	6.49983	7.60619	6.96573	6.57746	6.46372	7.33936	6.63298	6.47223	7.50193	7.0828	7.07311	7.11583	118.228	89.3734	111.381	240.45	177.635	92.0818	156.754	136.662	0.000105919	0.000146702	0.184237	0.056742	0.305997	0.0206648	0.0229088	0.558785	0.948795	0.747475	2.03377	1.98756	0.826732	1.32586	1.15592	1	1	0	0	0
An17g01390	An00g09404_at	strong similarity to hypothetical SH3 domain-containing protein AAK56937.1 - Coccidioides immitis	6.68019	6.22107	7.61703	7.42014	6.55365	7.54328	7.18218	7.24102	7.13152	7.45445	6.92111	7.47079	7.21337	6.86005	7.26211	6.95778	87.4646	114.768	132.665	183.366	180.877	163.813	131.299	138.136	9.75459e-05	0.00570512	0.156482	0.0115365	0.00553307	0.0206648	0.112345	0.530948	0.727753	0.110019	2.09646	1.57601	1.23479	1.50117	1.57934	1	0	0	0	0
An01g06280	An00g09446_at	strong similarity to IgE-binding protein - Aspergillus fumigatus	6.1017	6.11664	9.15066	9.40421	6.06281	8.12714	6.64813	6.65841	6.7084	7.21629	6.07732	5.84198	6.09708	6.40267	6.14329	5.97968	69.0308	83.6101	82.2944	620.564	203.9	76.1195	76.1028	66.7866	2.25701e-07	0.00264459	0.757787	0.700041	0.895897	0.0008922	0.0845084	0.917757	0.999325	0.975708	8.98967	2.4387	0.924965	1.10245	0.967489	1	0	0	0	0
An11g11250	An00g09475_at	strong similarity to interferon-induced double-stranded RNA-activated protein kinase inhibitor P58 - Homo sapiens	7.66863	7.80586	8.51376	8.27918	7.70502	8.39687	8.00835	8.38	7.93349	8.3871	8.07857	8.50503	8.09697	7.90292	8.26052	8.25647	213.375	225.856	263.829	336.968	335.923	347.897	255.99	306.236	9.72056e-05	0.000374386	0.0062828	0.0542575	0.000854873	0.0206648	0.0343795	0.162724	0.948795	0.043411	1.57923	1.48734	1.31865	1.19972	1.4352	1	1	0	0	1
An08g10110	An00g09575_at	strong similarity to lipid transfer protein POX18 - Candida tropicalis	6.52937	6.0253	7.57597	7.35437	6.23404	7.2313	7.15222	6.93566	6.20982	7.26718	6.77289	6.50458	6.56149	6.12631	7.16576	6.9356	77.565	74.6428	124.721	176.702	152.138	105.428	81.2275	132.577	7.12689e-05	0.000294817	0.287814	0.766424	0.00308666	0.0181411	0.0324053	0.65257	0.999325	0.0806003	2.27811	2.03822	0.845316	1.04722	1.70923	1	1	0	0	0
An01g00560	An00g09725_at	strong similarity to microsomal signal peptidase SPC21 - Canis familaris	6.96465	6.80912	7.72193	7.55694	6.83872	7.51984	7.22512	7.40341	6.76088	7.22286	7.35575	6.99623	7.23012	7.13908	7.58496	7.28791	118.347	111.415	156.545	199.388	165.577	147.015	145.472	173.217	0.000214832	0.00225341	0.569585	0.075243	0.0030143	0.0305588	0.0777599	0.833159	0.997667	0.0802467	1.68477	1.48612	0.939124	1.2292	1.46363	1	0	0	0	0
An01g03640	An00g09756_at	strong similarity to mitochondrial import factor TIM10 - Saccharomyces cerevisiae	7.83057	7.74287	8.8808	8.96454	7.99497	8.87474	9.03231	8.60676	8.68198	8.96929	9.07894	9.18736	8.15482	7.98212	8.81996	8.65624	220.819	323.692	532.127	485.279	485.058	476.741	268.442	427.002	0.00011036	0.0178699	0.48155	0.219062	0.00058152	0.0206648	0.184194	0.785852	0.999325	0.0365995	2.19764	1.49852	0.895915	1.21567	1.93372	1	0	0	0	1
An12g10810	An00g09871_at	strong similarity to mRNA sequence of cDNA clone 2678 - Aspergillus niger	4.40965	4.30897	6.7144	6.68524	3.85141	5.10557	4.45049	4.29077	4.12584	3.98	4.04064	3.74547	4.22573	3.933	4.45405	4.87914	20.525	15.8743	18.9689	103.955	23.3085	16.2022	16.9049	25.3972	0.000393307	0.300906	0.666433	0.596334	0.561333	0.0443883	0.624943	0.882322	0.999325	0.879903	5.06482	1.46831	0.854144	0.823624	1.23738	1	0	0	0	0
An02g12390	An00g09929_at	strong similarity to multiprotein bridging factor 1 MBF1 - Saccharomyces cerevisiae	9.95893	9.72894	10.4618	10.2981	10.0829	10.3892	10.4838	10.6172	10.3144	10.3003	10.451	10.627	10.0905	10.0177	10.3567	10.342	919.01	1175.16	1415.79	1332.5	1300.42	1576.07	1063.13	1304.59	0.000429998	0.240696	0.215362	0.0992109	0.000719979	0.047264	0.570072	0.589562	0.999325	0.0403327	1.44993	1.10659	1.11321	1.15682	1.41956	1	0	0	0	1
An08g02730	An00g09943_at	strong similarity to myosin heavy chain - Amoeba proteus	5.83976	5.89937	6.58943	6.70295	5.58795	6.51721	6.05356	5.77277	5.8168	6.03616	5.58609	5.63275	6.05177	6.08372	5.97264	6.00015	58.4677	52.0697	56.4862	100.162	77.5302	52.0837	67.0771	63.3993	0.000415657	0.00455935	0.508165	0.269039	0.509014	0.0463906	0.101615	0.802976	0.999325	0.860951	1.71312	1.48897	0.922061	1.14725	1.08435	1	0	0	0	0
An02g07400	An00g10046_at	strong similarity to nonhistone chromosomal protein NHP6B - Saccharomyces cerevisiae	10.131	10.0778	10.7832	10.6727	10.8145	11.0227	10.9908	11.0122	10.7292	10.8703	10.9158	10.8304	10.3656	10.3701	10.832	10.7469	1100.83	1748.45	1982.75	1696.01	1973.46	1939.24	1321.4	1769.89	6.87056e-05	0.149797	0.784742	0.0368483	2.53834e-05	0.0178009	0.473358	0.926592	0.885704	0.0111184	1.54066	1.12869	0.978059	1.20036	1.60777	1	0	0	0	1
An02g14860	An00g10143_at	strong similarity to ornithine decarboxylase antizyme - Aspergillus nidulans	7.09528	6.91659	8.10047	8.16222	6.7962	8.02249	8.11723	7.69353	7.32725	7.81567	8.21457	7.89334	7.23522	7.11657	7.99854	7.64223	128.528	133.595	287.198	280.401	242.036	221.849	144.597	226.032	0.00019532	0.00204088	0.127182	0.472738	0.00299362	0.0286253	0.0745872	0.495774	0.999325	0.0802119	2.18163	1.81171	0.772462	1.12502	1.75862	1	0	0	0	0
An01g06670	An00g10229_at	strong similarity to peptidylprolyl isomerase FKBP-21 - Neurospora crassa	6.57221	6.22197	7.34569	7.00717	6.44879	7.06517	6.54303	6.71097	6.51025	7.00698	6.49199	6.9604	6.6808	6.70728	6.709	6.7434	84.2782	89.2337	91.6148	144.651	131.241	114.221	103.54	105.874	0.000113942	0.00219358	0.0524988	0.0682217	0.0457691	0.0206648	0.076323	0.353341	0.991227	0.34362	1.71635	1.47076	1.24676	1.22854	1.25624	1	0	0	0	0
An02g07650	An00g10293_at	strong similarity to phosphoglucomutase pgmB - Aspergillus nidulans	10.1051	9.55862	10.7976	10.738	10.2148	10.3987	10.0344	10.2403	10.0499	10.2307	9.68973	9.85194	10.1959	10.2961	10.3834	10.2758	911.348	1122.4	930.642	1743.5	1273.59	1057.27	1214.36	1286.85	0.000133704	0.338808	0.334396	0.0402167	0.0164526	0.0229144	0.659712	0.689066	0.899123	0.198595	1.9131	1.13471	1.13607	1.33249	1.41202	1	0	0	0	0
An15g07090	An00g10432_at	strong similarity to predicted protein An12g10350 - Aspergillus niger	9.29341	9.49074	10.3549	10.4733	9.98557	11.3602	10.4668	10.6308	10.1309	11.0376	10.3925	10.5336	9.73176	9.22461	10.0284	9.96273	671.887	1066.2	1379.22	1364.48	2350.77	1533.05	713.211	1020.87	0.000106285	3.40775e-05	0.450589	0.66816	0.00779737	0.0206648	0.0143409	0.767685	0.999325	0.132983	2.03081	2.20482	1.11153	1.06151	1.5194	1	1	0	0	0
An15g07090	An00g10432_x_at	strong similarity to predicted protein An12g10350 - Aspergillus niger	10.064	10.1558	11.0663	11.1782	10.7179	11.976	11.2193	11.4036	10.9316	11.6785	11.0906	11.1082	10.4884	10.2008	10.8118	10.7998	1105.07	1813.77	2280.21	2229.05	3633.65	2445.47	1300.25	1790.07	6.28499e-05	6.95256e-05	0.593795	0.224456	0.0018752	0.0175363	0.0183325	0.847798	0.999325	0.0622086	2.01712	2.00337	1.07248	1.17662	1.61987	1	1	0	0	0
An18g05640	An00g10527_at	strong similarity to probable mold-specific protein MS8 - Ajellomyces capsulatus	8.57198	8.08055	9.92726	9.2901	9.49106	11.1068	9.88605	10.1481	9.7788	10.6846	9.43838	9.70787	9.85261	9.26383	9.79283	9.73013	320.964	795.067	810.244	780.73	1905.17	974.131	753.897	867.959	0.00046762	0.000543792	0.372198	0.000665316	0.000163749	0.0492709	0.0410931	0.715311	0.219388	0.0204185	2.43246	2.39624	1.20227	2.34885	2.70423	1	1	0	0	1
An14g00180	An00g10586_at	strong similarity to proteasome 19S regulatory particle subunit Rpt6p - Saccharomyces cerevisiae	7.53382	7.82372	8.51198	8.5485	7.74186	8.91159	8.69331	8.19948	8.06626	8.96683	8.75027	8.60443	8.22307	7.89564	8.69643	8.52912	204.899	239.529	422.202	369.708	490.875	338.253	266.752	391.475	9.74531e-05	1.21024e-05	0.0678938	0.0334001	3.73687e-05	0.0206648	0.00884464	0.386909	0.871587	0.0124925	1.80434	2.04933	0.801163	1.30187	1.91057	1	1	0	0	1
An04g01870	An00g10588_at	strong similarity to proteasome 20S core subunit Pre1p - Saccharomyces cerevisiae [putative sequencing error]	7.68607	7.90928	9.12099	9.23155	6.90436	8.90874	9.26753	8.40357	8.08396	9.01592	9.18683	8.84582	8.577	8.02881	9.1528	8.75179	222.502	180.288	599.317	578.539	498.806	394.721	315.808	495.347	0.000367671	0.000204276	0.0647362	0.1154	0.00165423	0.0423377	0.0262287	0.379291	0.999325	0.058856	2.60015	2.76672	0.658618	1.41935	2.22626	1	1	0	0	0
An18g06680	An00g10590_at	strong similarity to proteasome 20S core subunit Pre4p - Saccharomyces cerevisiae	9.26718	9.12114	9.84638	9.80493	9.04437	9.86697	9.80921	9.3924	9.31442	9.87528	9.66632	9.34164	9.51547	9.20738	9.83949	9.81713	585.758	579.794	853.804	907.438	936.496	660.319	657.763	909.109	0.000345737	0.000145771	0.0165508	0.242867	0.000332677	0.040454	0.0229088	0.229802	0.999325	0.0285117	1.54917	1.61522	0.773385	1.12293	1.55202	1	1	0	0	1
An18g06700	An00g10592_at	strong similarity to proteasome 20S core subunit Pre7p - Saccharomyces cerevisiae	8.61944	8.55425	9.5156	9.48518	7.97914	9.15472	9.44587	8.93285	8.35644	9.14144	9.12791	8.90226	8.90548	8.44316	9.48578	9.38234	384.502	287.574	624.644	724.273	567.344	483.56	408.536	691.728	9.68272e-05	4.68489e-05	0.05116	0.62326	0.000202888	0.0206648	0.0160189	0.350794	0.999325	0.0219679	1.88367	1.97286	0.774137	1.06251	1.79902	1	1	0	0	1
An01g03720	An00g10683_at	strong similarity to protein phosphatase type1 regulatory subunit SDS22 - Saccharomyces cerevisiae	5.50486	5.99353	6.74301	6.6739	5.77835	7.05852	6.79593	6.34691	6.2995	6.75563	6.82412	6.71634	5.9718	5.69964	7.26796	6.9998	53.7874	65.7504	112.207	104.579	120.015	92.5156	57.112	140.447	0.000450556	0.0010629	0.215301	0.693355	1.07091e-05	0.0484231	0.0578902	0.589562	0.999325	0.00863217	1.94431	1.82532	0.824506	1.06181	2.61115	1	0	0	0	1
An11g10090	An00g10700_at	strong similarity to protein translation factor SUI1 - Schizosaccharomyces pombe	9.05261	8.99138	9.80761	9.59506	9.168	9.37574	9.87976	9.3095	9.50543	9.45081	9.79838	9.41282	9.11886	9.15736	9.48091	9.39971	519.866	646.594	915.917	832.515	681.833	657.643	563.437	694.73	0.000171395	0.58564	0.00332982	0.411337	0.00812714	0.0270157	0.82587	0.130146	0.999325	0.135849	1.6014	1.0545	0.718016	1.08381	1.33636	1	0	0	0	0
An01g11630	An00g10701_at	strong similarity to protein translocation complex gamma chain sec61- Canis lupus familiaris	8.52114	8.35987	9.71031	9.52293	8.14826	9.09066	8.91461	8.94463	8.81889	9.15746	9.12976	9.52914	8.94471	8.61602	9.41025	9.27722	347.412	357.94	519.935	785.041	557.977	603.365	439.696	649.746	5.21797e-05	0.0083721	0.325854	0.128605	0.000653417	0.0167971	0.13326	0.684353	0.999325	0.0383851	2.25968	1.55885	1.16046	1.26563	1.87025	1	0	0	0	1
An07g05820	An00g10772_at	strong similarity to putative transmembrane protein usgS - Aspergillus nidulans	8.15172	7.71524	8.779	9.06637	7.67306	8.67345	7.53931	8.11636	7.7338	8.59852	6.97069	7.89682	8.20461	8.20653	8.57106	8.71882	244.464	208.432	152.747	485.282	397.823	257.172	295.205	400.302	5.74409e-05	0.000104866	0.000775268	0.150103	0.00122346	0.0167971	0.0205609	0.0749891	0.999325	0.0512815	1.98508	1.90864	1.68365	1.20756	1.63746	1	1	0	0	0
An18g04590	An00g10875_at	strong similarity to rho GDP dissociation inhibitor Rdi1 - Saccharomyces cerevisiae	10.2261	10.1563	11.0106	10.689	10.0507	10.0924	9.7933	10.041	9.98237	10.1135	9.58205	10.073	10.5621	10.3351	10.5562	10.4081	1169.11	1035.8	824.669	1845.48	1099.73	1065.25	1397.51	1430.35	0.000231602	0.539062	0.0168081	0.0805795	0.0512838	0.0314048	0.801275	0.231155	0.999325	0.36305	1.57853	1.06173	1.29174	1.19536	1.22345	1	0	0	0	0
An02g04260	An00g11047_at	strong similarity to small hypothetical zinc-finger protein TIM13 - Schizosaccharomyces pombe	8.52877	8.38326	9.28139	9.27119	8.70397	8.98691	9.16646	9.1332	8.79395	9.07404	9.37877	9.64693	8.88264	8.63731	9.2374	9.0893	351.167	430.229	618.493	620.072	522.929	670.953	433.526	573.382	0.00025843	0.124811	0.50805	0.0995515	0.000960046	0.0341628	0.439641	0.802976	0.999325	0.0459795	1.76575	1.21547	1.08482	1.23453	1.63279	1	0	0	0	1
An09g03480	An00g11065_at	strong similarity to snRNA-associated sm-like protein Lsm2 - Saccharomyces cerevisiae	5.75288	5.33677	6.39698	6.60441	6.05979	6.86302	7.31476	6.52927	6.57849	6.81908	7.26249	7.18157	5.83331	5.79331	6.78704	6.56238	46.683	79.8455	156.349	90.5532	114.647	115.795	56.2315	102.162	0.000477186	0.028674	0.0629814	0.232557	9.75339e-05	0.0495422	0.227837	0.376513	0.999325	0.0172576	1.93975	1.43586	0.740618	1.20454	2.18841	1	0	0	0	1
An02g02340	An00g11310_at	strong similarity to the chitin synthase with a myosin motor-like domain CsmA - Emericella nidulans	8.02918	8.21915	8.82988	9.16594	8.58246	8.77566	8.59862	8.73804	8.58949	8.56944	8.36755	8.44551	8.48514	8.42557	7.72744	8.06759	279.009	384.27	357.819	511.259	408.035	385.818	351.007	238.445	4.65561e-05	0.585546	0.494847	0.0498129	0.165061	0.0160829	0.82587	0.793807	0.927059	0.610158	1.83241	1.06185	1.07825	1.25805	0.854615	1	0	0	0	0
An16g04200	An00g11399_at	strong similarity to the GTP-binding protein rho2 - Schizosaccharomyces pombe	7.91437	7.45421	8.838	8.82603	7.74066	8.72517	8.27331	8.17776	7.91638	8.62172	7.9949	8.19693	7.91918	7.84627	8.21948	8.08012	205.685	227.31	280.937	455.723	408.288	291.499	236.014	284.011	0.00010497	0.00162836	0.812783	0.383115	0.0521555	0.0206648	0.0676959	0.938079	0.999325	0.364355	2.21564	1.79617	1.03759	1.14745	1.38081	1	0	0	0	0
An02g09550	An00g11407_at	strong similarity to the het-c2 protein - Podospora anserina	8.74761	8.53383	9.69775	9.40011	8.78667	9.58684	8.99965	9.40634	9.10758	9.45792	8.69067	9.41903	9.41001	8.83882	9.3664	9.17593	399.131	493.575	459.895	749.057	735.397	681.553	558.114	617.872	0.000219582	0.00800714	0.00870811	0.0213975	0.00438644	0.0309312	0.130388	0.18368	0.822427	0.0967216	1.87672	1.48994	1.48198	1.39832	1.54804	1	0	0	0	0
An16g04330	An00g11598_at	strong similarity to the mannose phospho-dolichol synthase dpm1 - Hypocrea jecorina	7.3793	7.04143	8.22568	8.22767	7.85453	8.53088	8.21013	8.03196	8.16402	8.3357	8.36759	8.25511	7.78355	7.68937	8.4268	8.23263	148.093	257.651	312.748	299.555	345.679	282.779	213.259	321.732	7.06758e-06	0.0138217	0.355155	0.00350145	2.26511e-06	0.00512718	0.165872	0.704521	0.441761	0.0045056	2.02274	1.34166	0.904176	1.44003	2.17249	1	0	0	0	1
An18g06500	An00g11656_at	strong similarity to the phosphomannomutase Sec53 - Saccharomyces cerevisiae	9.33446	9.46322	10.1828	10.0899	8.9732	9.92023	9.87444	9.69387	9.37144	9.91265	9.88931	9.88411	9.64851	9.39122	10.1676	9.93322	675.044	576.957	943.497	1125.51	966.376	884.668	734.116	1060.43	0.000338235	0.00031158	0.57097	0.462001	0.000998635	0.040225	0.0330166	0.83384	0.999325	0.0471961	1.66731	1.67495	0.937648	1.08751	1.5709	1	1	0	0	1
An14g03520	An00g11699_at	strong similarity to the protein required for filamentous growth, cell polarity, and cellular elongation Dfg5 - Saccharomyces cerevisiae	7.60805	7.52481	8.36081	8.2386	7.59175	8.27666	8.20273	8.06806	7.98539	8.19986	7.93568	7.83805	7.79194	7.69562	7.68217	7.54041	189.549	221.102	268.579	315.109	301.97	247.804	214.344	195.536	0.000145244	0.00749327	0.438112	0.242589	0.762585	0.023678	0.127606	0.760173	0.999325	0.942866	1.66241	1.36575	0.922645	1.13081	1.03158	1	0	0	0	0
An12g08760	An00g11786_at	strong similarity to the vacuolar ATPase subunit E Vma-4 - Neurospora crassa	8.96523	8.85766	9.6329	9.52688	9.14222	9.5938	9.45204	9.26491	9.26694	9.41768	9.24206	9.19089	9.35425	8.96615	9.45198	9.40586	481.517	590.002	651.242	765.305	726.965	599.619	572.131	689.268	0.000180069	0.0424263	0.394415	0.0869691	0.00168829	0.0275356	0.271779	0.733216	0.999325	0.0595995	1.58936	1.23214	0.920731	1.18818	1.43145	1	0	0	0	0
An16g04450	An00g11867_x_at	strong similarity to trans-golgi transport GTPase YPT6 - Saccharomyces cerevisiae	6.15414	5.77494	7.62919	8.4068	6.02841	6.23667	7.89026	6.81143	5.72533	6.76904	7.8545	7.39899	6.2504	6.33653	7.44915	7.06111	62.4461	58.7642	234.327	259.213	90.6889	137.684	78.4371	152.761	0.00012605	0.1406	0.0758493	0.426582	0.0058273	0.0220344	0.462054	0.401507	0.999325	0.112133	4.15098	1.54327	0.587569	1.25608	2.44628	1	0	0	0	0
An13g00760	An00g11965_at	strong similarity to tropomyosin TPM1 - Saccharomyces cerevisiae	9.3628	9.44363	10.2791	10.0505	9.56092	10.2765	9.87281	10.0225	9.90208	10.1777	9.87667	9.89753	9.87607	9.5363	10.2156	10.0506	677.095	850.108	938.844	1147.9	1198.59	996.027	835.322	1122.97	8.56685e-05	0.00352347	0.561444	0.0519827	0.000131045	0.0206648	0.0923915	0.829304	0.930732	0.0188972	1.69532	1.40993	1.06091	1.23368	1.65851	1	0	0	0	1
An08g02950	An00g12012_at	strong similarity to Ubiquitin-like protein SMT3 - Saccharomyces cerevisiae	8.06114	8.19367	8.78075	8.78036	8.30875	8.48797	8.47845	8.55381	7.94407	8.45037	8.53132	8.80527	8.38845	8.12101	8.34733	8.35848	279.636	279.443	363.266	439.755	354.383	410.018	305.437	326.945	0.000423475	0.0324265	0.248631	0.395417	0.141993	0.0469023	0.238594	0.622823	0.999325	0.575788	1.5726	1.26818	1.1287	1.09227	1.16918	1	0	0	0	0
An03g04410	An00g12028_at	strong similarity to UDP-glucose:dolichyl-phosphate glucosyltransferase ALG5 - Saccharomyces cerevisiae	7.28207	7.42609	8.23015	8.19797	7.59825	8.03893	7.20332	7.83566	7.29927	8.04871	7.18483	7.94518	8.04076	7.79891	8.0977	7.94285	163.606	174.703	146.431	296.947	263.895	237.275	242.164	259.622	3.6597e-05	0.00118311	0.000300866	0.00176885	0.000450388	0.0142894	0.0608851	0.0492527	0.329028	0.0328376	1.81501	1.51054	1.6204	1.48016	1.58688	1	0	1	0	1
An12g00480	An00g12032_at	strong similarity to UDP-N-acetylglucosamine pyrophosphorylase CaUAP1 - Candida albicans	9.6887	9.80843	10.3256	10.5301	10.1937	10.2896	9.66735	10.0152	9.79239	10.2365	9.6007	9.85147	10.0667	10.2192	9.35197	9.51859	860.223	1019.07	794.568	1377.53	1228.81	977.743	1130.69	692.312	0.000343055	0.0877354	0.0610602	0.0174865	0.0511164	0.040454	0.372185	0.372549	0.784262	0.36231	1.60136	1.20581	1.23053	1.31441	0.804806	1	0	0	0	0
An12g00640	An00g12072_at	strong similarity to vacuolar atp synthase subunit g vma10 - Neurospora crassa	4.33149	4.57071	5.55657	5.7321	4.41079	5.5097	6.01799	5.24662	4.97053	5.73706	6.11468	5.70107	4.85833	4.58011	5.56946	5.26942	21.8733	25.8244	67.0112	50.0165	49.2952	44.4418	26.3406	42.7971	0.000182192	0.00157984	0.0274892	0.28696	0.00116956	0.0275356	0.0668305	0.278138	0.999325	0.050692	2.28665	1.90887	0.663199	1.20424	1.95659	1	0	0	0	0
An02g03300	An00g12073_at	strong similarity to vacuolar ATPase subunit F - Neurospora crassa	7.34919	7.34651	8.58372	8.39552	7.06188	8.13403	8.43805	7.81444	7.75394	8.10863	8.32478	8.1181	7.75034	7.34909	8.42908	8.29028	162.901	169.826	333.47	359.443	278.461	250.084	187.366	328.485	3.65653e-05	0.00261443	0.0536976	0.325067	0.000126637	0.0142894	0.083922	0.356789	0.999325	0.0187487	2.20652	1.63969	0.749945	1.15019	2.01648	1	0	0	0	1
An16g05020	An00g12120_at	strong similarity to vip1 protein - Schizosaccharomyces pombe	6.79648	6.56015	8.28991	7.73638	8.19491	8.76385	8.31258	8.24505	7.90572	8.58755	7.72059	7.72553	7.29315	6.81815	8.21206	7.91519	102.417	265.086	258.96	258.343	408.928	253.403	133.034	267.543	0.000119842	0.0295591	0.905905	0.16765	8.25332e-05	0.0212047	0.230205	0.97182	0.999325	0.0161757	2.52246	1.54262	0.97854	1.29894	2.61229	1	0	0	0	1
An01g12810	An00g12303_at	weak similarity to B-cell receptor-associated protein BAP31 - Homo sapiens	8.15642	8.06513	8.87262	8.75473	8.61932	8.76924	8.79842	8.72607	8.55179	8.95679	8.58919	8.85793	8.32638	7.95155	8.59909	8.32102	276.431	384.157	414.09	449.966	465.622	443.257	281.885	352.152	0.000327017	0.0882222	0.528655	0.855595	0.0364945	0.0395028	0.372852	0.811925	0.999325	0.306856	1.62777	1.21206	1.07044	1.01973	1.27393	1	0	0	0	0
An07g09430	An00g12351_at	weak similarity to cell envelope proteinase prtS - Streptococcus thermophilus	4.64481	4.83565	7.56836	6.79891	4.38855	6.07588	4.98382	4.11633	4.86479	6.00186	4.43503	3.88605	5.04144	4.60096	5.5006	4.82806	26.7271	24.7039	26.1624	145.375	65.7478	16.0132	28.27	35.8607	1.94271e-05	0.00302018	0.0972394	0.84254	0.306418	0.00971955	0.0882122	0.444243	0.999325	0.747699	5.43924	2.66144	0.612069	1.05773	1.34174	1	0	0	0	0
An12g07470	An00g12403_at	weak similarity to cyanovirin-N CV-N - Nostoc ellipsosporum	4.56049	3.79379	6.1352	5.80305	4.6788	6.36064	4.82462	4.79228	4.92757	6.25122	4.78714	4.99736	4.24089	3.8855	4.6001	4.5439	18.0903	27.9192	27.9714	62.645	79.1178	29.7501	16.7164	23.7853	5.6667e-06	4.02316e-05	0.740416	0.67161	0.154647	0.00483636	0.0143409	0.912271	0.999325	0.594533	3.46291	2.83381	1.06359	0.924057	1.31481	1	1	0	0	0
An12g10210	An00g12554_at	weak similarity to GAP-SH3 domain binding protein G3BP patent WO9616169-A1 - Homo sapiens	3.9815	3.98524	4.88861	4.86537	4.26523	4.80325	3.59521	4.30782	3.73965	4.21613	3.80359	4.46231	3.78667	3.58586	3.92092	3.76481	15.8166	16.0271	12.9906	29.3846	22.7799	20.8947	12.8729	14.3489	0.000363004	0.0203491	0.00316642	0.149758	0.483945	0.0421346	0.194624	0.128623	0.999325	0.850105	1.85783	1.42134	1.60844	0.813881	0.907201	1	0	0	0	0
An08g08280	An00g12620_at	weak similarity to homeobox protein slouch slou - Drosophila melanogaster	7.50948	7.04644	9.83973	9.81969	8.34412	9.44677	7.94247	7.66866	7.39585	8.74189	7.19933	7.26929	7.85298	7.06985	7.804	7.53737	155.197	233.939	190.138	909.99	546.595	177.168	176.242	203.754	0.000449695	0.0491572	0.861068	0.753028	0.503116	0.0484231	0.288477	0.955647	0.999325	0.858596	5.86344	2.33649	0.93179	1.1356	1.31287	1	0	0	0	0
An01g06760	An00g12739_at	weak similarity to hypothetical protein An08g03810 - Aspergillus niger	4.54858	4.27482	5.79397	5.91514	4.70264	4.96237	4.95786	4.59372	4.5912	5.24783	4.61517	5.19876	4.49744	4.80084	4.55834	4.54428	21.2841	25.0531	27.5984	57.8624	34.4182	29.7793	25.0917	23.4466	4.50384e-05	0.0932306	0.673989	0.367824	0.593158	0.0159381	0.380967	0.886814	0.999325	0.89295	2.71858	1.37381	1.07902	1.17889	1.1016	1	0	0	0	0
An04g01270	An00g12751_at	weak similarity to hypothetical protein An11g03830 - Aspergillus niger	5.87318	5.56719	6.94382	6.67099	5.32523	6.20885	6.73299	6.06425	5.70057	6.02083	6.54846	6.54061	6.14431	5.74789	7.13531	6.90255	52.7166	45.6613	99.7833	112.004	69.3029	78.926	61.653	129.691	0.000226527	0.017775	0.155731	0.334137	3.77915e-05	0.0310064	0.183687	0.530312	0.999325	0.0124925	2.12464	1.51776	0.790974	1.16952	2.46015	1	0	0	0	1
An12g10200	An00g13029_at	weak similarity to ice nucleation gene inaX - Xanthomonas campestris	3.41794	3.25659	6.47256	6.76369	3.96147	5.34606	3.94662	3.43706	4.90795	4.28985	3.782	3.58652	3.27941	3.21891	3.25797	3.45791	10.1069	21.6262	14.5638	98.2324	28.2064	11.4066	9.50814	10.2528	3.20254e-08	0.249099	0.287447	0.786625	0.949292	0.000464656	0.577468	0.652521	0.999325	0.987738	9.71935	1.30427	0.783215	0.940759	1.01443	1	0	0	0	0
An14g01070	An00g13322_at	weak similarity to probable membrane glycoprotein - equine herpesvirus 1	6.50488	6.66617	7.71043	7.74026	6.78226	7.65141	7.39855	7.30597	6.77122	7.60699	7.05964	7.47313	6.72865	6.89994	7.19027	6.87539	96.0375	109.648	150.029	211.623	197.978	167.678	112.54	130.946	2.82126e-06	7.1653e-05	0.325858	0.168063	0.0125467	0.00372124	0.0183325	0.684353	0.999325	0.171301	2.20354	1.80557	1.11764	1.17183	1.36349	1	1	0	0	0
An02g08640	An00g13330_at	weak similarity to probable membrane protein YMR317w - Saccharomyces cerevisiae	5.03952	4.9916	6.89519	6.72316	5.16902	4.24112	4.29319	4.67739	3.96748	5.2274	4.6142	4.79673	5.24697	5.11515	4.77254	4.74748	32.347	23.7236	21.9127	112.141	26.6167	26.6684	36.2789	27.096	0.000259005	0.667508	0.466043	0.668456	0.510229	0.0341628	0.868209	0.776685	0.999325	0.861184	3.46683	1.12195	1.21703	1.12156	0.837668	1	0	0	0	0
An04g04730	An00g13475_at	weak similarity to retinitis pigmentosa GTPase regulator-like protein RPGR - Takifugu rubripes	6.96213	6.61305	7.66846	7.76655	7.16867	7.64107	7.29497	7.32195	7.15348	7.43607	6.93961	7.31709	6.92263	6.72707	6.81847	6.83609	110.476	143.119	138.841	210.475	185.924	159.733	113.366	113.557	1.01683e-05	0.0190684	0.180122	0.799189	0.78644	0.00614249	0.190803	0.554436	0.999325	0.948248	1.90516	1.29908	1.15048	1.02616	1.02789	1	0	0	0	0
An14g00820	An00g13550_x_at	weak similarity to subunit K of the dimeric form of mitochondrial F1F0-ATP synthase ATP19 - Saccharomyces cerevisiae	8.71433	8.29256	9.53725	9.5256	8.5512	8.91764	9.36839	9.08393	8.67477	8.86015	9.26105	9.01524	8.72058	8.65707	9.00395	8.98801	362.904	391.531	636.811	740.023	474.051	529.904	412.665	510.574	8.57231e-06	0.0984774	0.111148	0.255094	0.0066335	0.00592265	0.392422	0.467569	0.999325	0.121522	2.03917	1.21076	0.832121	1.13712	1.40691	1	0	0	0	0
An16g04050	An00g13557_at	weak similarity to surface lipoprotein of patent AAR69629 - Borrelia burgdorferi	4.99155	4.75236	5.864	6.16378	4.42247	4.82017	5.97138	4.90415	4.96465	5.04707	5.33361	4.89836	5.49723	5.12561	5.44958	5.46341	29.2823	25.8763	50.3003	64.6193	30.561	29.883	39.7098	43.9105	0.000300984	0.342884	0.00779358	0.0930347	0.0306036	0.0373245	0.662878	0.177061	0.999325	0.28032	2.20677	1.18104	0.594093	1.3561	1.49956	1	0	0	0	0
An15g01410	An00g13597_at	weak similarity to the D-amino-acid dehydrogenase small chain DadA - Escherichia coli	4.55944	4.48025	5.44536	5.42283	4.8603	5.39986	5.93802	5.3163	5.13768	5.23933	5.76318	4.94172	4.78326	4.49009	5.23704	5.19425	22.9408	31.9776	57.7041	43.2341	39.9353	34.9934	24.8759	37.1591	9.2747e-05	0.0847564	0.000834674	0.51163	0.00112983	0.0206648	0.368003	0.0753371	0.999325	0.0498258	1.88459	1.24885	0.606429	1.08435	1.61978	1	0	0	0	1
An02g03460	An00g13725_at	weak similarity to the hypothetical protein encoded by An17g01390 - Aspergillus niger	7.76242	7.67896	8.37401	8.32937	8.22115	8.38678	8.45573	8.42968	8.32238	8.44539	8.41639	8.3552	7.93694	8.06914	8.43444	8.26048	210.94	309.065	346.343	326.67	341.582	336.028	256.541	325.713	4.98899e-05	0.220591	0.704746	0.024377	5.35264e-05	0.0167971	0.552391	0.899106	0.845352	0.0136958	1.54863	1.10521	0.970218	1.21618	1.5441	1	0	0	0	1
An16g03410	An00g13808_at	weak similarity to the secreted protein SEQ ID NO: 7951 of patent EP1033401-A2 - Homo sapiens	3.90047	4.05412	5.016	5.0834	4.15457	4.67502	5.10873	4.89269	4.63047	5.57895	4.97194	5.10333	4.18523	4.44177	4.72915	4.9496	15.7502	21.0029	32.9073	33.1217	34.9443	31.956	19.8835	28.6284	0.000485016	0.00841443	0.863856	0.18596	0.00285111	0.0499085	0.13326	0.955992	0.999325	0.077757	2.10294	1.66378	0.97109	1.26243	1.81766	1	0	0	0	0
An01g04650	An00g13954_at	weak similarity to UDPglucose 4-epimerase galE - Neisseria gonorrhoeae	7.08821	6.97483	7.75195	7.6778	7.10793	7.6941	7.1712	7.28967	6.99121	7.77007	6.79158	7.29258	7.26304	7.44193	7.53685	7.32674	130.827	132.474	126.359	210.091	212.612	156.62	163.425	172.661	0.000140486	0.000142196	0.0370074	0.031495	0.00974214	0.0231625	0.0229088	0.311076	0.86541	0.149004	1.60587	1.60493	1.23948	1.24917	1.31976	1	1	0	0	0

## Sheet: 01D
			RMA expression data (log2 scale)																Mean (geometric) expression data (normal scale)								moderated t-statistic pValues					moderated t-statistic FDR values					Fold changes					UP(1)/DOWN(-1) regulated (at FDR < 0.05)
ORF	alias	annotation	061018MJA_ANIGERa_AR09.CEL	061018MJA_ANIGERa_AR10.CEL	061018MJA_ANIGERa_AR11.CEL	061018MJA_ANIGERa_AR12.CEL	101052-01.CEL	101052-02.CEL	101052-04.CEL	101052-05.CEL	101052-06.CEL	101052-07.CEL	101052-09.CEL	101052-10.CEL	061018MJA_ANIGERa_AR13.CEL	061018MJA_ANIGERa_AR14.CEL	090305MJA_ANIGERa_100760-23.CEL	090305MJA_ANIGERa_100760-24.CEL	NC1	NC2	NC3	mean CA	AbaA	FK506	FP	rlma.D	pValue 01	pValue 02	pValue03	pValue 04	pValue 05	qValue 01	qValue 02	qValue 03	qValue 04	qValue 05	FC 01	FC 02	FC 03	FC 04	FC 05	decide (FDR < 0.05) 01	decide (FDR < 0.05) 02	decide (FDR < 0.05) 03	decide (FDR < 0.05) 04	decide (FDR < 0.05) 05
An03g06070	An00g00461_at	hypothetical protein	4.51658	4.45903	3.79271	3.98145	3.86228	3.86715	3.97133	3.83654	3.69186	3.89298	3.83481	3.76251	4.43529	4.31128	4.14025	4.05684	22.4369	13.7092	14.9603	14.7954	14.7237	13.9242	20.7248	17.1311	0.000117094	0.392076	0.389612	0.342677	0.00451422	0.0209743	0.701343	0.729986	0.999325	0.0986398	0.659421	1.074	0.930744	0.923691	0.763523	-1	0	0	0	0
An12g09210	An00g02763_at	hypothetical protein	4.53095	4.43096	3.94447	3.72916	3.86824	3.62618	3.62643	3.84331	4.0782	3.90403	3.58649	3.93571	3.92864	4.08729	4.18751	4.16553	22.3307	15.7057	12.1802	14.2888	13.5959	14.8204	16.0886	18.0825	0.000287119	0.150973	0.0573076	0.00361441	0.0426791	0.0362245	0.474131	0.364046	0.444721	0.331563	0.639873	0.865666	1.21676	0.720468	0.809757	-1	0	0	0	0

## Sheet: 02U
			RMA expression data (log2 scale)																Mean (geometric) expression data (normal scale)								moderated t-statistic pValues					moderated t-statistic FDR values					Fold changes					UP(1)/DOWN(-1) regulated (at FDR < 0.05)
ORF	alias	annotation	061018MJA_ANIGERa_AR09.CEL	061018MJA_ANIGERa_AR10.CEL	061018MJA_ANIGERa_AR11.CEL	061018MJA_ANIGERa_AR12.CEL	101052-01.CEL	101052-02.CEL	101052-04.CEL	101052-05.CEL	101052-06.CEL	101052-07.CEL	101052-09.CEL	101052-10.CEL	061018MJA_ANIGERa_AR13.CEL	061018MJA_ANIGERa_AR14.CEL	090305MJA_ANIGERa_100760-23.CEL	090305MJA_ANIGERa_100760-24.CEL	NC1	NC2	NC3	mean CA	AbaA	FK506	FP	rlma.D	pValue 01	pValue 02	pValue03	pValue 04	pValue 05	qValue 01	qValue 02	qValue 03	qValue 04	qValue 05	FC 01	FC 02	FC 03	FC 04	FC 05	decide (FDR < 0.05) 01	decide (FDR < 0.05) 02	decide (FDR < 0.05) 03	decide (FDR < 0.05) 04	decide (FDR < 0.05) 05
An02g09330	An00g00125_at	weak similarity to the S-phase kinase associated protein p45Skp2 from patent WO9711176-A2 - Homo sapiens [truncated ORF]	5.93254	5.91439	6.46155	6.52269	6.19154	7.25506	6.60249	6.0884	5.97908	6.89923	6.49555	6.29936	6.17022	5.95139	5.96982	5.97983	60.6932	67.8987	93.6381	90.0168	135.031	73.2057	66.7549	62.893	0.00203106	9.78798e-06	0.0345871	0.383365	0.741667	0.100233	0.00858291	0.301088	0.999325	0.937484	1.48315	1.98871	0.781794	1.09988	1.03624	0	1	0	0	0
An18g03570	An00g00159_at	beta-glucosidase bgl1 - Aspergillus niger	4.30847	4.1587	4.14958	4.37705	4.32013	5.42231	4.17765	4.41294	4.21936	5.49888	4.09793	4.66383	4.34719	4.39679	4.08934	3.8792	18.812	19.2895	17.6035	19.2037	44.0354	23.2375	20.7062	15.8265	0.844382	8.01748e-07	0.0166591	0.36717	0.114555	0.980789	0.00581628	0.230357	0.999325	0.527274	1.02082	2.28287	1.32005	1.10069	0.841296	0	1	0	0	0
An02g04900	An00g00183_at	endopolygalacturonases pgaB - Aspergillus niger	6.41543	6.3048	8.13543	8.05138	7.04253	9.03347	7.37362	8.24496	7.83021	8.35163	6.59774	8.18542	6.7497	6.79231	6.63717	6.33352	82.1459	173.209	126.736	273.123	413.731	297.18	109.213	89.5947	2.65492e-05	0.000623118	0.000749693	0.180206	0.674548	0.0120376	0.0432997	0.0734952	0.999325	0.920437	3.32486	2.38862	2.34487	1.3295	1.09068	1	1	0	0	0
An01g11990	An00g00205_at	hypothetical prolin rich protein	6.17242	5.88009	6.5588	6.53769	6.70134	7.39697	6.97087	6.69117	6.67409	7.45003	6.66288	6.52133	6.11089	6.4046	6.48763	6.40585	65.1754	103.087	112.741	93.5877	171.671	97.4271	76.5188	87.2291	0.0027153	0.000141521	0.16937	0.133388	0.0113328	0.117251	0.0229088	0.545494	0.999325	0.162317	1.43594	1.66531	0.864165	1.17404	1.33838	0	1	0	0	0
An08g03680	An00g00230_at	hypothetical protein	4.65409	4.55704	4.25389	4.38459	4.08851	4.63837	3.91444	4.24341	4.13581	4.79959	4.12388	4.30177	4.57424	4.37199	4.34028	4.34697	24.3452	17.2935	16.2139	19.9628	26.3363	19.3276	22.2097	20.3031	0.0451009	0.00031931	0.0721562	0.328295	0.064018	0.438848	0.0334617	0.393736	0.999325	0.401685	0.819988	1.5229	1.19204	0.912282	0.833967	0	1	0	0	0
An01g10460	An00g00545_at	hypothetical protein	7.19451	7.12996	7.40349	7.26373	7.1041	7.79098	7.38607	7.21177	7.27326	7.88036	7.22625	7.17776	6.91705	7.06356	6.98099	6.64127	143.234	145.884	158.261	161.301	228.44	146.501	127.143	112.293	0.239147	0.000320593	0.438056	0.237716	0.0238671	0.760176	0.0334617	0.760167	0.999325	0.245418	1.12613	1.5659	0.925691	0.887656	0.783985	0	1	0	0	0
An02g04060	An00g00786_at	hypothetical protein	5.5601	5.34573	7.74265	6.78365	5.10927	8.00969	7.27532	6.57635	6.19534	7.73416	6.01652	5.97161	6.05605	5.69563	7.18194	6.13695	43.8017	50.2937	100.143	153.612	234.253	77.3849	58.7226	101.086	0.000928878	0.000145799	0.412803	0.353297	0.0153245	0.0677241	0.0229088	0.744482	0.999325	0.190167	3.50699	4.65771	0.772743	1.34065	2.30782	0	1	0	0	0
An02g08810	An00g00898_at	hypothetical protein	5.77441	5.89477	6.59164	6.29301	6.18903	7.6789	6.66649	5.99057	6.15853	6.93055	6.42783	6.43666	5.97306	5.91988	6.42901	6.5287	57.0673	72.1928	93.5171	86.9625	158.104	74.2139	61.6688	89.1929	0.00885278	4.98927e-05	0.12002	0.588591	0.00611414	0.22705	0.0162956	0.484657	0.999325	0.115208	1.52386	2.19002	0.793587	1.08063	1.56294	0	1	0	0	0
An02g08440	An00g01161_at	hypothetical protein	3.66157	3.66137	3.71516	3.44565	3.16315	4.03954	3.89851	3.82469	3.76207	4.39382	3.80314	3.98521	3.65498	3.49046	3.71697	3.58031	12.6536	11.0243	14.4282	11.9621	18.5929	14.9798	11.8986	12.5415	0.660816	0.000815067	0.769147	0.631176	0.944449	0.947504	0.0498979	0.921082	0.999325	0.986936	0.945357	1.68654	1.03823	0.940335	0.991144	0	1	0	0	0
An01g05810	An00g01177_x_at	hypothetical protein	6.08767	5.75617	7.42797	7.13374	5.45039	7.5942	6.86183	6.74937	6.23372	7.09403	6.90332	6.83578	6.1327	6.05506	7.48344	6.89746	60.6282	57.3633	117.994	155.509	162.48	110.859	68.3032	146.063	0.000204116	7.58073e-05	0.752264	0.548185	0.000387609	0.0296152	0.0184859	0.916269	0.999325	0.0307204	2.56497	2.83247	0.939525	1.12659	2.40916	1	1	0	0	1
An05g00760	An00g01284_at	hypothetical protein	5.76116	5.65586	6.53479	6.48296	5.26204	6.25339	5.57025	5.88552	5.09962	6.31972	5.39864	5.63776	6.02664	5.71197	6.13347	6.16321	52.2918	36.2732	44.7695	91.068	78.0623	54.2533	58.4571	70.9308	0.000222475	7.379e-06	0.116251	0.34903	0.0183081	0.0310064	0.00858291	0.477679	0.999325	0.214366	1.74153	2.15207	1.21184	1.1179	1.35644	1	1	0	0	0
An09g06410	An00g01609_at	hypothetical protein	8.36671	8.48968	10.3006	9.968	9.44068	11.2452	9.85641	10.6749	9.92485	10.6053	9.65023	10.6449	9.35885	8.80313	9.46064	9.47438	344.46	821.867	863.062	1123.89	1944.54	1617.89	541.565	707.954	4.43858e-06	0.000137507	0.00215205	0.0178377	0.000712369	0.00402496	0.0229088	0.11377	0.784262	0.0403325	3.26275	2.366	1.8746	1.57221	2.05525	1	1	0	0	1
An04g01180	An00g01921_x_at	hypothetical protein	3.66023	3.8197	3.69492	3.95169	4.01598	5.0032	5.3619	4.46453	4.53565	5.28485	5.66694	4.79576	3.8687	3.7146	4.33993	4.22839	13.3611	19.3709	45.7095	14.1557	35.3594	24.7635	13.8484	19.4832	0.665256	0.000339848	0.000286863	0.788059	0.0113222	0.947504	0.033486	0.0492527	0.999325	0.162317	1.05947	1.82539	0.541759	1.03647	1.45821	0	1	-1	0	0
An01g07080	An00g02061_at	hypothetical protein	5.26586	5.38669	5.29137	5.63445	5.39938	5.92	5.85812	5.67866	5.07085	6.01419	5.35864	5.6751	5.60475	5.65152	5.53892	5.73869	40.1207	37.664	48.7854	44.1062	62.5569	51.1577	49.4581	49.8253	0.433723	0.000606899	0.692451	0.0956905	0.0855112	0.877743	0.0429651	0.893635	0.999325	0.460189	1.09934	1.66092	1.04863	1.23273	1.24188	0	1	0	0	0
An04g07000	An00g02106_at	hypothetical protein	4.33105	4.41443	4.70471	4.53731	4.76571	5.53457	4.70783	5.09024	4.80048	5.32289	5.04935	5.14897	4.54907	4.58345	4.5663	4.62792	20.7169	27.5331	29.4173	24.6072	43.0734	34.766	23.6909	24.2029	0.120006	0.000636774	0.13036	0.218336	0.157009	0.615686	0.0435967	0.500369	0.999325	0.59791	1.18778	1.56442	1.18182	1.14355	1.16827	0	1	0	0	0
An05g01350	An00g02371_at	hypothetical protein	5.26685	5.33664	5.80384	5.5798	5.77015	7.30878	6.09197	6.12097	5.87046	6.68247	6.08439	6.25141	5.86138	5.46461	5.88292	5.81822	39.4443	56.5048	68.0337	51.6904	127.612	72.8162	50.6677	57.7028	0.0692018	2.82724e-05	0.630224	0.0899908	0.0147302	0.51543	0.0143409	0.86541	0.999325	0.185679	1.31046	2.25844	1.0703	1.28454	1.46289	0	1	0	0	0
An02g07240	An00g02418_at	hypothetical protein	5.33272	5.1649	5.20063	5.12996	4.68471	5.52161	5.22739	4.96478	4.86117	5.29504	4.99278	4.85378	5.21887	5.24558	5.19096	5.16657	38.0233	27.34	34.5372	35.8846	42.4687	30.0498	37.5887	36.2212	0.56296	0.000412882	0.175296	0.908051	0.626991	0.924028	0.0363061	0.548961	0.999325	0.905578	0.943753	1.55335	0.870069	0.98857	0.952606	0	1	0	0	0
An12g03160	An00g02482_at	hypothetical protein	4.89697	4.82276	4.7697	4.90097	4.30409	7.36795	4.65641	5.04728	4.61044	5.54236	4.82002	4.59064	4.91264	4.7461	4.65829	4.76405	29.0379	21.967	26.6898	28.5483	87.7396	28.2261	28.4306	26.1941	0.947399	6.29782e-05	0.828229	0.934641	0.690013	0.992425	0.0179167	0.942892	0.999325	0.923524	0.983139	3.99416	1.05756	0.979084	0.902065	0	1	0	0	0
An02g12080	An00g02497_at	hypothetical protein	4.30274	3.68192	4.90453	4.42482	4.55442	5.82275	6.47815	4.9011	4.32214	5.78938	5.70412	4.9061	4.1244	4.22287	4.56578	4.41034	15.9152	21.6798	68.1733	25.3633	55.95	29.9317	18.0464	22.441	0.0188655	7.84455e-05	0.000310234	0.489224	0.0714804	0.319766	0.0184859	0.0492527	0.999325	0.42262	1.59366	2.58075	0.439054	1.13391	1.41004	0	1	-1	0	0
An11g04900	An00g02498_at	hypothetical protein	7.47403	7.39994	8.01325	7.87762	7.11644	8.72364	7.66547	8.17068	7.2142	8.01805	7.48098	8.12583	8.09985	7.60589	7.75038	7.65116	173.282	143.541	190.444	246.498	331.037	283.707	231.18	208.047	0.0402777	8.30346e-05	0.022667	0.0862917	0.262617	0.418917	0.0184859	0.262956	0.999325	0.711618	1.42252	2.30622	1.48971	1.33412	1.20062	0	1	0	0	0
An01g05840	An00g03013_at	hypothetical protein [truncated ORF]	4.92582	4.61997	4.62033	4.44353	4.26999	5.05929	4.12525	4.45417	4.41861	5.22714	4.69411	4.4288	4.61583	4.45842	4.4584	4.31954	27.3391	20.3126	21.2543	23.1338	35.3396	21.728	23.2172	20.9513	0.184195	0.000328935	0.856722	0.193287	0.0423275	0.698968	0.033486	0.954332	0.999325	0.330434	0.846178	1.73979	1.02229	0.84923	0.76635	0	1	0	0	0
An14g00010	An00g03554_at	secretion related GTPase srgA - Aspergillus niger	7.62246	8.06759	8.86013	9.06471	7.46507	8.80876	8.97058	8.4769	8.07729	8.96607	9.2129	8.98196	8.23947	7.96104	9.01607	8.75478	229.926	218.453	545.615	498.835	473.563	424.444	274.423	472.912	0.00046295	0.000467273	0.170079	0.326163	0.000860351	0.0492709	0.0385208	0.545585	0.999325	0.043411	2.16955	2.1678	0.777918	1.19353	2.0568	1	1	0	0	1
An06g02270	An00g03820_at	similarity to arabinose transport protein araE - Escherichia coli	5.13005	6.522	4.76374	5.14273	6.44786	7.77516	6.18195	5.13142	5.98739	8.74684	5.63469	6.30024	6.33615	5.88305	5.29942	5.71927	56.7295	74.4205	60.0594	30.9793	306.767	52.5577	69.0515	45.549	0.0603491	0.000249947	0.660798	0.519562	0.472772	0.491311	0.0302554	0.879785	0.999325	0.844908	0.546088	4.12208	0.875095	1.21721	0.802916	0	1	0	0	0
An02g06360	An00g03829_at	similarity to arp2/3 complex 16kD subunit arc16 - Homo sapiens	7.05074	6.99245	7.7387	7.64135	7.62436	8.65851	8.3059	8.00924	7.97039	8.43845	8.0249	8.24862	7.46919	7.51757	7.37619	7.28137	129.93	222.456	287.098	206.503	374.412	279.931	180.191	160.761	0.000493415	0.000166926	0.813043	0.00704692	0.06062	0.0504152	0.0242194	0.938236	0.574403	0.391824	1.58934	1.68308	0.975037	1.38683	1.23729	0	1	0	0	0
An08g04430	An00g03911_at	similarity to cap-binding protein 4EHP - Homo sapiens	5.79502	5.51618	5.73649	5.49579	5.22643	6.11858	5.22454	5.15583	5.37485	6.13867	5.17314	5.4354	5.87066	5.6224	5.74664	5.67723	50.4087	39.4142	36.7288	49.0486	69.9681	39.2771	53.6881	52.416	0.789044	3.92632e-05	0.514223	0.539628	0.702829	0.969421	0.0143409	0.806841	0.999325	0.927308	0.97302	1.7752	1.06938	1.06506	1.03982	0	1	0	0	0
An11g09440	An00g03929_at	similarity to cDNA LEC14B - Lithospermum erythrorhizon	4.81095	4.69199	5.21383	4.86452	4.92914	6.30703	6.0003	5.49338	5.51706	5.83827	5.82755	5.29289	5.04328	5.0796	4.99357	4.96844	26.9361	37.3517	60.2934	32.8808	67.3054	42.0239	33.3922	31.5815	0.172948	0.00072102	0.020414	0.143958	0.271558	0.685039	0.0460962	0.249525	0.999325	0.719414	1.22069	1.80194	0.69699	1.23968	1.17246	0	1	0	0	0
An11g10780	An00g03999_at	similarity to conserved hypothetical protein B8L3.60 - Neurospora crassa [truncated ORF]	5.84903	5.76207	6.24236	6.26065	6.23893	7.25254	6.56075	6.62491	6.16269	7.0081	6.21519	6.16481	6.30019	5.85978	6.1406	6.15941	55.93	73.558	83.7473	76.1887	140.101	84.1484	67.6485	71.0127	0.020756	7.38515e-05	0.968702	0.132904	0.064548	0.328785	0.0184743	0.989582	0.999325	0.402417	1.36222	1.90463	1.00479	1.20952	1.26967	0	1	0	0	0
An02g01180	An00g04065_at	similarity to diacylglycerol pyrophosphate phosphatase DPP1 - Saccharomyces cerevisiae	4.96745	4.47344	5.65756	5.75646	4.82813	7.28867	5.50691	5.16997	5.37971	6.82688	4.39518	4.86745	4.77446	4.91415	5.36243	5.27518	26.363	34.3901	30.9323	52.2373	133.23	32.4177	28.7264	39.9136	0.0142423	6.07019e-05	0.851944	0.732979	0.113663	0.282943	0.0179167	0.952425	0.999325	0.525536	1.98146	3.87409	1.04802	1.08965	1.514	0	1	0	0	0
An15g06910	An00g04124_at	similarity to educed expression in colorectal cancer protein rec - Homo sapiens	5.60294	5.7785	6.66559	6.64664	6.79451	7.46036	7.14623	7.03415	6.86592	7.30973	6.99566	6.78558	6.18305	6.17948	6.11996	6.08992	51.6508	113.789	134.452	100.854	167.155	120.248	72.5681	68.8289	1.42587e-06	0.000518167	0.222024	0.00145835	0.00505374	0.00258599	0.0402036	0.596059	0.312169	0.105663	1.9526	1.46899	0.894356	1.40497	1.33258	1	1	0	0	0
An07g05990	An00g04135_at	similarity to endosomal t-SNARE yup1 - Ustilago maydis	3.87371	3.88528	3.85746	3.99267	3.97572	4.7597	4.14721	4.40022	4.28929	4.80668	4.5887	4.60346	4.00568	4.10792	3.76947	3.94341	14.7179	17.5392	20.6484	15.1902	27.5349	22.6563	16.6425	14.4845	0.765743	0.000579195	0.386757	0.256101	0.880066	0.966301	0.0422288	0.728099	0.999325	0.97183	1.03209	1.56991	1.09724	1.13077	0.984148	0	1	0	0	0
An07g05960	An00g04215_at	similarity to finger protein msn2 - Saccharomyces cerevisiae	4.73363	4.92136	4.51461	4.75142	4.53828	5.43667	4.6426	4.52651	4.0829	5.10386	4.55924	4.1324	4.76323	4.57703	4.31105	4.18366	28.3935	19.8435	24.2669	24.8128	38.5929	20.1046	25.4594	18.9925	0.313506	0.000115769	0.166004	0.412027	0.0070943	0.817572	0.0218142	0.541247	0.999325	0.125373	0.873888	1.94486	0.82848	0.896662	0.6689	0	1	0	0	0
An04g09920	An00g04371_at	similarity to human PRO1072 protein sequence patent WO9946281-A2 - Homo sapiens	6.69738	6.28112	7.29713	7.0553	6.36515	7.27394	7.11162	6.76816	6.51645	7.06438	7.17635	7.11735	6.94068	6.85548	6.92345	6.85542	89.8376	86.8708	141.434	144.629	143.924	123.02	119.27	118.557	0.00117373	0.000719441	0.261208	0.0313937	0.0346166	0.0756873	0.0460962	0.63058	0.86541	0.299421	1.60989	1.65676	0.869807	1.32761	1.31968	0	1	0	0	0
An12g01270	An00g04397_at	similarity to hypothetical alanine--tRNA ligase alaS - Streptomyces coelicolor	6.05421	5.84132	6.0755	6.21326	6.59197	7.6423	6.97813	6.85302	6.56294	7.54227	7.67615	7.47157	6.03962	6.2016	5.74649	6.29208	61.724	95.5017	160.579	70.7363	192.977	143.241	69.5804	64.861	0.420963	0.000656392	0.498486	0.478197	0.76759	0.873232	0.0438109	0.796623	0.999325	0.94389	1.14601	2.02067	0.892026	1.12728	1.05082	0	1	0	0	0
An08g09860	An00g04564_at	similarity to hypothetical protein An09g03200 - Aspergillus niger	4.44337	4.44614	4.38629	4.26094	4.73233	5.62425	4.95965	4.04734	4.52502	5.34389	4.98501	4.18573	4.36316	4.42749	4.33525	4.40711	21.7773	24.7383	31.3921	20.0234	44.758	17.346	21.0438	20.6946	0.516971	0.000284943	0.000283714	0.790246	0.692596	0.907743	0.0318019	0.0492527	0.999325	0.923759	0.919459	1.80926	0.55256	0.966317	0.950281	0	1	-1	0	0
An04g03870	An00g04575_at	similarity to hypothetical protein An11g05330 - Aspergillus niger	6.6085	6.41954	7.4676	7.49115	6.58222	7.2871	6.28584	6.28479	6.39529	7.45706	6.10817	6.57993	6.76394	6.82738	6.74915	6.77885	91.3935	89.8068	73.3642	178.45	165.66	86.364	111.096	108.684	3.33292e-05	8.42382e-05	0.177355	0.110902	0.153467	0.0142894	0.0184859	0.550781	0.999325	0.591604	1.95254	1.84462	1.1772	1.21558	1.18919	1	1	0	0	0
An03g06920	An00g04685_at	similarity to hypothetical protein CG5336 - Drosophila melanogaster	7.96474	8.01859	8.32991	8.37126	8.03634	8.46731	8.07038	7.91592	7.94131	8.53294	7.92676	8.15718	8.25356	8.30178	8.40939	8.27256	254.526	254.025	255.747	326.419	362.069	262.568	310.333	324.253	0.00725222	0.00048923	0.747457	0.0258697	0.00859599	0.204086	0.0389105	0.914251	0.851119	0.138886	1.28246	1.42533	1.02667	1.21926	1.27395	0	1	0	0	0
An04g07160	An00g04725_at	similarity to hypothetical protein MLD14.3 - Arabidopsis thaliana	7.15133	7.17529	8.04186	7.9055	6.99678	8.53621	7.93923	7.35832	7.35587	8.34499	7.1582	7.22658	7.78186	7.50755	8.03749	7.90852	143.341	144.64	187.236	251.372	347.435	156.764	200.118	251.255	0.00213415	3.59738e-05	0.260905	0.0442322	0.00214774	0.103215	0.0143409	0.63058	0.899123	0.0668703	1.75367	2.40206	0.837253	1.3961	1.75284	0	1	0	0	0
An08g07150	An00g04728_at	similarity to hypothetical protein mlr2056 - Mesorhizobium loti	6.2817	5.96886	6.07478	5.90947	5.91767	6.6116	5.63406	5.66945	5.7267	7.4761	5.52905	5.46654	6.49694	6.71896	6.57231	6.05242	69.8061	56.5786	47.8867	63.6515	131.95	47.4387	97.5419	79.4715	0.601344	0.000187963	0.957369	0.0719649	0.464896	0.935257	0.0254874	0.986048	0.997341	0.842293	0.911833	2.33215	0.990644	1.39733	1.13846	0	1	0	0	0
An07g09220	An00g04743_at	similarity to hypothetical protein PA0878 - Pseudomonas aeruginosa	4.2591	4.06766	4.70149	4.51769	4.6099	5.58802	4.58237	4.66787	4.39119	5.12591	4.62482	4.05909	4.55523	4.61559	4.77507	4.90179	17.9185	22.6359	24.312	24.4131	40.9833	20.5844	24.0074	28.6096	0.0426505	0.000686641	0.252045	0.0535688	0.00434887	0.427655	0.044876	0.625543	0.945534	0.0963324	1.36245	1.81054	0.846678	1.33981	1.59665	0	1	0	0	0
An01g02860	An00g04878_at	similarity to hypothetical protein SPBC651.03c - Schizosaccharomyces pombe	4.93725	5.36122	5.48099	5.37272	4.64206	5.9955	4.9715	5.31687	4.75699	5.81951	5.8482	5.48528	5.46883	5.21668	5.45086	5.4844	35.4874	25.9835	42.5136	43.0177	60.0255	42.2558	40.5816	44.2507	0.276874	0.000183527	0.97202	0.443838	0.215166	0.788187	0.0251207	0.990104	0.999325	0.663234	1.2122	2.31014	0.993935	1.14355	1.24694	0	1	0	0	0
An04g09120	An00g04881_at	similarity to hypothetical protein SPBC839.03c - Schizosaccharomyces pombe	6.41647	6.52353	6.63123	6.49193	6.50068	6.95267	7.09661	6.80702	6.41722	7.10106	6.88298	6.62082	6.48244	6.71196	6.4802	6.44103	88.6471	87.9708	127.098	94.4564	130.406	104.976	96.8177	88.0723	0.486834	0.000484132	0.048346	0.337716	0.942721	0.899891	0.0389105	0.343512	0.999325	0.986651	1.06553	1.48238	0.825949	1.09217	0.993515	0	1	0	0	0
An06g01600	An00g04910_at	similarity to hypothetical protein T22D1.2 - Caenorhabditis elegans	5.01642	5.22348	5.59488	5.53748	5.17092	5.73138	5.81314	5.92603	4.96556	5.82173	5.58251	5.57554	5.64372	5.34896	5.62652	5.47302	34.7743	33.5499	51.9058	47.3791	54.8171	53.8467	45.1401	46.8433	0.0179589	0.000738925	0.757159	0.0406621	0.0218234	0.314957	0.0466934	0.917512	0.899123	0.233507	1.36248	1.6339	1.03739	1.29809	1.34707	0	1	0	0	0
An12g08360	An00g04944_at	similarity to hypothetical protein YER182w - Saccharomyces cerevisiae	6.51771	6.19565	7.0499	7.07262	6.79352	7.72415	7.13331	7.07021	6.72601	7.68591	7.31041	7.55861	6.61809	6.41603	6.88919	6.77093	81.9505	108.366	149.278	133.552	208.663	159.168	91.5861	113.777	0.000613107	3.52094e-05	0.580177	0.342714	0.0110955	0.0551111	0.0143409	0.839417	0.999325	0.159707	1.62967	1.92555	1.06625	1.11758	1.38836	0	1	0	0	0
An03g06210	An00g04953_at	similarity to hypothetical protein YGR273c - Saccharomyces cerevisiae	7.79093	7.94673	9.33127	9.44675	9.1374	11.0029	9.62443	9.20245	9.37984	10.5858	8.85143	8.96189	9.12482	8.44061	8.30503	8.81967	233.751	612.522	603.802	670.463	1775.94	542.007	440.413	378.029	0.00053708	0.000490772	0.660754	0.0189433	0.0645711	0.0520315	0.0389105	0.879785	0.79385	0.402417	2.86828	2.89939	0.897657	1.88412	1.61723	0	1	0	0	0
An01g01050	An00g04965_at	similarity to hypothetical protein YLR007w - Saccharomyces cerevisiae	3.37391	3.20993	3.46267	3.48191	3.39228	4.18887	4.33505	4.27277	3.4007	3.93415	3.87462	4.30666	3.30521	3.41949	3.31364	3.19301	9.79417	10.5304	17.2059	11.0985	16.6969	19.5583	10.2842	9.53562	0.232515	0.000347553	0.221578	0.634191	0.793726	0.755661	0.033486	0.595788	0.999325	0.949524	1.13317	1.58559	1.13672	1.05003	0.973602	0	1	0	0	0
An14g01840	An00g05005_at	similarity to hypothetical temperature-shock induced protein TIR3 - Saccharomyces cerevisiae	6.05661	5.50152	7.00901	7.30288	8.00528	9.51289	7.64168	8.09576	7.65112	8.99915	7.14337	7.60309	6.3439	6.57331	5.91224	5.93317	54.9127	227.26	168.024	142.611	611.419	230.628	87.9497	60.6614	0.000135555	9.43928e-05	0.113416	0.0244187	0.605019	0.0229144	0.0190215	0.472045	0.845352	0.898211	2.59706	2.6904	1.37259	1.60163	1.10469	1	1	0	0	0
An03g01300	An00g05062_at	similarity to integral membrane protein PTH11 - Magnaporthe grisea	6.11896	5.51387	6.27721	5.72618	5.61255	6.73034	6.32948	6.95337	5.87956	6.78621	5.94514	6.78214	5.34487	5.71729	6.01636	5.53935	56.3529	53.6704	70.3905	64.0753	108.254	116.789	46.2403	54.8666	0.439146	0.000568166	0.00677341	0.239762	0.870835	0.880828	0.0420776	0.167543	0.999325	0.969731	1.13703	2.01701	1.65915	0.820548	0.973624	0	1	0	0	0
An01g05800	An00g05121_at	similarity to lactone-specific esterase estf1 - Pseudomonas fluorescens	7.50128	7.51456	7.54526	7.84589	7.79094	9.29604	7.73089	7.72863	8.26146	8.9005	7.8971	8.07148	7.89627	7.70009	7.75231	7.86961	182.016	260.692	225.033	207.3	548.091	238.865	222.58	224.561	0.320949	2.98821e-05	0.644652	0.133118	0.118057	0.823125	0.0143409	0.873281	0.999325	0.533237	1.13891	2.10245	1.06147	1.22286	1.23374	0	1	0	0	0
An18g03940	An00g05156_at	similarity to mannosylphosphorylation protein Mmn4 - Saccharomyces cerevisiae	7.0131	6.85182	7.51416	7.51485	7.05016	8.00125	7.54994	7.86834	7.35491	8.04664	7.27927	7.52896	7.38496	7.35775	7.42818	7.41215	122.146	147.292	170.615	182.849	260.284	207.742	165.576	171.274	0.00250306	0.000125541	0.0977764	0.0154921	0.00836362	0.114204	0.0227684	0.445427	0.757733	0.137226	1.49697	1.76713	1.21761	1.35556	1.40221	0	1	0	0	0
An01g00120	An00g05202_at	similarity to mitochondrial respiratory function protein MRF1 - Saccharomyces cerevisiae	6.661	6.81382	7.21554	7.04624	7.53686	8.26385	7.30531	7.13346	7.29187	7.9811	7.25841	7.38062	7.24158	6.76202	7.12489	7.00631	106.7	170.587	155.617	140.156	278.682	152.963	128.16	133.955	0.0269315	0.000496456	0.879283	0.120392	0.0588536	0.366556	0.0389356	0.963364	0.999325	0.386485	1.31356	1.63367	0.982946	1.20113	1.25544	0	1	0	0	0
An02g01680	An00g05244_at	similarity to mucin-like protein MUC1 - Saccharomyces cerevisiae	4.75534	4.95572	4.93448	5.16352	4.67103	5.82398	5.08192	4.99179	4.87116	5.51238	4.57377	4.64992	5.03917	5.14294	4.68789	4.73689	28.9508	27.305	28.4005	33.1054	50.8502	28.2632	34.0847	26.2163	0.296272	0.00014855	0.969333	0.207427	0.435875	0.807054	0.0229289	0.989634	0.999325	0.830175	1.14351	1.86231	0.995167	1.17733	0.905547	0	1	0	0	0
An18g05210	An00g05277_at	similarity to multifunctional beta-oxidation protein - Neurospora crassa	5.97158	5.96231	5.90658	5.49403	5.29828	6.6018	5.56864	5.38938	5.66457	6.08392	5.67996	5.79904	7.04039	6.88346	6.01161	5.94967	62.5504	44.6759	49.3267	51.9951	81.169	48.3087	124.666	63.1469	0.176947	0.000354785	0.875155	8.84e-05	0.942976	0.691444	0.0338178	0.962014	0.0500513	0.986704	0.831252	1.81684	0.979361	1.99305	1.00954	0	1	0	0	0
An06g02570	An00g05339_at	similarity to nitrogen assimilation regulatory protein nit-4 - Neurospora crassa	4.36565	4.31469	4.46603	4.44662	4.13281	5.62518	4.54561	3.81385	3.96635	5.12616	4.22089	3.88983	4.49723	4.31363	4.37808	4.42872	20.2545	16.5595	20.8684	21.9527	41.5181	14.4384	21.1917	21.1619	0.613049	2.8111e-05	0.0319278	0.775673	0.78245	0.938877	0.0143409	0.294121	0.999325	0.948026	1.08384	2.50721	0.691879	1.04627	1.0448	0	1	0	0	0
An03g04140	An00g05361_at	similarity to N-terminal amidase NTA1 - Saccharomyces cerevisiae	5.60051	5.53831	6.12924	6.01825	5.97166	6.5525	6.37156	6.14532	5.92161	6.34758	6.37113	5.99632	5.87299	5.90824	5.89877	5.84531	47.4854	61.6759	82.7879	67.3566	87.4289	67.22	59.3269	58.568	0.000586098	0.000595627	0.0208838	0.0146296	0.0201472	0.0538208	0.0429651	0.252276	0.750041	0.226251	1.41847	1.41755	0.811955	1.24937	1.23339	0	1	0	0	0
An16g03120	An00g05376_at	similarity to nucleolar protein NSR1 - Saccharomyces cerevisiae	6.08233	6.36275	6.25919	6.57503	6.49077	7.52636	6.62347	6.43444	6.56377	7.28613	6.12138	6.26413	6.64039	6.27983	6.23617	6.35012	74.6742	92.2369	82.8498	85.4562	169.63	81.5314	88.0414	78.42	0.302131	0.000215732	0.900566	0.211586	0.703661	0.812985	0.0273088	0.970547	0.999325	0.927428	1.14439	1.83907	0.984087	1.17901	1.05016	0	1	0	0	0
An11g01390	An00g05452_at	similarity to phosphoglycerate dehydrogenase serA - Bacillus subtilis	6.47982	6.25601	7.03735	6.93035	6.84174	7.62456	7.27701	7.56983	7.01868	7.44914	7.16119	7.12782	6.93192	6.84375	6.99443	6.9487	82.5911	121.955	148.992	126.575	185.703	163.011	118.425	125.502	0.000705481	0.000803301	0.386457	0.00272812	0.000837607	0.0587822	0.0495961	0.727818	0.39359	0.0430952	1.53255	1.52271	1.09409	1.43388	1.51956	0	1	0	0	1
An06g01900	An00g05488_at	similarity to polyphosphoinositide binding protein Ssh2p - Glycine max	7.64975	7.82393	8.44445	8.587	7.92628	8.61687	8.09769	8.24981	7.9851	8.36346	8.11125	8.32971	8.1104	7.95343	8.02001	8.08243	213.315	248.258	275.226	366.007	359.579	312.944	261.727	265.252	1.05839e-05	0.00048599	0.146196	0.0274633	0.0200123	0.00614249	0.0389105	0.519001	0.860186	0.225084	1.71581	1.44841	1.13704	1.22695	1.24348	1	1	0	0	0
An16g08100	An00g05596_at	similarity to probable ureidoglycolate hydrolase SPAC19G12.04 - Schizosaccharomyces pombe	6.01685	5.70298	6.93219	6.51683	5.52083	6.60506	6.46149	6.66852	6.12448	6.82079	6.27023	6.23818	6.34192	6.18195	7.03018	6.74178	58.0778	56.597	82.4735	105.75	104.904	87.6301	76.7415	118.273	0.000821243	0.000639065	0.67974	0.0720101	0.000173727	0.0629399	0.0435967	0.888657	0.997341	0.0205557	1.82083	1.85353	1.06252	1.32136	2.03646	0	1	0	0	1
An04g07120	An00g05628_at	similarity to protein FRM2 involved in fatty acid regulation - Saccharomyces cerevisiae	6.19067	5.80495	6.69364	6.63888	6.05905	6.83216	6.49141	5.86601	6.1109	6.78424	6.55378	6.15356	6.01176	6.3323	6.39864	6.28538	63.9029	67.8829	91.9384	101.565	112.066	64.4355	72.1052	81.1211	0.000720952	0.000358946	0.00543072	0.288194	0.0458867	0.0587822	0.0338178	0.151528	0.999325	0.34389	1.58936	1.65087	0.700855	1.12835	1.26944	0	1	0	0	0
An02g08030	An00g05711_at	similarity to putative membrane spanning protein RIC1 - Phytophthora infestans	7.23528	7.26051	7.14597	7.46697	8.0449	8.96499	8.52589	8.41609	8.19841	9.02831	8.4115	8.08176	7.29347	6.64567	7.75644	7.86834	151.997	278.523	354.267	158.294	510.812	304.211	125.329	224.783	0.762827	0.000344305	0.266824	0.164686	0.00961756	0.965023	0.033486	0.634486	0.999325	0.147934	1.04143	1.834	0.858706	0.824549	1.47887	0	1	0	0	0
An11g09650	An00g05717_at	similarity to putative NIPSNAP1 protein - Danio rerio	4.80345	4.8086	5.0591	4.79325	4.46836	5.52887	4.29803	4.46607	4.84062	5.66039	4.53751	4.75268	4.9727	4.90351	4.90639	4.86917	27.9742	25.185	21.3738	30.4037	48.3228	24.4096	30.6562	29.6053	0.504045	7.72257e-05	0.292129	0.463348	0.648047	0.903933	0.0184859	0.656649	0.999325	0.910341	1.08685	1.91872	1.14203	1.09588	1.05831	0	1	0	0	0
An07g08360	An00g05742_at	similarity to pyrazinamidase/nicotinamidase pncA - Escherichia coli	6.19601	6.03171	6.68715	6.8552	6.20306	7.25936	6.88369	7.07745	6.78522	7.11292	6.96576	6.83704	6.7027	6.55425	7.03689	7.01552	69.2557	90.1427	121.493	109.226	145.628	124.262	98.9392	130.346	0.00119183	0.000776726	0.846658	0.00704447	5.65499e-05	0.0763949	0.0485755	0.950713	0.574403	0.0136958	1.57715	1.61552	1.02279	1.42861	1.8821	0	1	0	0	1
An07g07240	An00g05853_at	similarity to SCF ubiquitin ligase (E3) F-box subunit FBL3 - Homo sapiens	4.58586	4.67306	4.83585	4.89369	4.50225	5.85306	4.94972	4.56245	4.74897	5.73385	4.51711	4.93253	4.99544	5.03063	4.91737	4.91468	24.7517	24.6857	26.6012	29.1368	55.4631	26.8619	32.2905	30.1906	0.166965	2.8608e-06	0.931958	0.0316831	0.097186	0.680093	0.0069179	0.978305	0.86541	0.491143	1.17716	2.24677	1.0098	1.30458	1.21974	0	1	0	0	0
An07g05800	An00g05910_at	similarity to signal recognition particle protein srp14 - Canis familiaris	4.59846	4.5867	5.50843	5.19078	5.30181	6.39151	5.9621	5.98532	5.43462	6.38695	6.07867	6.27903	4.93969	5.1222	5.32355	5.31174	24.1271	41.3041	64.9108	40.7748	83.8202	70.1407	32.6937	39.8815	4.27259e-05	1.39536e-06	0.415501	0.00497252	6.70261e-05	0.0154977	0.00674844	0.746009	0.508073	0.0148192	1.69	2.02934	1.08057	1.35506	1.65298	1	1	0	0	1
An12g06380	An00g06067_at	similarity to the fibroin heavy chain Fib-H - Bombyx mori	4.57037	4.44239	7.10091	6.68934	5.08237	7.45994	4.70862	4.68333	4.79899	5.81261	4.73554	4.81364	4.74233	4.69787	4.89324	4.70237	22.7277	30.7109	26.3929	119.025	99.4758	26.8804	26.3567	27.8153	6.85253e-06	0.000251824	0.942041	0.558426	0.427169	0.00512718	0.0302554	0.981823	0.999325	0.826362	5.23701	3.2391	1.01847	1.15967	1.22385	1	1	0	0	0
An12g02390	An00g06131_at	similarity to the hypothetical protein An09g04980 - Aspergillus niger	3.66818	3.64788	3.4486	3.81428	3.3359	4.73214	3.47047	3.46628	3.38212	4.14384	3.58705	3.85875	3.94611	3.71595	3.65465	3.68576	12.6234	10.2604	11.5415	12.3929	21.6754	12.6627	14.2316	12.7304	0.898481	9.16475e-05	0.523677	0.411629	0.953375	0.988014	0.0188922	0.810988	0.999325	0.988393	0.981742	2.11254	1.09715	1.1274	1.00848	0	1	0	0	0
An01g10900	An00g06240_at	similarity to the la costa protein lcs - Drosophila melanogaster	6.91352	6.23294	6.69593	6.60321	6.49159	7.3693	6.85131	7.32473	6.86352	8.27413	6.73834	6.88838	6.84478	6.96848	8.14585	8.12831	95.2222	102.363	111.031	100.397	226.241	137.811	119.978	281.518	0.774184	0.000527508	0.25133	0.221294	2.3932e-05	0.9675	0.0407107	0.625379	0.999325	0.0111184	1.05434	2.21018	1.24119	1.25998	2.95643	0	1	0	0	1
An05g00810	An00g06486_at	similarity to tubulin-specific chaperone A TBCA - Oryctolagus cuniculus	5.52829	5.4522	7.41484	7.30542	5.20013	6.67141	7.41183	6.43239	5.86505	6.8383	7.41661	6.48201	6.11394	5.32096	7.57344	7.00532	44.9499	46.2887	170.57	164.293	107.998	87.8642	52.6168	156.43	6.30884e-06	0.000501028	0.00353986	0.425761	9.82227e-06	0.00508527	0.0390828	0.131194	0.999325	0.0084397	3.65503	2.33313	0.515121	1.17056	3.48011	1	1	0	0	1
An01g00850	An00g06559_at	similarity to xylose permease xylT - Bacillus megaterium	6.09593	6.70125	5.88665	5.45586	6.15724	7.29645	6.53534	6.05126	6.00845	7.10194	6.08184	6.39648	6.23676	5.84547	5.74399	6.23945	84.3659	67.7827	79.2639	50.9587	146.952	74.7431	65.8502	63.6338	0.00941147	0.000364638	0.733968	0.164531	0.116951	0.231109	0.0340308	0.909394	0.999325	0.531557	0.60402	2.16798	0.942965	0.780532	0.75426	0	1	0	0	0
An02g07040	An00g06597_at	strong similarity to 20S proteasome subunit SCL1 - Saccharomyces cerevisiae	8.12736	8.35734	8.81611	8.66389	8.10104	9.01601	8.74834	8.62433	8.38099	8.82811	8.75299	8.61171	8.68443	8.45158	8.92644	8.88766	302.827	302.547	430.737	427.566	485.073	392.9	379.512	480.053	0.00223955	0.000146841	0.343374	0.029589	0.000185866	0.106188	0.0229088	0.69657	0.860186	0.0214026	1.41192	1.6033	0.912158	1.25323	1.58524	0	1	0	0	1
An04g00040	An00g06614_at	strong similarity to [acyl-carrier-protein] S-malonyltransferase fabD - Bacillus subtilis	5.12825	5.29867	5.70709	5.89868	4.60225	5.71912	5.79965	5.65268	4.93803	6.04413	5.84059	5.84293	5.3727	4.906	6.15138	6.02147	37.1029	27.287	56.4977	55.8267	58.9584	53.7355	35.2451	67.9511	0.00413674	1.21919e-05	0.684879	0.677561	0.000155035	0.148197	0.00884464	0.891371	0.999325	0.0200839	1.50465	2.16068	0.951109	0.949931	1.83142	0	1	0	0	1
An01g03090	An00g06619_at	strong similarity to 1,3-beta-glucanosyltransferase (Gel1) - Aspergillus fumigatus	5.88857	6.04547	6.34465	6.18043	6.20687	7.06872	6.1831	5.86227	5.68252	6.92146	5.88229	5.53734	6.42324	6.50537	6.05821	6.02385	62.5535	61.5931	65.4671	76.7737	127.565	51.977	88.2977	65.8461	0.10367	1.7567e-05	0.0698666	0.0106017	0.670689	0.592255	0.0115854	0.390642	0.699185	0.918368	1.22733	2.07109	0.793942	1.41155	1.05264	0	1	0	0	0
An05g01210	An00g06657_at	strong similarity to 1-acyldihydroxyacetone-phosphate reductase Ayr1p - Saccharomyces cerevisiae	5.03951	4.78188	6.37282	6.14316	4.71889	6.77551	6.13686	5.98598	5.50669	6.70628	5.56296	6.03703	4.96876	5.10854	5.68007	5.51209	30.0793	34.6022	57.6764	76.5318	106.957	64.5122	32.8689	48.3713	3.61602e-05	4.31448e-06	0.5002	0.592397	0.0102601	0.0142894	0.00782484	0.79778	0.999325	0.152974	2.54433	3.09106	1.11852	1.09274	1.60813	1	1	0	0	0
An14g03930	An00g06678_at	strong similarity to 20S core proteasome maturation factor Ump1p - Saccharomyces cerevisiae	7.01508	7.07229	7.47526	7.69393	7.57372	8.38956	8.05336	7.9106	7.78631	8.23343	7.9075	7.67887	7.37901	7.50588	7.3814	7.58949	131.935	205.076	252.551	191.951	317.694	222.049	173.94	179.202	0.00166448	0.000453675	0.209925	0.0130417	0.00702413	0.0905719	0.0384934	0.584078	0.741074	0.125274	1.45489	1.54915	0.879224	1.31837	1.35826	0	1	0	0	0
An13g01210	An00g06679_at	strong similarity to 20S proteasome subunit pre3 - Saccharomyces cerevisiae	8.78278	8.42239	9.63668	9.60572	8.70942	9.8175	9.88761	9.41114	9.07864	9.80781	9.74275	9.48647	9.01088	8.88529	9.47247	9.5347	388.719	475.739	900.874	787.535	899.299	698.833	493.903	725.879	2.06373e-05	6.21596e-05	0.045295	0.0573017	7.58702e-05	0.00998089	0.0179167	0.336501	0.948795	0.0155708	2.02597	1.89032	0.775728	1.27059	1.86736	1	1	0	0	1
An01g07120	An00g06787_at	strong similarity to 5-oxo-L-prolinase - Rattus norvegicus	4.09062	4.039	4.11394	3.9122	3.73971	4.36447	3.88266	3.68726	3.51645	4.52791	4.08947	3.94783	3.97855	4.02314	3.88846	3.92936	16.7351	12.3641	15.8462	16.1456	21.7991	14.0992	16.0094	15.021	0.709305	2.29057e-05	0.234736	0.645268	0.270067	0.953386	0.0138475	0.608719	0.999325	0.717392	0.964776	1.7631	0.889752	0.956632	0.897574	0	1	0	0	0
An05g01070	An00g06808_at	strong similarity to 7-aminocholesterol resistance protein RTA1 - Saccharomyces cerevisiae	3.81834	3.60551	3.32273	3.543	3.49581	5.36264	4.41038	3.58037	3.27655	4.56692	3.67015	3.40485	3.42347	3.46025	3.95956	3.91464	13.1039	10.4554	16.4528	10.7993	31.2283	11.2559	10.8668	15.3174	0.282169	1.33363e-05	0.0446923	0.297375	0.382305	0.7926	0.0092141	0.335388	0.999325	0.800643	0.824129	2.9868	0.684132	0.82928	1.16892	0	1	0	0	0
An08g10600	An00g06837_at	strong similarity to ABC transporter ATM1 - Saccharomyces cerevisiae	7.33938	7.19112	7.82705	7.71013	7.53799	8.15867	7.4202	7.51945	7.45401	8.09839	7.30295	7.47554	7.23036	7.12134	7.88571	7.77156	153.836	180.518	164.458	218.061	279.854	180.705	144.593	227.329	0.00121724	0.000157985	0.300895	0.491825	0.000465552	0.0767866	0.0236309	0.665703	0.999325	0.0329662	1.41749	1.55028	1.09879	0.939915	1.47774	0	1	0	0	1
An12g03170	An00g06858_at	strong similarity to acetate regulatory DNA binding protein FacB - Aspergillus nidulans	4.46037	4.24927	3.94644	4.17844	3.73929	6.88943	4.06315	4.35068	4.40059	5.26064	4.35457	4.35622	4.48852	4.46477	4.11266	4.12237	20.4612	16.7948	18.4924	16.7077	67.4169	20.4418	22.2641	17.3578	0.407454	3.09351e-05	0.679415	0.727465	0.49967	0.86976	0.0143409	0.888657	0.999325	0.857863	0.816557	4.01416	1.10541	1.08811	0.848327	0	1	0	0	0
An07g07050	An00g06861_at	strong similarity to acetate regulatory DNA binding protein FacB - Aspergillus niger	6.83837	7.06543	6.85459	6.65598	6.09269	7.62645	6.46904	6.50026	6.51599	7.01273	6.38981	6.29092	7.25908	7.11593	6.63439	6.66396	123.803	79.0305	86.1886	108.03	159.741	84.1908	145.765	100.369	0.309451	6.69791e-05	0.858789	0.226678	0.126023	0.816778	0.0183325	0.955243	0.999325	0.54728	0.872594	2.02125	0.97682	1.1774	0.810718	0	1	0	0	0
An04g05620	An00g06862_at	strong similarity to acetate--CoA ligase facA - Aspergillus nidulans	9.02055	9.45338	8.8667	8.96599	9.22922	9.97382	8.54531	8.30438	8.94252	9.8571	8.165	8.60715	9.29074	9.30109	9.01738	9.22742	603.399	543.401	327.455	483.157	965.719	351.107	628.564	557.335	0.102246	0.000412183	0.593154	0.75351	0.543514	0.590088	0.0363061	0.847761	0.999325	0.872803	0.800726	1.77718	1.07223	1.04171	0.923659	0	1	0	0	0
An08g04090	An00g06866_at	strong similarity to acetoacetyl-CoA synthetase acsA - Sinorhizobium meliloti	6.50728	6.13189	6.85683	6.92106	6.46067	7.58012	6.54735	6.76371	6.31041	7.1606	6.28801	6.24302	6.36824	6.58459	6.49168	6.26222	79.8703	83.6062	85.49	118.516	165.463	90.721	89.0422	83.1099	0.0101653	0.000132393	0.665051	0.431474	0.771546	0.241388	0.0229088	0.881529	0.999325	0.9452	1.48386	1.97907	1.06119	1.11483	1.04056	0	1	0	0	0
An16g07110	An00g06875_at	strong similarity to acetyl-CoA hydrolase ACH1 - Saccharomyces cerevisiae	4.85097	4.34793	4.40156	4.30589	8.54204	11.1704	5.00477	4.81643	9.56794	10.9818	4.63014	4.57854	4.78318	4.66463	4.38902	4.56674	24.2422	531.893	28.1967	20.4457	2158.94	25.9468	26.4263	22.2832	0.394187	2.8209e-06	0.674555	0.6632	0.6705	0.864557	0.0069179	0.886889	0.999325	0.918368	0.843391	4.05897	0.920207	1.0901	0.919188	0	1	0	0	0
An17g01150	An00g06910_at	strong similarity to acyl-CoA dehydrogenase MCAD - Rattus norvegicus	5.52066	5.3249	6.21053	5.96231	6.2324	7.78207	6.91426	6.95158	6.57743	7.34825	6.37921	6.21548	7.66253	7.8377	6.09449	6.16159	42.8963	84.7367	100.2	67.9508	189.383	95.9047	215.286	69.9397	0.0114457	0.000145148	0.787849	4.03e-08	0.00791968	0.258167	0.0229088	0.928149	0.000146173	0.134077	1.58407	2.23495	0.957133	5.01877	1.63044	0	1	0	1	0
An16g04770	An00g06981_at	strong similarity to aldo/keto reductase GCY1 - Saccharomyces cerevisiae	5.9472	6.06111	6.38118	6.16203	6.11273	7.43824	6.59991	6.69088	6.17907	6.81999	6.09324	6.26021	6.36094	6.32887	6.73211	6.66987	64.1847	70.811	81.3785	77.2576	139.984	88.9882	81.2843	104.04	0.262309	0.000642257	0.582714	0.158464	0.00829684	0.778981	0.0435967	0.840908	0.999325	0.136688	1.20368	1.97686	1.09351	1.26641	1.62094	0	1	0	0	0
An01g01540	An00g07029_at	strong similarity to alpha,alpha-trehalase treA - Aspergillus nidulans	6.78815	6.66019	6.89675	6.78064	6.35094	7.75978	7.25289	6.71003	6.65284	7.43983	6.47407	6.60401	7.25146	6.73878	6.93964	6.72268	105.725	90.6284	116.443	114.46	193.986	100.916	127.568	113.863	0.61527	0.00017949	0.369429	0.243322	0.638524	0.93958	0.0250406	0.713427	0.999325	0.907667	1.08262	2.14045	0.86666	1.2066	1.07698	0	1	0	0	0
An16g03040	An00g07092_at	strong similarity to AMMECR1 - Homo sapiens	4.1661	4.26002	5.15948	4.77508	4.84255	5.71758	4.79738	4.86845	4.44649	5.9505	4.47492	4.98227	5.03727	4.58412	5.04624	4.9767	18.5463	25.0116	24.8668	31.2824	57.0454	30.3865	28.0648	32.2554	0.00105225	1.19936e-05	0.14218	0.00590357	0.00065019	0.0720143	0.00884464	0.515206	0.543322	0.0383851	1.68672	2.28076	1.22197	1.51323	1.73918	0	1	0	0	1
An03g03740	An00g07259_at	strong similarity to beta-glucosidase bgl4 - Humicola grisea var. thermoidea	4.40019	4.43786	5.30726	4.86509	4.49951	6.2179	5.49729	5.05349	4.24963	6.04227	5.10755	4.83924	4.52039	4.36129	5.32721	5.16978	21.3924	20.7433	39.4628	33.9697	70.039	30.8322	21.7183	38.015	0.0661361	0.000101939	0.30717	0.949226	0.0262672	0.505569	0.0202608	0.671389	0.999325	0.259259	1.58793	3.37646	0.781299	1.01523	1.77704	0	1	0	0	0
An12g08940	An00g07298_at	strong similarity to biotin biosynthesis gene bioS1 patent DE19806872-A1 - Escherichia coli	5.43677	5.08809	5.90543	5.2163	4.62005	6.4894	5.90427	5.79633	5.08298	5.71751	5.62732	5.38789	5.36172	4.86676	6.41602	6.2424	38.384	28.8703	54.4099	47.2049	68.758	48.2385	34.637	80.4047	0.298045	0.000395536	0.539878	0.600336	0.00153862	0.808431	0.0354704	0.816968	0.999325	0.0566595	1.22981	2.38162	0.886575	0.902382	2.09475	0	1	0	0	0
An04g04630	An00g07370_at	strong similarity to capsule protein CAP59 - Cryptococcus neoformans	6.44253	6.0636	6.67555	6.77952	6.23537	6.98132	6.16627	6.07247	6.32578	6.8328	6.08698	6.08181	5.97125	6.2247	6.4527	6.28114	76.2712	77.7396	69.8711	105.972	120.014	67.5152	68.4974	82.5342	0.00569454	0.00068634	0.741847	0.309513	0.452032	0.178449	0.044876	0.912322	0.999325	0.835614	1.38941	1.54379	0.966281	0.898077	1.08212	0	1	0	0	0
An07g08390	An00g07387_at	strong similarity to carboxyphosphonoenolpyruvate mutase - Streptomyces hygroscopicus	5.97921	5.28095	7.67348	7.10443	6.45311	8.51955	7.25768	6.93572	7.25788	8.01377	6.56323	6.39848	6.02092	5.76206	7.61301	7.12894	49.5248	115.801	120.297	167.609	307.973	101.624	59.3628	165.533	5.8445e-05	0.000489773	0.458184	0.426176	6.50045e-05	0.0167971	0.0389105	0.772308	0.999325	0.0147367	3.38434	2.65951	0.844779	1.19865	3.34243	1	1	0	0	1
An18g01590	An00g07394_at	strong similarity to carnitine O-acetyltransferase cat2 - Candida tropicalis	5.49465	5.23664	6.24422	5.83142	6.31056	7.10163	5.28249	5.93574	5.64263	6.93426	5.32941	5.75418	6.85394	6.634	5.91456	5.93941	41.2306	62.9703	39.5595	65.6997	129.602	57.4788	107.186	60.8415	0.012084	0.000490197	0.0371374	3.1e-05	0.0308897	0.262959	0.0389105	0.311076	0.0224785	0.281682	1.59347	2.05814	1.45297	2.59967	1.47564	0	1	0	1	0
An03g03360	An00g07397_at	strong similarity to carnitine/acyl carnitine carrier acuH - Aspergillus nidulans	7.81489	7.70877	8.03535	7.87715	8.06002	9.22766	7.89698	8.19572	8.09372	8.83655	7.65844	7.97351	8.55368	8.28671	8.03637	8.09183	217.042	270.01	219.444	248.353	523.523	271.464	342.556	267.631	0.235034	2.0222e-05	0.0696352	0.000774864	0.0735104	0.757129	0.0127565	0.390642	0.221886	0.42748	1.14426	1.9389	1.23705	1.57829	1.23308	0	1	0	0	0
An12g10380	An00g07492_at	strong similarity to chitin synthase C chsC - Aspergillus fumigatus	9.91376	9.88503	10.1682	10.1785	9.99286	10.656	10.001	10.0851	9.85942	10.5745	9.77395	10.0251	9.82729	10.0381	9.9038	9.96862	955.027	972.893	947.172	1154.75	1568.57	1063.87	977.339	979.709	0.0486652	7.20208e-05	0.209186	0.797837	0.777224	0.450596	0.0183325	0.583108	0.999325	0.946591	1.20913	1.61228	1.1232	1.02336	1.02584	0	1	0	0	0
An14g00660	An00g07493_at	strong similarity to chitin synthase chsA - Emericella nidulans	6.9957	6.89386	7.12591	7.34658	6.7465	7.67444	7.37684	6.98803	6.9742	7.85411	6.75389	6.72374	7.11195	7.4015	6.87467	6.84156	123.194	116.191	133.933	150.774	217.41	115.832	152.929	116.011	0.150927	0.000281447	0.293944	0.126067	0.659213	0.655628	0.0317649	0.658255	0.999325	0.915386	1.22388	1.87115	0.864851	1.24137	0.941694	0	1	0	0	0
An04g04670	An00g07502_at	strong similarity to chitinase cts1 - Coccidioides immitis	4.18231	4.48861	4.83599	5.03489	5.30609	6.90968	5.4893	5.58561	4.71066	6.58594	5.23184	5.18171	4.91946	4.82037	4.64553	4.79913	20.1885	32.1863	41.0858	30.5996	107.472	41.7488	29.241	26.3975	0.0219571	2.07683e-06	0.923031	0.0379442	0.12038	0.336503	0.0069179	0.97699	0.887268	0.538983	1.51569	3.33905	1.01614	1.4484	1.30755	0	1	0	0	0
An02g12980	An00g07540_at	strong similarity to cis-Golgi t-SNARE SED5 - Saccharomyces cerevisiae	6.335	6.21666	6.84286	6.65325	6.54928	7.18722	6.6805	7.29072	6.25274	7.21628	6.54894	7.13915	6.85235	6.62775	6.85814	6.70217	77.4841	84.5075	98.0006	107.49	147.212	148.563	106.895	109.908	0.0235513	0.000658266	0.0059047	0.0256275	0.0167331	0.347677	0.0438109	0.156907	0.851119	0.200645	1.38725	1.742	1.51594	1.37957	1.41846	0	1	0	0	0
An11g03390	An00g07583_at	strong similarity to conserved hypothetical protein - Schizosaccharomyces pombe	6.12183	6.54113	6.99286	6.79671	6.64	7.63926	7.49649	6.44914	6.65024	7.54384	7.18324	6.82758	6.52793	6.38831	7.27233	7.03701	80.5315	100.087	162.002	118.997	192.879	99.6197	87.9198	142.485	0.00384291	3.84613e-05	0.000691428	0.455389	0.000159382	0.1426	0.0143409	0.0704192	0.999325	0.0202848	1.47765	1.92711	0.61493	1.09174	1.76931	0	1	0	0	1
An13g00250	An00g07993_at	strong similarity to DNA repair protein rad7 - Saccharomyces cerevisiae	5.69223	6.14291	6.06852	6.13341	5.54187	6.55015	5.59833	5.80738	5.50571	6.37976	5.56715	5.83938	5.55782	5.60047	6.46229	6.26563	60.4457	46.0073	47.926	68.6394	88.3375	56.6255	47.8067	82.3651	0.226604	1.00565e-05	0.118732	0.0342988	0.00773607	0.750809	0.00858291	0.482138	0.876612	0.132453	1.13555	1.92008	1.18152	0.790904	1.36263	0	1	0	0	0
An01g03770	An00g08031_at	strong similarity to dynein light chain 1 cdlc1 - Drosophila melanogaster	7.1737	6.44205	9.4662	9.36167	4.74596	7.4901	8.67867	7.09267	6.29781	8.15884	8.39525	8.09263	7.41292	6.99717	8.75483	8.29357	112.04	45.9466	371.434	682.147	226.674	193.026	147.549	368.163	0.000184153	0.000575041	0.0954998	0.466075	0.00552948	0.0275451	0.0421724	0.441698	0.999325	0.110019	6.0884	4.93342	0.519677	1.31693	3.28598	1	1	0	0	0
An13g03040	An00g08075_at	strong similarity to enniatin synthetase esyn1 - Fusarium scirpi	3.62319	3.33464	3.40279	3.57231	3.44948	6.09835	3.51088	3.65493	3.32754	4.05818	3.41759	3.60359	3.5865	3.49303	3.40369	3.46633	11.1496	10.4723	11.0367	11.2165	33.7839	12.3741	11.6299	10.8153	0.982583	0.00056836	0.677591	0.877851	0.911681	0.996735	0.0420776	0.88777	0.999325	0.979894	1.00601	3.22602	1.12118	1.04308	0.970025	0	1	0	0	0
An13g02940	An00g08082_at	strong similarity to enoyl reductase lovC - Aspergillus terreus	3.71219	3.72226	3.60966	3.52517	3.31107	6.71212	3.53285	4.03705	3.41138	4.40245	3.62876	3.67296	3.51065	3.45662	3.55363	3.4592	13.1521	10.2761	11.9655	11.8549	47.0878	14.4701	11.1861	11.3642	0.739159	0.00016205	0.544006	0.604599	0.640013	0.961059	0.0239916	0.819377	0.999325	0.907667	0.90137	4.58225	1.20932	0.850515	0.864055	0	1	0	0	0
An16g01630	An00g08084_at	strong similarity to enoyl reductase lovC - Aspergillus terreus	4.98459	4.6132	5.23592	4.87888	4.45581	6.06868	5.8987	4.896	4.95728	5.89697	5.34524	4.78207	4.80182	5.00603	5.29221	5.44821	27.8363	26.1102	49.2472	33.2989	63.2427	28.6216	29.9384	41.3613	0.261835	3.64729e-05	0.00298727	0.642579	0.0209549	0.778157	0.0143409	0.125036	0.999325	0.229634	1.19624	2.42214	0.581182	1.07552	1.48588	0	1	0	0	0
An01g06170	An00g08161_at	strong similarity to EST EMBLEST:BE760242 - Aspergillus niger	5.00359	5.00886	5.30655	4.86492	5.20051	6.05719	5.20488	4.94546	5.09646	5.65595	5.1838	5.34714	5.44131	5.50647	5.35007	5.29967	32.1383	35.4689	36.6145	33.9594	57.9432	35.4152	44.4431	40.0816	0.636636	0.000625743	0.774786	0.0124262	0.0722761	0.943413	0.0432997	0.923669	0.741074	0.425	1.05666	1.63363	0.967247	1.38287	1.24716	0	1	0	0	0
An01g03880	An00g08162_x_at	strong similarity to EST EMBLEST:BE760244 - Aspergillus niger	7.02275	6.52993	7.55147	7.57344	7.55871	8.45134	7.57494	7.7739	7.36223	8.29696	7.31846	7.96572	7.20415	6.6828	7.53528	7.64733	109.618	176.127	174.454	189.028	331.796	233.91	123.082	192.846	0.000957588	0.00025232	0.0438842	0.398805	0.000705889	0.0677739	0.0302554	0.333184	0.999325	0.0403325	1.72443	1.88385	1.34081	1.12283	1.75926	0	1	0	0	1
An16g06300	An00g08251_at	strong similarity to Fe(II) permease FET4 - Saccharomyces cerevisiae	6.308	6.132	6.35447	6.70956	4.89945	6.89585	5.37838	5.64057	5.39396	6.57474	5.78914	6.19629	5.79819	6.42174	6.46316	7.04634	74.5429	35.4252	47.96	92.5408	106.543	60.4819	69.069	107.99	0.37815	0.000322878	0.345444	0.753216	0.140339	0.855614	0.0334617	0.697893	0.999325	0.572858	1.24144	3.00756	1.26109	0.926566	1.44869	0	1	0	0	0
An02g08000	An00g08348_at	strong similarity to G protein alpha chain Gna-1 - Neurospora crassa	6.54106	6.52621	7.12358	6.99308	5.62869	6.09252	6.28762	6.10018	5.13712	6.33332	6.14481	6.13405	7.2574	7.00526	6.79356	6.81573	92.6448	41.7268	74.3477	133.281	74.178	69.4121	140.199	111.79	0.00428405	8.46243e-05	0.535736	0.00163751	0.103399	0.150936	0.0184859	0.814267	0.326405	0.504443	1.43863	1.77771	0.933614	1.51329	1.20665	0	1	0	0	0
An03g01190	An00g08395_at	strong similarity to gene product mll1687 (putative UDP-galactose 4-epimerase) - Mesorhizobium loti	4.043	3.86218	3.96684	3.79447	3.93094	4.85878	4.38281	3.84176	3.80041	4.40127	4.0219	4.03514	4.08761	3.77973	4.00693	4.19814	15.4828	14.5775	18.4092	14.7297	24.7614	15.3318	15.281	17.1785	0.680636	0.00044781	0.144287	0.91355	0.395373	0.950073	0.0384934	0.517663	0.999325	0.809517	0.951361	1.6986	0.832832	0.986969	1.10953	0	1	0	0	0
An13g01040	An00g08408_at	strong similarity to geranylgeranyl transferase type II beta-subunit RABGGTB - Homo sapiens	7.0069	6.54564	7.75813	7.80289	7.15666	8.33025	8.31175	8.05076	7.28497	8.24741	8.39719	8.34305	7.15041	7.07218	7.37532	7.23951	109.613	149.17	327.3	219.87	312.742	293.436	138.265	158.398	5.90427e-05	3.07898e-05	0.401887	0.0863906	0.0107378	0.0167971	0.0143409	0.736844	0.999325	0.156612	2.00588	2.09654	0.896537	1.2614	1.44507	1	1	0	0	0
An12g07450	An00g08426_at	strong similarity to glucose sensor RGT2 - Saccharomyces cerevisiae	5.33262	6.14339	5.45614	5.52585	5.83942	7.50691	5.50186	5.80084	5.56925	7.42791	6.03747	5.88776	5.95046	5.40878	5.76435	6.16759	53.3719	52.1406	54.5558	44.9732	176.976	57.4525	51.255	62.5081	0.355338	5.60529e-06	0.777186	0.824709	0.392658	0.845461	0.00854934	0.924442	0.999325	0.807348	0.842639	3.39421	1.0531	0.960337	1.17118	0	1	0	0	0
An14g05530	An00g08529_at	strong similarity to GTP-binding protein rho1 patent WO9738129-A1 - Candida sp.	6.0582	6.20551	6.59145	6.72675	6.11113	7.05226	6.71267	6.74837	6.14298	7.11639	6.08565	6.5322	6.47878	6.4051	6.45526	6.43136	70.1251	69.892	84.3991	101.062	135.705	99.7528	86.9395	87.0221	0.0167652	0.000194289	0.237824	0.134651	0.133061	0.307776	0.0258619	0.611915	0.999325	0.561052	1.44117	1.94163	1.18192	1.23978	1.24096	0	1	0	0	0
An07g04430	An00g08592_at	strong similarity to hexose transporter Ght2 - Schizosaccharomyces pombe	5.25432	5.47195	4.76951	4.62495	4.8439	5.61311	5.47793	4.80094	4.70498	6.31109	5.5366	5.38937	5.59887	5.19132	4.87548	5.37141	41.159	27.3684	45.4832	25.9423	62.3406	34.1818	42.0809	34.8587	0.0117212	0.000124145	0.0963889	0.892472	0.318738	0.260055	0.0227684	0.442911	0.999325	0.756841	0.630295	2.27783	0.751525	1.0224	0.846929	0	1	0	0	0
An01g08780	An00g08608_at	strong similarity to high affinity hexose transporter Hxt1 - Saccharomyces cerevisiae	6.12174	6.22429	5.95413	5.75199	6.12225	7.74767	6.92432	6.13136	6.94955	8.32797	6.36822	6.31261	7.38453	6.11119	6.88278	7.1061	72.1544	92.7902	100.167	57.8024	262.8	74.6457	107.475	127.508	0.372607	0.000601253	0.241717	0.119359	0.0321609	0.851734	0.0429651	0.616276	0.999325	0.286799	0.801093	2.83219	0.745209	1.48952	1.76715	0	1	0	0	0
An03g01160	An00g08687_at	strong similarity to human epidermal protein-5 (HEPI) - Homo sapiens	5.5121	5.49451	5.93401	5.97306	6.49512	7.70718	6.91126	5.51312	6.64248	7.69208	5.80632	5.92229	6.05586	5.78502	5.86929	5.86252	45.3586	94.9308	82.0704	61.9716	207.883	52.626	60.5661	58.3194	0.108927	0.000645204	0.0282321	0.13519	0.190107	0.602068	0.0435967	0.280837	0.999325	0.638274	1.36626	2.18984	0.641229	1.33527	1.28574	0	1	0	0	0
An05g00440	An00g08692_at	strong similarity to human transmembrane protein of patent WO200056891-A2 - Homo sapiens	5.76883	5.60887	5.95385	5.80201	5.69969	6.48288	5.75475	5.71215	5.24047	6.26324	5.39984	5.46358	5.72357	5.54924	5.51556	5.35862	51.5839	44.326	47.7456	58.8076	82.8863	48.0967	49.7424	43.3239	0.355256	0.000370155	0.958191	0.794973	0.223352	0.845461	0.0342075	0.986285	0.999325	0.67225	1.14004	1.86992	1.00735	0.964302	0.839874	0	1	0	0	0
An18g06670	An00g08710_at	strong similarity to hypothetical 2-hydroxyhepta-2,4-diene-1,7-dioate isomerase BH2000 - Bacillus halodurans	5.47031	5.75732	6.00251	6.17855	5.99353	7.47777	6.3925	5.65854	4.83818	6.94484	6.0042	5.02859	5.94174	5.70886	6.29142	6.05564	48.9695	42.6909	73.4327	68.1447	148.19	40.6045	56.7008	72.1803	0.139742	2.94646e-05	0.0135013	0.499776	0.0870018	0.641359	0.0143409	0.213472	0.999325	0.465679	1.39157	3.47123	0.552949	1.15788	1.47398	0	1	0	0	0
An16g04710	An00g08759_at	strong similarity to hypothetical ketoreductase YGL157W of patent EP918090-A2 - Saccharomyces cerevisiae	6.259	6.30086	6.75099	6.41647	5.55186	7.72331	6.41239	6.79014	6.25623	6.97417	6.73939	6.41809	7.25338	6.59543	7.09448	7.19804	77.7047	59.8816	95.3984	95.9178	163.002	97.2829	121.466	141.657	0.273095	6.98322e-05	0.917251	0.0289455	0.00539579	0.786073	0.0183325	0.975188	0.860186	0.10934	1.23439	2.72206	1.01975	1.56317	1.82302	0	1	0	0	0
An12g07670	An00g08760_at	strong similarity to hypothetical lactam utilization protein lamB - Emericella nidulans	6.0852	5.11036	6.77808	6.50847	5.76965	7.6895	6.62738	6.41899	5.83349	6.89239	6.20797	5.71914	6.31234	5.91184	6.48345	6.41296	48.4285	55.7759	85.4895	99.9597	156.601	67.1385	69.1708	87.3182	0.00563121	0.000344119	0.299433	0.133567	0.0191422	0.177616	0.033486	0.663649	0.999325	0.218768	2.06407	2.80768	0.785342	1.42831	1.80303	0	1	0	0	0
An17g01000	An00g09140_at	strong similarity to hypothetical protein sll1024 - Synechocystis sp.	7.06632	6.70454	8.11232	7.70686	6.49983	7.60619	6.96573	6.57746	6.46372	7.33936	6.63298	6.47223	7.50193	7.0828	7.07311	7.11583	118.228	89.3734	111.381	240.45	177.635	92.0818	156.754	136.662	0.000105919	0.000146702	0.184237	0.056742	0.305997	0.0206648	0.0229088	0.558785	0.948795	0.747475	2.03377	1.98756	0.826732	1.32586	1.15592	1	1	0	0	0
An01g03870	An00g09180_at	strong similarity to hypothetical protein SPAC23H3.04 - Schizosaccharomyces pombe	8.14634	8.10196	8.44703	8.75773	8.5291	9.40099	8.59675	8.77872	8.6122	9.1945	8.276	8.91168	8.49171	8.10595	8.4822	8.46518	279.006	380.21	346.418	388.664	629.362	459.907	314.917	355.496	0.0104821	0.000466921	0.0245805	0.30302	0.0496126	0.245225	0.0385208	0.269683	0.999325	0.355662	1.39303	1.6553	1.32761	1.12871	1.27415	0	1	0	0	0
An08g03040	An00g09218_at	strong similarity to hypothetical protein SPAPB2B4.06 - Schizosaccharomyces pombe	6.32095	6.21871	6.2551	6.18545	6.56355	7.04735	6.83946	6.67988	6.52485	7.12211	6.7942	6.75407	6.09822	6.38137	6.2846	6.46001	77.1626	93.3255	112.738	74.5571	135.743	105.199	75.5729	82.8427	0.688696	0.000451712	0.423297	0.807848	0.411527	0.95053	0.0384934	0.749976	0.999325	0.816143	0.966234	1.45451	0.933125	0.979399	1.07361	0	1	0	0	0
An08g02280	An00g09346_at	strong similarity to hypothetical protein YKR018c - Saccharomyces cerevisiae	5.3947	5.41869	5.83746	5.65692	5.99108	7.12381	6.02897	5.94732	6.14999	6.67348	6.0921	6.03093	5.62137	5.57906	5.60338	5.65361	42.4206	67.2067	66.7427	53.7128	119.316	63.5194	48.5102	49.4704	0.0444584	8.11894e-05	0.65236	0.23191	0.17376	0.435682	0.0184859	0.876752	0.999325	0.619346	1.26619	1.77536	0.951705	1.14355	1.16619	0	1	0	0	0
An07g06010	An00g09347_at	strong similarity to hypothetical protein YKR070w - Saccharomyces cerevisiae	5.75275	5.97722	6.22942	6.24248	6.29379	6.84238	6.74887	6.55045	5.99918	6.73483	6.52831	6.46158	6.1972	5.95055	6.14708	6.31893	58.2822	70.8397	99.6356	75.3717	110.554	90.8878	67.3625	75.2177	0.0169882	0.000311756	0.353107	0.151742	0.0177316	0.309262	0.0330166	0.702582	0.999325	0.209843	1.29322	1.56062	0.912202	1.1558	1.29058	0	1	0	0	0
An05g00110	An00g09364_at	strong similarity to hypothetical protein YNR020c - Saccharomyces cerevisiae	7.24999	7.1266	8.03704	8.24874	6.57332	7.64939	8.21977	7.62049	7.0896	7.95063	8.48116	8.15882	7.34526	7.50051	8.07594	7.91232	145.846	113.887	326.393	282.653	222.863	237.15	171.597	254.961	0.000615342	0.000541853	0.0552635	0.307055	0.00242485	0.0551111	0.0410931	0.359883	0.999325	0.0709066	1.93803	1.95688	0.726577	1.17657	1.74815	0	1	0	0	0
An16g05390	An00g09402_at	strong similarity to hypothetical RTS beta protein - Homo sapiens	5.32611	5.49327	5.33732	5.12901	5.12322	6.97561	6.1059	5.72129	5.38153	6.69538	5.04085	5.40424	5.34158	4.93282	5.35575	5.38136	42.5087	38.1173	47.6161	37.6131	114.206	47.2671	35.1925	41.3139	0.585492	0.000153956	0.973708	0.403076	0.898401	0.930085	0.0235132	0.990683	0.999325	0.975885	0.884834	2.99618	0.99267	0.82789	0.971893	0	1	0	0	0
An08g03180	An00g09409_at	strong similarity to hypothetical splicing factor SPBC1289.02c - Schizosaccharomyces pombe	4.52262	4.90906	4.86845	5.19529	4.72246	5.95794	5.2084	5.13875	4.89783	5.77696	5.90609	5.11253	5.13751	4.49422	5.16543	5.24933	26.2791	28.0542	47.0865	32.7148	58.382	34.9117	28.1656	36.9469	0.185169	0.00030922	0.0772191	0.666634	0.0472723	0.700364	0.0330166	0.403592	0.999325	0.347453	1.2449	2.08105	0.741437	1.07179	1.40594	0	1	0	0	0
An11g11250	An00g09475_at	strong similarity to interferon-induced double-stranded RNA-activated protein kinase inhibitor P58 - Homo sapiens	7.66863	7.80586	8.51376	8.27918	7.70502	8.39687	8.00835	8.38	7.93349	8.3871	8.07857	8.50503	8.09697	7.90292	8.26052	8.25647	213.375	225.856	263.829	336.968	335.923	347.897	255.99	306.236	9.72056e-05	0.000374386	0.0062828	0.0542575	0.000854873	0.0206648	0.0343795	0.162724	0.948795	0.043411	1.57923	1.48734	1.31865	1.19972	1.4352	1	1	0	0	1
An12g08110	An00g09480_at	strong similarity to intracellular signalling protein INTRA31 of patent WO200077040-A2 - Homo sapiens	6.5854	6.3419	7.15471	6.92145	6.38459	7.29791	6.91192	6.43084	6.6143	7.3788	6.84471	7.01527	6.80019	6.7052	6.91356	6.76933	88.2577	90.475	117.647	131.424	161.832	105.643	107.836	114.678	0.00566281	0.000275592	0.397761	0.125832	0.0511469	0.177839	0.0316833	0.734612	0.999325	0.362349	1.48909	1.7887	0.89797	1.22183	1.29935	0	1	0	0	0
An01g09270	An00g09496_at	strong similarity to isocitrate lyase acuD - Emericella nidulans	3.27552	3.27996	3.31486	3.26406	3.92374	7.02997	4.73497	3.61044	5.63387	6.42565	3.57654	3.53217	3.39485	3.45788	3.27296	3.3166	9.69834	27.4514	17.8241	9.77744	105.992	11.8869	10.7507	9.81358	0.978228	0.000328078	0.186485	0.72978	0.968344	0.995652	0.033486	0.5624	0.999325	0.992839	1.00816	3.86108	0.666903	1.10851	1.01188	0	1	0	0	0
An08g07520	An00g09552_at	strong similarity to levodione reductase lvr - Corynebacterium aquaticum	6.01043	5.86432	6.18261	6.22183	6.64211	7.43293	7.01989	7.05213	6.35242	7.1243	6.91933	6.55983	7.38061	7.54195	6.66266	6.47353	61.2815	90.3382	125.332	73.6299	155.268	111.893	176.226	94.8841	0.124714	0.00022927	0.331071	1.09e-07	0.00148176	0.623817	0.0284314	0.688083	0.000263859	0.055894	1.2015	1.71874	0.892775	2.87568	1.54833	0	1	0	1	0
An12g00030	An00g09559_at	strong similarity to L-iditol 2-dehydrogenase sor1 - Saccharomyces cerevisiae	5.33868	5.57471	6.12441	6.04166	5.57489	6.52338	6.16619	6.13405	5.03651	6.29274	5.95766	6.12751	5.36185	5.47186	6.27732	6.14501	43.9167	39.5526	66.8069	67.7916	84.9216	70.0726	42.7203	74.0876	0.00191952	8.11671e-06	0.686372	0.81491	0.000403743	0.0963679	0.00858291	0.891751	0.999325	0.0311891	1.54364	2.14706	1.04888	0.97276	1.687	0	1	0	0	1
An08g10110	An00g09575_at	strong similarity to lipid transfer protein POX18 - Candida tropicalis	6.52937	6.0253	7.57597	7.35437	6.23404	7.2313	7.15222	6.93566	6.20982	7.26718	6.77289	6.50458	6.56149	6.12631	7.16576	6.9356	77.565	74.6428	124.721	176.702	152.138	105.428	81.2275	132.577	7.12689e-05	0.000294817	0.287814	0.766424	0.00308666	0.0181411	0.0324053	0.65257	0.999325	0.0806003	2.27811	2.03822	0.845316	1.04722	1.70923	1	1	0	0	0
An01g03100	An00g09655_at	strong similarity to manganese resistance protein 1 MNR1 - Saccharomyces cerevisiae	6.78025	6.1958	7.14145	7.27638	7.40506	9.16471	7.88916	6.86253	7.69009	8.61146	7.04175	6.12581	6.92852	6.91171	6.95438	7.07494	89.7614	187.088	176.736	147.945	473.784	90.1445	121.105	129.307	0.0256086	0.000336342	0.00447098	0.15848	0.090499	0.359337	0.033486	0.141328	0.999325	0.473342	1.6482	2.53242	0.510051	1.34918	1.44057	0	1	0	0	0
An04g00340	An00g09939_at	strong similarity to myo-inositol transport protein ITR2 - Saccaromyces cerevisiae	5.74722	5.91388	5.71659	6.11327	5.4811	6.25283	5.75863	5.91139	5.53272	6.23075	5.63849	5.97742	5.93035	6.06648	6.11859	6.14814	56.9076	45.4721	51.9322	60.3354	75.6775	61.5807	63.9299	70.1984	0.554703	9.24494e-05	0.0985447	0.247874	0.0464728	0.92074	0.0188922	0.446267	0.999325	0.344864	1.06023	1.66426	1.18579	1.1234	1.23355	0	1	0	0	0
An09g06710	An00g10098_at	strong similarity to O-acetylhomoserine (thiol)-lyase cysD - Aspergillus nidulans	5.7438	5.38011	5.61483	5.47605	5.17415	6.05108	5.50913	5.79752	5.07726	5.70165	5.43994	5.58951	5.61778	5.43933	5.66531	5.89003	47.2405	34.9133	44.463	46.703	58.7438	51.751	46.1594	54.8596	0.921435	0.000365897	0.203134	0.841925	0.209592	0.991016	0.0340308	0.577997	0.999325	0.658229	0.988622	1.68256	1.16391	0.977114	1.16128	0	1	0	0	0
An01g05030	An00g10197_at	strong similarity to patent WO200071679-A2 oxidoreductase OXRD-8 - Homo sapiens	6.33558	6.5087	6.63724	6.59287	6.14909	7.25832	6.51359	6.39185	6.44407	6.98145	6.27902	6.52899	7.46838	7.31275	6.56586	6.40025	85.7546	78.6068	84.2325	98.0234	139.091	88.0604	167.796	89.453	0.246502	0.000115721	0.694272	2.11e-05	0.708747	0.764223	0.0218142	0.894102	0.0184883	0.928928	1.14307	1.76945	1.04544	1.9567	1.04313	0	1	0	1	0
An18g01170	An00g10352_at	strong similarity to poly(ADP-ribose) polymerase NAP protein of patent WO200004173-A1 - Zea mays	4.78162	5.25283	5.05796	5.05074	4.76013	5.7181	4.48666	4.91086	4.61409	5.43989	4.59195	4.65786	4.95691	5.09247	5.44432	5.63461	32.3844	25.7609	23.2523	33.2286	47.802	27.5573	32.5524	46.5098	0.829036	8.95124e-05	0.167374	0.965335	0.0073823	0.978204	0.0188922	0.542909	0.999325	0.12833	1.02607	1.8556	1.18514	1.00519	1.43618	0	1	0	0	0
An15g07090	An00g10432_at	strong similarity to predicted protein An12g10350 - Aspergillus niger	9.29341	9.49074	10.3549	10.4733	9.98557	11.3602	10.4668	10.6308	10.1309	11.0376	10.3925	10.5336	9.73176	9.22461	10.0284	9.96273	671.887	1066.2	1379.22	1364.48	2350.77	1533.05	713.211	1020.87	0.000106285	3.40775e-05	0.450589	0.66816	0.00779737	0.0206648	0.0143409	0.767685	0.999325	0.132983	2.03081	2.20482	1.11153	1.06151	1.5194	1	1	0	0	0
An15g07090	An00g10432_x_at	strong similarity to predicted protein An12g10350 - Aspergillus niger	10.064	10.1558	11.0663	11.1782	10.7179	11.976	11.2193	11.4036	10.9316	11.6785	11.0906	11.1082	10.4884	10.2008	10.8118	10.7998	1105.07	1813.77	2280.21	2229.05	3633.65	2445.47	1300.25	1790.07	6.28499e-05	6.95256e-05	0.593795	0.224456	0.0018752	0.0175363	0.0183325	0.847798	0.999325	0.0622086	2.01712	2.00337	1.07248	1.17662	1.61987	1	1	0	0	0
An18g05640	An00g10527_at	strong similarity to probable mold-specific protein MS8 - Ajellomyces capsulatus	8.57198	8.08055	9.92726	9.2901	9.49106	11.1068	9.88605	10.1481	9.7788	10.6846	9.43838	9.70787	9.85261	9.26383	9.79283	9.73013	320.964	795.067	810.244	780.73	1905.17	974.131	753.897	867.959	0.00046762	0.000543792	0.372198	0.000665316	0.000163749	0.0492709	0.0410931	0.715311	0.219388	0.0204185	2.43246	2.39624	1.20227	2.34885	2.70423	1	1	0	0	1
An14g00180	An00g10586_at	strong similarity to proteasome 19S regulatory particle subunit Rpt6p - Saccharomyces cerevisiae	7.53382	7.82372	8.51198	8.5485	7.74186	8.91159	8.69331	8.19948	8.06626	8.96683	8.75027	8.60443	8.22307	7.89564	8.69643	8.52912	204.899	239.529	422.202	369.708	490.875	338.253	266.752	391.475	9.74531e-05	1.21024e-05	0.0678938	0.0334001	3.73687e-05	0.0206648	0.00884464	0.386909	0.871587	0.0124925	1.80434	2.04933	0.801163	1.30187	1.91057	1	1	0	0	1
An04g01870	An00g10588_at	strong similarity to proteasome 20S core subunit Pre1p - Saccharomyces cerevisiae [putative sequencing error]	7.68607	7.90928	9.12099	9.23155	6.90436	8.90874	9.26753	8.40357	8.08396	9.01592	9.18683	8.84582	8.577	8.02881	9.1528	8.75179	222.502	180.288	599.317	578.539	498.806	394.721	315.808	495.347	0.000367671	0.000204276	0.0647362	0.1154	0.00165423	0.0423377	0.0262287	0.379291	0.999325	0.058856	2.60015	2.76672	0.658618	1.41935	2.22626	1	1	0	0	0
An18g06680	An00g10590_at	strong similarity to proteasome 20S core subunit Pre4p - Saccharomyces cerevisiae	9.26718	9.12114	9.84638	9.80493	9.04437	9.86697	9.80921	9.3924	9.31442	9.87528	9.66632	9.34164	9.51547	9.20738	9.83949	9.81713	585.758	579.794	853.804	907.438	936.496	660.319	657.763	909.109	0.000345737	0.000145771	0.0165508	0.242867	0.000332677	0.040454	0.0229088	0.229802	0.999325	0.0285117	1.54917	1.61522	0.773385	1.12293	1.55202	1	1	0	0	1
An18g06700	An00g10592_at	strong similarity to proteasome 20S core subunit Pre7p - Saccharomyces cerevisiae	8.61944	8.55425	9.5156	9.48518	7.97914	9.15472	9.44587	8.93285	8.35644	9.14144	9.12791	8.90226	8.90548	8.44316	9.48578	9.38234	384.502	287.574	624.644	724.273	567.344	483.56	408.536	691.728	9.68272e-05	4.68489e-05	0.05116	0.62326	0.000202888	0.0206648	0.0160189	0.350794	0.999325	0.0219679	1.88367	1.97286	0.774137	1.06251	1.79902	1	1	0	0	1
An09g03630	An00g10602_at	strong similarity to protein Aut4p (YCL038c) - Saccharomyces cerevisiae	5.67615	5.63687	6.13752	6.01485	5.88302	6.84846	6.2031	5.89036	6.06332	6.67151	5.54713	5.74281	6.02529	6.11194	6.09764	5.96183	50.4406	62.8207	58.693	67.4706	108.382	56.3594	67.1174	65.3329	0.026853	0.000341212	0.737192	0.0292926	0.0454647	0.365832	0.033486	0.911144	0.860186	0.342852	1.33763	1.72527	0.96024	1.33062	1.29524	0	1	0	0	0
An04g07150	An00g10605_at	strong similarity to protein ECM15 involved in cell wall biogenesis and architecture - Saccharomyces cerevisiae	6.0317	5.98165	7.0678	6.56066	5.84762	7.25674	7.30077	7.21564	6.67442	7.13076	7.33654	7.02371	6.45462	6.07508	7.15344	7.04002	64.2969	76.6928	159.637	112.535	146.398	139.07	76.8967	136.877	0.00255819	0.000813283	0.388257	0.266949	0.000199179	0.114558	0.0498979	0.728841	0.999325	0.0217284	1.75024	1.90889	0.871164	1.19596	2.12882	0	1	0	0	1
An17g01920	An00g10692_s_at	strong similarity to protein Rvs161 - Saccharomyces cerevisiae	7.71531	7.85786	8.32769	8.29547	8.5569	9.40581	8.66213	8.82711	8.6698	9.10969	8.55538	8.49378	8.30979	8.27397	8.11544	8.09672	220.798	391.631	390.385	317.713	612.153	404.626	313.404	275.533	0.00164152	0.000282423	0.712006	0.00220461	0.0343378	0.0905719	0.0317649	0.902006	0.347682	0.298506	1.43893	1.56309	1.03648	1.41942	1.24789	0	1	0	0	0
An07g05820	An00g10772_at	strong similarity to putative transmembrane protein usgS - Aspergillus nidulans	8.15172	7.71524	8.779	9.06637	7.67306	8.67345	7.53931	8.11636	7.7338	8.59852	6.97069	7.89682	8.20461	8.20653	8.57106	8.71882	244.464	208.432	152.747	485.282	397.823	257.172	295.205	400.302	5.74409e-05	0.000104866	0.000775268	0.150103	0.00122346	0.0167971	0.0205609	0.0749891	0.999325	0.0512815	1.98508	1.90864	1.68365	1.20756	1.63746	1	1	0	0	0
An08g03850	An00g10804_at	strong similarity to quinate transport protein qutD - Emericella nidulans	4.80311	4.93459	4.63487	4.32234	4.10108	4.81486	4.30483	4.34311	4.05953	4.7977	4.27326	4.40279	4.5402	4.48728	4.70259	4.72627	29.2194	16.9158	19.5493	22.2943	27.9792	20.7199	22.8439	26.2534	0.0153656	0.000131291	0.565807	0.0251118	0.296832	0.292571	0.0229088	0.832278	0.845352	0.741041	0.762998	1.65402	1.05988	0.781807	0.898492	0	1	0	0	0
An12g00170	An00g10808_at	strong similarity to quinone reductase cryz - Cavia porcellus	5.37148	5.21069	5.25693	5.19568	5.52094	6.86449	6.79033	5.50777	5.83786	6.62122	6.03698	5.55631	6.12106	6.08791	5.42501	5.34766	39.1539	51.2472	85.2518	37.4347	107.103	46.2711	68.807	41.8262	0.749432	7.95708e-05	0.000477902	0.000957013	0.639297	0.962886	0.0184859	0.0597748	0.243602	0.907667	0.956091	2.08993	0.542758	1.75735	1.06825	0	1	0	0	0
An04g03420	An00g10827_at	strong similarity to regucalcin also known as senescence marker protein-30 SMP30 - Rattus norvegicus	5.77084	5.92083	6.05373	6.05662	5.71544	6.60234	5.78865	6.01864	5.38017	6.15397	5.81473	5.57472	5.92843	5.68051	5.93179	6.06715	57.5138	46.7795	55.7804	66.4951	83.1794	55.5873	55.8881	63.9764	0.2543	0.000276679	0.97777	0.818008	0.39809	0.774322	0.0316833	0.992339	0.999325	0.809541	1.15616	1.77812	0.996537	0.971734	1.11237	0	1	0	0	0
An07g00440	An00g10969_at	strong similarity to secretory lipase LIP2 - Candida albicans	5.53437	5.37671	5.39904	5.4904	5.86676	7.34122	5.59009	5.63691	5.88673	6.66442	5.45875	5.09831	5.49693	5.65793	5.31986	5.34552	43.8814	58.7593	46.0273	43.5535	128.25	41.2869	47.7501	40.2995	0.956755	3.76279e-05	0.436669	0.543803	0.540682	0.99446	0.0143409	0.759213	0.999325	0.872706	0.992528	2.18264	0.897008	1.08816	0.918372	0	1	0	0	0
An15g00630	An00g11207_at	strong similarity to SUR1 - Saccharomyces cerevisiae	7.94403	8.08891	8.00119	7.87177	7.51962	8.58511	7.99016	7.48197	7.62019	8.56495	7.33053	7.5802	8.3331	8.14752	8.26743	8.15614	258.939	190.007	202.299	244.973	381.365	184.962	302.399	296.479	0.66331	5.05411e-05	0.48397	0.232924	0.295231	0.947504	0.0162956	0.786953	0.999325	0.740183	0.946064	2.00712	0.914299	1.16784	1.14498	0	1	0	0	0
An06g01780	An00g11236_at	strong similarity to TBL1 gene product transducin (beta) like 1 protein - Homo sapiens	6.39423	6.29824	6.17414	6.32863	5.90155	6.33149	5.81113	5.92665	5.71027	6.2959	5.88786	6.06403	6.35271	6.35172	5.97079	5.96076	81.359	55.944	57.6598	76.1823	79.5447	63.7935	81.6972	62.4994	0.415552	0.000427959	0.217345	0.95857	0.00425984	0.871603	0.0374052	0.592116	0.999325	0.0953797	0.936372	1.42186	1.10638	1.00416	0.768193	0	1	0	0	0
An18g04150	An00g11303_at	strong similarity to the car1 protein - Podospora anserina	5.57642	5.51832	6.106	5.92355	5.1072	6.30859	6.11163	5.93217	5.95504	6.53598	6.17876	5.87356	5.81969	5.78905	6.23204	6.2423	46.7654	46.2417	70.7763	64.6586	85.7632	59.8328	55.8843	75.4356	0.0313329	0.000393986	0.2375	0.211586	0.00317184	0.385565	0.0354704	0.611842	0.999325	0.0816567	1.38262	1.85467	0.845379	1.19499	1.61306	0	1	0	0	0
An01g10930	An00g11363_at	strong similarity to the enzyme with sugar transferase activity from patent JP11009276-A - Acremonium sp.	4.93125	4.20914	5.45417	4.78529	4.18697	6.9654	5.48372	4.9092	4.63502	5.84561	4.84028	4.27819	4.86834	4.19028	6.01034	5.90792	23.7556	21.2737	35.8027	34.769	84.7712	24.1457	23.0918	62.2124	0.183435	0.000136584	0.169772	0.918759	0.00302932	0.698297	0.0229088	0.545494	0.999325	0.0803684	1.46362	3.98479	0.67441	0.972057	2.61885	0	1	0	0	0
An04g01370	An00g11597_at	strong similarity to the malonyl CoA synthetase MatB - Rhizobium trifolii	5.19019	5.24864	5.69649	5.77479	5.67602	6.7219	6.2156	5.82869	6.25272	6.67595	6.0454	6.01606	5.41695	5.83055	5.47433	5.41304	37.2564	62.4389	70.0591	53.2843	103.891	60.6475	49.3081	43.5224	0.00801385	0.000568421	0.2375	0.0302956	0.204715	0.216927	0.0420776	0.611842	0.86541	0.652363	1.43021	1.66388	0.865662	1.32348	1.16819	0	1	0	0	0
An02g02820	An00g11610_at	strong similarity to the mitochondrial enoyl-CoA hydratase ECHS1 - Rattus norvegicus	5.03658	4.88133	5.68512	5.26079	5.98469	7.72558	6.71772	6.28263	6.40993	7.01543	6.19411	5.85787	5.26021	5.24829	5.41699	5.28965	31.1024	73.3798	87.7857	44.4143	165.479	67.1935	38.1669	40.8799	0.0569302	0.00027487	0.142697	0.254714	0.134512	0.480998	0.0316833	0.515821	0.999325	0.563406	1.428	2.25511	0.765427	1.22714	1.31437	0	1	0	0	0
An18g06500	An00g11656_at	strong similarity to the phosphomannomutase Sec53 - Saccharomyces cerevisiae	9.33446	9.46322	10.1828	10.0899	8.9732	9.92023	9.87444	9.69387	9.37144	9.91265	9.88931	9.88411	9.64851	9.39122	10.1676	9.93322	675.044	576.957	943.497	1125.51	966.376	884.668	734.116	1060.43	0.000338235	0.00031158	0.57097	0.462001	0.000998635	0.040225	0.0330166	0.83384	0.999325	0.0471961	1.66731	1.67495	0.937648	1.08751	1.5709	1	1	0	0	1
An15g01510	An00g11709_at	strong similarity to the P-type ATPase Drs2 - Saccharomyces cerevisiae	6.36577	6.61981	6.5263	6.64531	5.8812	6.59194	5.78205	6.28546	5.76649	6.63758	5.80855	5.68526	6.7251	6.70767	6.23282	6.29893	90.0586	56.6436	55.5341	96.0561	98.0033	63.3538	105.156	76.9513	0.572172	0.000182939	0.256274	0.18522	0.179136	0.926239	0.0251207	0.627841	0.999325	0.626135	1.06659	1.73017	1.14081	1.16764	0.854457	0	1	0	0	0
An01g09800	An00g12036_at	strong similarity to unknown protein from cosmid SW06E08 ORF G4P06 - Emericella nidulans	5.4253	4.9729	6.06889	5.79517	5.20181	6.01413	5.40883	5.65518	5.24764	6.00372	5.36181	5.22587	5.66588	5.25273	5.80966	5.62058	36.7354	37.3938	41.7968	61.0548	64.3972	43.427	43.996	52.5318	0.00119523	0.000678179	0.768708	0.178351	0.0133832	0.0763949	0.0447259	0.92099	0.999325	0.176044	1.66201	1.72213	1.039	1.19765	1.43001	0	1	0	0	0
An15g06580	An00g12175_at	uracil phosphoribosyltransferase furA - Aspergillus niger	4.67968	4.88488	4.94323	4.77176	4.75348	5.94747	4.99628	5.72133	4.77345	5.64489	4.99006	5.13512	4.96672	4.58172	5.0552	5.10766	27.5175	27.161	31.8488	28.9903	55.5678	43.0584	27.3642	33.8581	0.693269	5.65129e-05	0.0343186	0.966196	0.130453	0.952	0.0170986	0.300421	0.999325	0.556287	1.05352	2.04587	1.35196	0.994428	1.23042	0	1	0	0	0
An14g02500	An00g12312_at	weak similarity to beta-galactosidase lacZ of patent FR2778921-A1 - Lactobacillus bulgaricus	6.4134	6.64007	6.45704	6.51401	5.63802	6.26185	5.70407	5.60665	5.19026	6.27525	6.1091	5.8163	6.31061	6.4362	6.35938	6.48724	92.2027	42.6402	59.9873	89.6061	77.094	52.3994	82.9059	85.8241	0.827046	0.000331745	0.309088	0.421008	0.585062	0.977972	0.033486	0.672711	0.999325	0.889052	0.971838	1.80801	0.873507	0.899169	0.930819	0	1	0	0	0
An12g07470	An00g12403_at	weak similarity to cyanovirin-N CV-N - Nostoc ellipsosporum	4.56049	3.79379	6.1352	5.80305	4.6788	6.36064	4.82462	4.79228	4.92757	6.25122	4.78714	4.99736	4.24089	3.8855	4.6001	4.5439	18.0903	27.9192	27.9714	62.645	79.1178	29.7501	16.7164	23.7853	5.6667e-06	4.02316e-05	0.740416	0.67161	0.154647	0.00483636	0.0143409	0.912271	0.999325	0.594533	3.46291	2.83381	1.06359	0.924057	1.31481	1	1	0	0	0
An01g08450	An00g12563_at	weak similarity to gene baboon babo - Drosophila melanogaster	4.18527	3.87914	4.43546	4.6018	4.53777	5.06533	4.62085	4.51654	4.35704	4.95185	4.73884	4.31695	4.52769	4.6368	4.17021	4.30657	16.3612	21.8173	25.6315	22.9215	32.1912	21.3586	23.9548	18.8748	0.0024042	0.000765078	0.0678511	0.000906535	0.143953	0.112888	0.0480542	0.386909	0.234874	0.578567	1.40097	1.47549	0.833295	1.46412	1.15363	0	1	0	0	0
An02g07510	An00g12602_at	weak similarity to heavy neurofilament subunit NF-H - Rattus norvegicus	4.89483	5.81783	6.28251	6.21669	5.46254	7.50363	7.30816	6.91579	5.91844	6.8401	7.34174	6.83859	6.01653	5.32498	7.09261	6.83886	40.9654	51.6426	160.336	76.0882	144.194	117.555	50.9411	124.996	0.0116499	0.000248149	0.170976	0.328706	0.000111093	0.260055	0.0302554	0.54665	0.999325	0.0178484	1.85738	2.79215	0.733179	1.24352	3.05125	0	1	0	0	1
An11g01400	An00g12884_at	weak similarity to hypothetical protein L344.14 - Leishmania major	5.80639	5.72778	6.25864	5.7763	5.74701	7.09478	6.41247	6.05739	5.98658	6.94984	6.20427	5.81812	6.62986	6.21738	6.71519	6.47431	54.4586	58.3554	79.2516	64.7799	129.995	61.2975	85.8424	96.6533	0.177331	9.02901e-06	0.0534475	0.00206195	0.000289733	0.691923	0.00858291	0.35619	0.34403	0.0267754	1.18953	2.22764	0.773455	1.57629	1.7748	0	1	0	0	1
An08g05410	An00g13101_at	weak similarity to LIS1-interacting protein Nude1 - Rattus norvegicus	5.68759	5.43275	6.05782	5.55722	5.54145	6.64842	6.87264	6.38536	5.95737	6.53433	6.5987	6.27008	5.66049	5.40458	5.92509	5.81896	47.1822	53.7954	106.571	56.0064	96.4279	80.3218	46.287	58.5674	0.185441	0.000264875	0.0369125	0.87888	0.100509	0.70046	0.0312445	0.311012	0.999325	0.4997	1.18702	1.79249	0.753694	0.981027	1.2413	0	1	0	0	0
An14g01070	An00g13322_at	weak similarity to probable membrane glycoprotein - equine herpesvirus 1	6.50488	6.66617	7.71043	7.74026	6.78226	7.65141	7.39855	7.30597	6.77122	7.60699	7.05964	7.47313	6.72865	6.89994	7.19027	6.87539	96.0375	109.648	150.029	211.623	197.978	167.678	112.54	130.946	2.82126e-06	7.1653e-05	0.325858	0.168063	0.0125467	0.00372124	0.0183325	0.684353	0.999325	0.171301	2.20354	1.80557	1.11764	1.17183	1.36349	1	1	0	0	0
An11g01810	An00g13323_at	weak similarity to probable membrane protein YBR005w - Saccharomyces cerevisiae	5.10433	5.23971	5.41654	5.2874	5.56065	6.81141	5.38105	5.61109	5.30202	6.7051	5.61116	6.01211	5.14518	5.36071	5.00112	5.03519	36.0523	43.1514	45.1328	40.8416	108.252	56.165	38.1324	32.4053	0.372547	5.89244e-06	0.127783	0.685218	0.444149	0.851734	0.00854934	0.496663	0.999325	0.833083	1.13284	2.50867	1.24444	1.0577	0.898839	0	1	0	0	0
An02g08400	An00g13513_at	weak similarity to serine/threonine protein kinase NIK - Mus musculus	4.76472	5.16831	4.80515	4.98417	4.30769	4.93917	4.7691	4.34382	4.42628	5.63484	4.60616	3.86832	5.2658	5.2652	4.93473	4.93578	31.2658	20.6345	25.7702	29.7468	39.0434	17.2207	38.4657	30.5956	0.745369	0.000703934	0.0171125	0.188725	0.887477	0.962179	0.0455955	0.232814	0.999325	0.973053	0.951416	1.89215	0.668242	1.23028	0.978565	0	1	0	0	0
An13g03050	An00g13643_at	weak similarity to the hypothetical protein An04g04070 - Aspergillus niger	3.68977	3.88817	3.99807	3.75657	3.26692	5.46508	3.63166	3.35921	3.28525	4.32846	3.53217	3.34589	3.63805	3.54173	3.88775	3.81078	13.8227	9.68722	11.9747	14.6957	29.7902	10.2145	12.041	14.4127	0.760157	4.02069e-05	0.432192	0.494305	0.834831	0.964659	0.0143409	0.755887	0.999325	0.96115	1.06316	3.07521	0.85301	0.871106	1.04268	0	1	0	0	0
An11g04740	An00g13813_at	weak similarity to the sigma factor RpoV - Mycobacterium bovis	5.32437	5.59935	5.61742	5.7866	5.12187	5.93703	5.52263	5.25329	5.10544	5.69698	5.30956	5.34149	5.72944	5.4379	5.7608	5.63354	44.0742	34.6228	42.6981	52.0567	56.3759	39.3254	47.957	51.8822	0.116263	0.000194243	0.42302	0.411283	0.123215	0.611105	0.0258619	0.749835	0.999325	0.54315	1.18111	1.62829	0.921012	1.0881	1.17716	0	1	0	0	0
An15g02080	An00g13869_at	weak similarity to transcription activator HAP1 - Saccharomyces cerevisiae	4.34769	4.42677	4.10305	4.15073	3.81927	4.82739	4.18498	3.60037	3.70774	4.61889	4.37403	3.662	4.30715	4.21317	4.35835	4.40289	20.9261	13.5808	19.4204	17.471	26.4124	12.3907	19.1618	20.8305	0.0419375	5.96698e-07	5.51955e-05	0.29515	0.955769	0.424613	0.00581628	0.0319506	0.999325	0.989143	0.834891	1.94483	0.638025	0.915689	0.99543	0	1	-1	0	0
An11g10870	An00g13881_at	weak similarity to transcription factor CHA4 - Saccharomyces cerevisiae	4.58643	4.54929	4.907	4.96269	5.80285	7.87659	6.73048	5.21466	6.78662	7.31152	6.1165	5.68075	4.46377	4.46499	5.07199	4.97717	23.7171	78.5063	85.8349	30.587	193.214	43.6439	22.0756	32.5499	0.220916	0.000396045	0.00394838	0.723837	0.132718	0.7463	0.0354704	0.13543	0.999325	0.560233	1.28966	2.46112	0.508463	0.930789	1.37242	0	1	0	0	0
An07g09400	An00g13894_at	weak similarity to transcription factor UPC2 - Saccharomyces cerevisiae	4.78124	4.92475	4.89732	4.86026	4.83009	6.1534	5.6525	5.34896	5.25072	5.69	5.58082	4.88187	4.95388	4.67657	5.14306	5.01407	28.8999	32.9088	49.0662	29.4213	60.6191	34.6652	28.1532	33.791	0.895326	0.000357553	0.0199704	0.847285	0.260056	0.98788	0.0338178	0.248189	0.999325	0.710581	1.01804	1.84203	0.706499	0.97416	1.16924	0	1	0	0	0
An12g09020	An00g13903_at	weak similarity to transcriptional activator of ENA1 HAL9 - Saccharomyces cerevisiae	6.48218	6.0819	6.56157	6.86729	5.64991	6.73115	5.9056	6.47292	5.51015	6.7684	6.14501	6.88412	6.4018	6.15461	5.66552	5.64638	77.8185	47.8362	65.1325	105.014	107.618	102.432	77.6119	50.4209	0.0286139	8.82365e-06	0.00231525	0.983171	0.00316543	0.374354	0.00858291	0.117045	0.999325	0.0816567	1.34947	2.24971	1.57267	0.997346	0.64793	0	1	0	0	0
An01g04650	An00g13954_at	weak similarity to UDPglucose 4-epimerase galE - Neisseria gonorrhoeae	7.08821	6.97483	7.75195	7.6778	7.10793	7.6941	7.1712	7.28967	6.99121	7.77007	6.79158	7.29258	7.26304	7.44193	7.53685	7.32674	130.827	132.474	126.359	210.091	212.612	156.62	163.425	172.661	0.000140486	0.000142196	0.0370074	0.031495	0.00974214	0.0231625	0.0229088	0.311076	0.86541	0.149004	1.60587	1.60493	1.23948	1.24917	1.31976	1	1	0	0	0
An08g08850	An00g13973_at	weak similarity to vegetative cell wall protein GP1 - Chlamydomonas reinhardtii	5.06487	4.88498	5.24019	5.19484	5.19946	5.64698	5.47558	5.40192	5.10567	5.91263	5.65511	5.42817	5.24609	5.24726	4.91541	5.11092	31.4487	35.5695	47.3516	37.2072	54.9408	42.6669	37.967	32.2933	0.0760907	0.000178324	0.256376	0.0496943	0.76819	0.536765	0.0250406	0.627841	0.927059	0.944308	1.18311	1.5446	0.901067	1.20727	1.02686	0	1	0	0	0

## Sheet: 02D
			RMA expression data (log2 scale)																Mean (geometric) expression data (normal scale)								moderated t-statistic pValues					moderated t-statistic FDR values					Fold changes					UP(1)/DOWN(-1) regulated (at FDR < 0.05)
ORF	alias	annotation	061018MJA_ANIGERa_AR09.CEL	061018MJA_ANIGERa_AR10.CEL	061018MJA_ANIGERa_AR11.CEL	061018MJA_ANIGERa_AR12.CEL	101052-01.CEL	101052-02.CEL	101052-04.CEL	101052-05.CEL	101052-06.CEL	101052-07.CEL	101052-09.CEL	101052-10.CEL	061018MJA_ANIGERa_AR13.CEL	061018MJA_ANIGERa_AR14.CEL	090305MJA_ANIGERa_100760-23.CEL	090305MJA_ANIGERa_100760-24.CEL	NC1	NC2	NC3	mean CA	AbaA	FK506	FP	rlma.D	pValue 01	pValue 02	pValue03	pValue 04	pValue 05	qValue 01	qValue 02	qValue 03	qValue 04	qValue 05	FC 01	FC 02	FC 03	FC 04	FC 05	decide (FDR < 0.05) 01	decide (FDR < 0.05) 02	decide (FDR < 0.05) 03	decide (FDR < 0.05) 04	decide (FDR < 0.05) 05
An02g00790	An00g00405_at	hypothetical protein	4.54392	4.47092	4.49342	4.66466	4.77064	4.25254	4.3651	4.4948	4.61375	4.09613	4.4255	4.50367	4.46035	4.4863	4.45085	4.38854	22.7441	25.8519	21.0435	23.9017	18.0551	22.6154	22.2129	21.4023	0.557714	0.000575514	0.397912	0.779244	0.474006	0.921901	0.0421724	0.734704	0.999325	0.845723	1.0509	0.698407	1.0747	0.976646	0.941006	0	-1	0	0	0
An01g12250	An00g00585_at	hypothetical protein	3.96915	4.21108	3.83339	3.98653	4.05298	3.37217	4.06365	3.71968	4.06973	3.52697	3.82145	3.72091	3.87749	3.85281	4.07301	4.09187	17.0313	16.6951	15.3754	15.0319	10.9251	13.1802	14.5722	16.9409	0.172046	0.000198645	0.0971122	0.0934575	0.95211	0.684523	0.0261145	0.444243	0.999325	0.988393	0.882608	0.654387	0.857225	0.855617	0.994695	0	-1	0	0	0
An05g01940	An00g00603_at	hypothetical protein	3.77418	3.79183	3.51844	3.5182	3.85391	3.04076	3.40606	3.55193	3.52143	2.90135	3.27264	3.61608	3.56737	3.59943	3.56489	3.48847	13.7657	12.8854	10.1215	11.4583	7.84108	11.9921	11.987	11.5249	0.0453959	2.77248e-05	0.0619527	0.120703	0.0517344	0.439535	0.0143409	0.374843	0.999325	0.363384	0.832381	0.608524	1.18482	0.870787	0.837215	0	-1	0	0	0
An13g02900	An00g00668_at	hypothetical protein	4.31271	4.36681	4.06632	3.83281	4.52567	3.76479	4.00562	3.88173	4.76424	3.80857	3.795	4.26315	4.00725	3.97516	3.88746	3.89605	20.2487	25.0191	14.9317	15.4503	13.8008	16.8239	15.9027	14.8434	0.0219867	4.74747e-05	0.277822	0.0375237	0.0102567	0.336503	0.0160189	0.645034	0.887268	0.152974	0.763028	0.551611	1.12672	0.785371	0.733055	0	-1	0	0	0
An11g01620	An00g00725_at	hypothetical protein	3.65406	3.5422	3.50218	3.45413	3.71986	3.28006	3.61323	3.32251	3.83497	3.2668	3.80032	3.29208	3.45262	3.51309	3.50208	3.50287	12.11	13.7125	13.0572	11.1437	9.66943	9.8991	11.18	11.3331	0.28077	0.00027733	0.00200073	0.299302	0.38644	0.790771	0.0316833	0.109957	0.999325	0.803044	0.920208	0.705157	0.758134	0.923206	0.935848	0	-1	0	0	0
An09g02190	An00g00790_at	hypothetical protein	4.98733	4.90302	4.69286	4.72575	5.08889	3.98925	4.78521	4.60121	4.8865	4.26519	4.09681	4.56748	4.64746	5.11735	4.63609	4.73731	30.8068	31.7282	21.7209	26.1603	17.475	23.9897	29.495	25.7535	0.240559	0.000450362	0.469274	0.749556	0.200438	0.760176	0.0384934	0.778608	0.999325	0.649559	0.849174	0.550772	1.10445	0.95742	0.835969	0	-1	0	0	0
An01g10210	An00g00890_at	hypothetical protein	3.42479	3.36905	3.22821	3.31947	3.63217	3.25063	3.31006	3.42155	3.7785	2.99109	3.11826	3.61814	3.43638	3.38622	3.36704	3.30234	10.5335	13.0442	9.28021	9.67219	8.69906	11.4704	10.6391	10.0888	0.380212	0.00062671	0.0401021	0.917283	0.654139	0.856866	0.0432997	0.322121	0.999325	0.913465	0.918227	0.66689	1.23601	1.01002	0.957781	0	-1	0	0	0
An18g01330	An00g01061_at	hypothetical protein	3.74598	3.91431	3.50128	3.47809	3.69353	2.9931	3.33021	3.32196	3.57784	3.17283	3.64448	3.51216	3.60487	3.68117	3.56953	3.5735	14.2229	12.4294	11.2149	11.2331	8.47355	10.6816	12.4927	11.8887	0.0189457	0.000664306	0.595596	0.169233	0.0643314	0.320003	0.0440111	0.84912	0.999325	0.402123	0.789789	0.681734	0.952451	0.878352	0.835879	0	-1	0	0	0
An01g14700	An00g01274_at	hypothetical protein	3.62865	3.38431	3.47126	3.41197	3.58209	3.14138	3.08206	3.2606	3.67735	3.08077	3.30466	3.18307	3.35466	3.47061	3.28899	3.36689	11.3647	12.3781	9.14739	10.865	8.64025	9.32971	10.6489	10.0418	0.605027	0.000721196	0.81977	0.4565	0.166401	0.936387	0.0460962	0.939889	0.999325	0.612302	0.956033	0.698026	1.01993	0.937019	0.883596	0	-1	0	0	0
An12g08490	An00g01372_at	hypothetical protein	3.56999	3.62251	3.65708	3.68381	3.85548	3.3701	3.59338	3.21464	3.78048	3.20618	3.49494	3.14134	3.73249	3.62502	3.61272	3.62671	12.0942	14.1035	11.6654	12.7325	9.76851	9.05043	12.8061	12.2926	0.497705	0.000165278	0.00367962	0.451645	0.828998	0.902775	0.0242194	0.132891	0.999325	0.959863	1.05278	0.692631	0.775837	1.05886	1.0164	0	-1	0	0	0
An16g05200	An00g01459_at	hypothetical protein	4.11395	3.89236	4.10442	3.96115	4.60757	3.84285	3.58276	4.44015	4.64548	3.95533	3.85877	4.25148	4.08704	4.08281	4.0197	3.99971	16.035	24.7015	13.1845	16.3678	14.9191	20.3339	16.9701	16.108	0.819576	4.0525e-05	0.000188034	0.531454	0.959748	0.975829	0.0143409	0.043662	0.999325	0.990144	1.02075	0.603977	1.54227	1.05832	1.00455	0	-1	1	0	0
An11g08970	An00g01561_at	hypothetical protein	7.45526	7.11568	7.23102	7.37104	7.04454	6.0086	6.41013	6.78864	6.78279	6.35702	6.69831	6.7456	6.77615	7.03775	7.3105	7.34866	156.007	120.565	93.9761	157.699	72.6459	108.92	120.005	160.851	0.924469	0.000390264	0.206796	0.0330441	0.788352	0.991172	0.0354704	0.580461	0.86541	0.948543	1.01084	0.602545	1.15901	0.769224	1.03105	0	-1	0	0	0
An03g05580	An00g01696_at	hypothetical protein	4.38991	4.10395	4.14066	4.07906	4.34214	3.82264	4.1595	4.31043	4.60279	3.865	4.11839	4.00102	3.94654	4.10443	4.25798	4.18576	18.9868	22.1997	17.6176	17.266	14.3584	17.8237	16.2851	18.6599	0.333245	0.0003485	0.90423	0.126979	0.857455	0.831184	0.033486	0.971687	0.999325	0.965002	0.909366	0.646784	1.0117	0.857708	0.982783	0	-1	0	0	0
An08g03950	An00g01812_at	hypothetical protein	6.57304	6.56879	6.45636	6.34551	6.9993	6.31711	6.62687	6.89677	6.88024	6.45428	6.69107	6.68496	6.35826	6.24122	6.35992	6.26017	95.0697	122.766	101.053	84.5033	83.6153	110.727	78.7792	79.3438	0.166572	0.000257184	0.277032	0.0348011	0.0412577	0.679633	0.0305859	0.644274	0.876612	0.326394	0.888857	0.681093	1.09573	0.828647	0.834586	0	-1	0	0	0
An06g00870	An00g01860_at	hypothetical protein	3.28714	3.34282	3.26658	3.0361	3.56334	2.87723	2.95185	3.33904	3.84932	3.08942	3.35967	3.13615	3.25052	3.28411	3.29524	3.28778	9.95198	13.0532	8.91205	8.88481	7.90806	9.43222	9.62853	9.79138	0.292792	0.000220209	0.593647	0.755216	0.877844	0.804416	0.0275432	0.847798	0.999325	0.970959	0.892768	0.605834	1.05837	0.967499	0.983863	0	-1	0	0	0
An11g02120	An00g02435_at	hypothetical protein	6.83816	6.94364	6.6835	6.9798	6.15963	5.55357	6.05445	6.01269	6.13902	5.43885	6.10895	5.97945	7.08808	7.10142	6.5358	6.63407	118.677	70.9791	67.7289	113.902	45.1361	63.8257	136.689	95.9979	0.639609	9.14576e-05	0.500281	0.120765	0.025983	0.944284	0.0188922	0.797822	0.999325	0.258211	0.959763	0.635907	0.942371	1.15177	0.808899	0	-1	0	0	0
An04g01010	An00g02465_at	hypothetical protein	3.70168	3.86464	3.42973	3.45429	3.64914	3.15458	3.49804	3.63061	3.6707	3.26868	3.46656	3.59404	3.71297	3.73904	3.57624	3.66991	13.7672	12.64	11.1758	10.868	9.26397	12.2298	13.2324	12.3212	0.00530682	0.000652836	0.234154	0.593887	0.147695	0.172631	0.0438109	0.608188	0.999325	0.584438	0.789411	0.73291	1.09431	0.961156	0.894971	0	-1	0	0	0
An06g00020	An00g02837_at	hypothetical protein	3.02382	3.19064	3.02207	2.94346	3.46065	2.74962	2.97181	2.90054	3.37405	2.9727	3.30014	3.02452	3.02245	2.86969	2.95553	2.91425	8.61727	10.6838	8.7907	7.90498	7.26599	7.7949	7.70646	7.64698	0.360205	0.000731277	0.208112	0.240478	0.210878	0.846487	0.0465355	0.582129	0.999325	0.66024	0.917342	0.680096	0.886721	0.894304	0.887402	0	-1	0	0	0
An04g07550	An00g03367_at	questionable ORF	3.02195	3.08734	2.90237	3.11135	3.42905	2.95791	3.2606	3.07636	3.56926	3.04796	3.11244	3.09378	2.99619	3.15241	2.98966	2.94586	8.30884	11.3071	9.10415	8.0381	8.0163	8.4859	8.42281	7.82319	0.690781	0.000740195	0.402753	0.869764	0.472247	0.951447	0.0466934	0.737448	0.999325	0.844908	0.967416	0.708962	0.932092	1.01372	0.941551	0	-1	0	0	0
An14g04760	An00g03729_at	similarity to acyl CoA reductase FAR - Simmondsia chinensis	3.68072	3.79861	3.8641	3.55336	4.12045	3.42856	3.61715	3.63672	4.09742	3.67405	3.61256	3.58986	3.76946	3.89783	3.70543	3.6673	13.3583	17.255	12.2512	13.0749	11.7233	12.2379	14.2575	12.8738	0.812204	0.000549265	0.990388	0.473924	0.682877	0.974296	0.0412916	0.996984	0.999325	0.92209	0.978783	0.679414	0.998914	1.06731	0.963729	0	-1	0	0	0
An11g10520	An00g03994_at	similarity to conserved hypothetical protein - Rhodobacter capsulatus	4.97476	4.61288	4.97487	4.87837	5.06259	4.70827	4.65427	4.98204	5.72287	4.54457	4.85278	4.94242	4.99666	4.94983	4.85185	4.93732	27.7385	42.0121	26.9745	30.4131	24.6997	31.1732	31.412	29.7451	0.46623	0.000600877	0.258241	0.328402	0.578934	0.89183	0.0429651	0.628639	0.999325	0.886423	1.09642	0.587918	1.15565	1.13243	1.07234	0	-1	0	0	0
An11g07170	An00g04288_at	similarity to glycine rich putativly RNA-binding protein CiGRP1 - Ciona intestinalis	3.12276	3.08215	2.96496	3.22352	3.75445	3.05668	3.12228	3.65425	3.59844	3.04163	3.51182	3.5408	3.02865	3.11181	3.09391	3.12303	8.58878	12.7856	9.96624	8.54004	8.27727	12.105	8.39906	8.62465	0.953797	0.000412145	0.0623144	0.820256	0.966159	0.994194	0.0363061	0.375083	0.999325	0.991981	0.994325	0.647392	1.2146	0.97791	1.00418	0	-1	0	0	0
An09g02920	An00g04486_at	similarity to hypothetical protein 260 - Methanothermus fervidus	3.84779	3.61943	3.81933	3.64074	3.93841	3.5171	3.76377	3.63853	4.59571	3.20506	3.76955	4.16754	3.64601	3.62939	3.63902	3.76681	13.3023	19.2537	13.6106	13.2694	10.2751	14.96	12.4468	13.0223	0.986239	0.000457732	0.513221	0.644443	0.882217	0.997584	0.0385208	0.806475	0.999325	0.972046	0.997528	0.533671	1.09914	0.935684	0.978952	0	-1	0	0	0
An08g01440	An00g04777_at	similarity to hypothetical protein SCD19.11 - Streptomyces coelicolor	4.33441	4.24595	4.17101	4.2423	4.45688	3.87861	4.17038	4.16208	4.49761	4.0161	4.23784	4.50443	4.18834	4.21507	4.23363	4.16047	19.5647	22.2734	18.4317	18.4642	15.4266	20.1576	18.4009	18.3416	0.507347	0.000607061	0.310216	0.482895	0.460572	0.904985	0.0429651	0.673243	0.999325	0.839818	0.94375	0.692605	1.09364	0.940516	0.937487	0	-1	0	0	0
An14g06330	An00g05657_at	similarity to protein of fragment SEQ ID No 498 of patent EP1033405-A2 - Arabidopsis thaliana	4.53432	4.4347	4.3709	4.48832	4.9296	4.3086	4.69023	4.69475	4.75704	4.09043	4.41201	4.37401	4.39569	4.43909	4.17068	4.3435	22.3858	28.7068	23.4436	21.5499	18.373	23.1732	21.3681	19.1211	0.717343	0.00058593	0.911933	0.658405	0.147115	0.95615	0.0425063	0.973386	0.999325	0.583394	0.962662	0.640021	0.988465	0.954542	0.854163	0	-1	0	0	0
An09g05850	An00g05749_at	similarity to queuine tRNA-ribosyltransferase - Shigella flexneri	7.02083	7.05442	6.58965	6.63042	6.54026	5.60861	6.32206	6.20889	6.45636	5.99441	6.2691	6.28611	6.94817	6.98977	6.74518	6.67192	131.382	90.4038	78.5521	97.6827	55.7737	75.9775	125.276	104.587	0.00924538	0.000202798	0.742126	0.639072	0.0364873	0.229694	0.0262287	0.912449	0.999325	0.306856	0.7435	0.61694	0.967225	0.953525	0.796047	0	-1	0	0	0
An03g00660	An00g05989_at	similarity to taurine dioxygenase tauD - Escherichia coli	3.69542	3.68179	3.77855	3.51772	3.92099	3.17408	3.83556	3.78326	3.64489	3.22188	3.70445	3.7021	3.74837	3.65167	3.70009	3.674	12.8938	13.765	13.6422	12.5371	9.17673	13.3863	12.9962	12.8799	0.771276	0.000646033	0.844309	0.934584	0.991027	0.966937	0.0435967	0.949472	0.999325	0.997545	0.972335	0.66667	0.98124	1.00794	0.998917	0	-1	0	0	0
An19g00130	An00g06073_at	similarity to the glucose transport protein Hxt2 - Saccharomyces cerevisiae	4.11546	4.05355	3.9092	4.09019	4.29846	3.94671	3.95485	4.32103	4.38169	3.63752	4.06064	4.31476	4.16011	3.91788	4.00157	3.98632	16.9652	20.2531	16.0861	15.9966	13.8529	19.9442	16.4384	15.933	0.515674	0.000616422	0.0277432	0.725887	0.488032	0.907351	0.0432061	0.279279	0.999325	0.851638	0.94291	0.683988	1.23984	0.968947	0.939157	0	-1	0	0	0
An01g13080	An00g06366_at	similarity to thiamin repressible genes regulatory protein ntf1 - Schizosaccharomyces pombe	4.48946	4.42412	4.47471	4.26158	4.59199	3.78466	3.88179	4.08941	4.75721	4.05596	4.14403	4.2577	4.44812	4.64273	4.31664	4.32613	21.9598	25.5385	16.1438	20.651	15.1402	18.0454	23.3512	19.9925	0.526177	5.64483e-05	0.257835	0.526243	0.337244	0.912396	0.0170986	0.628516	0.999325	0.770562	0.940404	0.592837	1.11779	1.06336	0.910415	0	-1	0	0	0
An01g11370	An00g06435_at	similarity to transcriptional activator prnA - Aspergillus nidulans	5.15441	4.99423	4.77101	4.72496	5.24477	4.43332	4.68048	4.80073	4.91955	4.36592	4.87038	4.7948	4.95802	5.05004	5.04382	4.86643	33.6917	33.8753	27.3872	26.8711	21.1066	27.8145	32.0895	31.0199	0.0511226	0.000475338	0.886667	0.654749	0.45111	0.462718	0.0389105	0.964873	0.999325	0.835246	0.79756	0.623067	1.0156	0.952445	0.920699	0	-1	0	0	0
An02g03250	An00g06738_at	strong similarity to 3-isopropylmalate dehydratase LEU2 - Phycomyces blakesleeanus	9.69333	10.088	9.04094	9.23194	9.29194	8.128	9.25853	8.94739	9.69244	8.38971	9.11015	9.28741	9.54217	9.27215	8.7183	9.77604	949.257	720.169	581.783	562.785	306.311	555.407	678.95	607.68	0.0187404	0.000612707	0.818455	0.112052	0.0400716	0.319248	0.0431542	0.939071	0.999325	0.320825	0.592868	0.425332	0.954664	0.715243	0.640164	0	-1	0	0	0
An17g00820	An00g07128_at	strong similarity to arginine-specific carbamoyl phosphate synthetase small subunit arg2 - Trichoderma virens	11.337	11.6246	10.6906	10.8284	11.3615	10.5618	11.313	10.8392	11.4702	10.8096	11.364	11.0122	10.6807	11.1375	10.76	11.1286	2858.04	2732.24	2589.54	1733.57	1647.09	1945.2	1923	1970.42	0.000867292	0.000781972	0.0317777	0.00505029	0.0076395	0.0648476	0.0486937	0.293527	0.51241	0.131329	0.606557	0.602835	0.751174	0.672838	0.689432	0	-1	0	0	0
An16g02540	An00g07296_at	strong similarity to biologically functional bile salt stimulated lipase BSSL of patent WO9325669-A - Homo sapiens truncated orf	4.30367	4.20977	3.95403	3.8147	4.09564	3.63003	3.59985	3.7634	4.47145	3.69001	3.91575	3.57675	3.96044	4.13923	3.92546	4.03525	19.1162	19.4749	13.5273	14.7676	12.6409	12.7293	16.5623	15.7836	0.0229311	0.000700494	0.559863	0.179886	0.0797225	0.344062	0.0455761	0.827715	0.999325	0.444882	0.772521	0.649085	0.941006	0.866404	0.825666	0	-1	0	0	0
An15g01770	An00g07329_at	strong similarity to C5-DNA methyltransferase Masc1 - Ascobolus immersus	3.68227	3.74153	3.71222	3.48762	3.81296	3.28435	3.34751	3.85073	4.07145	3.20067	3.34775	3.49211	3.83296	3.64121	3.64067	3.5678	13.1037	15.3717	10.1797	12.1251	9.4644	12.7411	13.3345	12.1614	0.469037	0.00031128	0.0483128	0.869524	0.48604	0.893841	0.0330166	0.343445	0.999325	0.850963	0.92532	0.615703	1.25162	1.01761	0.928091	0	-1	0	0	0
An01g08700	An00g07687_at	strong similarity to cycloheximide resistance protein CYHR - Candida maltosa	3.59882	3.47695	3.36295	3.37891	3.69683	3.24566	3.28346	3.10542	4.09855	3.25479	3.24196	3.52547	3.40082	3.44975	3.44912	3.49272	11.6147	14.9047	9.59782	10.3455	9.51513	9.95519	10.7427	11.0879	0.269395	0.000459659	0.722237	0.451305	0.652159	0.783266	0.0385208	0.904917	0.999325	0.912016	0.89072	0.638399	1.03723	0.92492	0.954642	0	-1	0	0	0
An14g03610	An00g07757_at	strong similarity to cytochrome P450 monooxygenase TRI11 - Fusarium sporotrichioides [putative sequencing error]	3.99383	4.12215	3.9764	4.21863	4.18449	3.70034	3.98561	3.48745	4.57702	3.50585	3.71304	3.68216	3.82391	3.95595	3.97409	3.93521	16.6562	20.8324	14.4133	17.1188	12.1518	11.9987	14.8247	15.5049	0.798554	0.000123594	0.102404	0.286622	0.507298	0.970805	0.0227684	0.453907	0.999325	0.860059	1.02778	0.583312	0.832477	0.89004	0.930876	0	-1	0	0	0
An16g00070	An00g08132_at	strong similarity to EST an_2627 - Aspergillus niger	8.1207	8.19723	8.19212	8.19209	8.41689	7.24089	8.41337	8.33914	8.17314	7.35266	8.19323	8.02206	7.86359	7.92035	7.88542	7.97138	285.82	314.086	315.895	292.462	157.235	290.139	237.53	243.605	0.819819	4.16148e-06	0.404253	0.0813539	0.127519	0.97594	0.00782484	0.738923	0.999325	0.550482	1.02324	0.50061	0.918468	0.83105	0.852302	0	-1	0	0	0
An08g02290	An00g08299_at	strong similarity to fluconazole resistance protein FLU1 - Candida albicans	5.93341	5.91686	5.81261	5.70263	5.81749	5.24246	5.76203	5.31182	5.90947	5.27398	5.53124	5.6522	5.38737	5.61737	5.77992	5.73805	60.7636	58.2215	50.0964	54.1024	38.272	44.6941	45.3291	54.1536	0.240882	0.00049384	0.248731	0.00753454	0.244558	0.760434	0.0389356	0.622928	0.589943	0.694653	0.890376	0.657353	0.892162	0.745992	0.891218	0	-1	0	0	0
An14g01150	An00g08484_at	strong similarity to glycine dehydrogenase (decarboxylating) component P - Pisum sativum	8.46299	8.33115	7.91395	7.82531	9.02717	7.03805	9.30958	8.49473	8.41963	7.34788	9.41972	9.31486	6.8962	7.25343	8.118	7.86191	337.109	422.673	659.235	233.88	146.318	479.302	134.813	254.224	0.0409114	9.77962e-06	0.070146	4.85e-05	0.104892	0.422059	0.00858291	0.390666	0.0334774	0.50749	0.693782	0.346174	0.727058	0.399909	0.754131	0	-1	0	-1	0
An04g07990	An00g08917_at	strong similarity to hypothetical protein An08g11870 - Aspergillus niger	3.65839	3.47806	3.29767	3.23677	3.96647	3.07712	3.52648	3.23527	3.67874	3.24431	3.2579	3.28983	3.42505	3.57161	3.2643	3.24314	11.8616	14.1488	10.4991	9.6279	8.94271	9.59676	11.3006	9.53821	0.0400347	0.000172882	0.348577	0.609546	0.0329356	0.41844	0.0245916	0.700583	0.999325	0.291414	0.811687	0.632049	0.914055	0.952705	0.804126	0	-1	0	0	0
An17g00420	An00g09303_at	strong similarity to hypothetical protein YBR094w - Saccharomyces cerevisiae	4.72678	5.08099	4.62529	4.78511	5.06501	4.34753	4.64756	4.48454	5.07088	4.46465	4.67521	4.68041	4.75501	4.78777	4.80231	4.84735	29.9376	33.5431	25.3056	26.0859	21.2014	23.9586	27.3106	28.3413	0.164597	0.000199787	0.570428	0.345415	0.569759	0.676437	0.0261145	0.833637	0.999325	0.8847	0.871342	0.632065	0.946771	0.912252	0.94668	0	-1	0	0	0
An15g02350	An00g09410_at	strong similarity to hypothetical spore coat protein sp96 precursor - Neurospora crassa	5.26943	5.10127	4.98404	4.63716	5.05609	4.25463	4.82811	5.06526	5.34038	4.39764	4.81871	4.93207	4.94387	5.21754	5.16372	4.89801	36.3871	36.7134	28.3133	28.063	20.0584	31.9704	33.8411	32.692	0.0342726	6.91766e-05	0.293677	0.525711	0.352661	0.393113	0.0183325	0.658255	0.999325	0.777958	0.771236	0.546351	1.12916	0.930032	0.898452	0	-1	0	0	0
An09g05580	An00g09841_at	strong similarity to monocarboxylate transporter MCT3 - Homo sapiens	3.76342	3.80927	3.71615	3.81701	3.93152	2.99069	3.58965	3.92808	4.00825	3.2837	3.56246	3.32197	3.69129	3.81086	3.71486	3.76895	13.7976	15.6695	11.9262	13.6099	8.7981	12.3379	13.4644	13.3791	0.910354	0.000216453	0.780486	0.84083	0.800317	0.989018	0.0273088	0.925623	0.999325	0.950384	0.986395	0.56148	1.03453	0.975851	0.96967	0	-1	0	0	0
An16g05880	An00g10004_at	strong similarity to neutral amino acid transporter Mtr1 - Neurospora crassa	9.18962	8.99939	8.46192	8.73841	9.36727	8.45309	9.38745	9.36417	9.41711	8.63911	9.66101	9.69067	8.15188	8.51683	8.69636	8.5848	546.662	671.939	736.342	388.067	373.794	737.97	322.768	399.093	0.00955498	0.000132752	0.985002	0.000366785	0.0156277	0.232606	0.0229088	0.995222	0.152048	0.192154	0.709886	0.556292	1.00221	0.590434	0.730055	0	-1	0	0	0
An12g01210	An00g10220_at	strong similarity to peptide transport protein PTR2 - Saccharomyces cerevisiae	9.75956	9.78705	9.22392	9.67046	9.54431	8.64143	9.64272	9.84664	9.79104	9.04262	9.72216	9.98294	9.75075	9.64903	8.83374	9.29266	875.098	813.318	821.684	698.053	458.897	965.271	831.685	534.928	0.10441	0.000531995	0.237174	0.70281	0.00185432	0.59347	0.0408322	0.611602	0.999325	0.0622086	0.797685	0.564229	1.17475	0.950391	0.611277	0	-1	0	0	0
An15g07810	An00g10732_at	strong similarity to putative cell wall alpha-glucan synthase mok1 - Schizosaccharomyces pombe	4.06711	3.76688	3.81062	3.72313	4.1441	3.56135	3.88374	3.43288	4.30566	3.65925	3.82575	3.70758	3.71218	3.97902	3.74972	3.67526	15.1055	18.6989	14.4675	13.6126	12.2126	11.8781	14.3761	13.109	0.324287	0.000802083	0.0724228	0.634921	0.185236	0.825163	0.0495961	0.393758	0.999325	0.632224	0.901173	0.653121	0.821018	0.951713	0.867834	0	-1	0	0	0
An02g02600	An00g10769_at	strong similarity to putative transcriptional regulator CON7 - Magnaporthe grisea	8.54847	9.02377	8.39363	8.61741	8.99226	8.03969	8.63032	8.46004	8.72982	8.20985	8.46516	8.61273	8.92608	8.95004	8.61087	8.70546	441.454	464.984	374.22	363.426	279.125	371.285	490.484	403.987	0.100192	0.000341809	0.944435	0.357998	0.437006	0.586258	0.033486	0.981928	0.999325	0.830371	0.823249	0.60029	0.992159	1.11106	0.915128	0	-1	0	0	0
An08g02210	An00g10918_at	strong similarity to RNase L inhibitor - Homo sapiens [putative sequencing error] [truncated ORF]	8.80957	9.27227	8.15464	8.68817	9.7516	8.4576	8.76627	9.14069	9.36227	8.32699	9.2533	9.29292	8.81755	8.87028	7.66345	8.58395	526.732	753.223	515.486	342.843	335.995	595.025	459.499	278.919	0.0310633	0.00044007	0.439383	0.461396	0.00305822	0.385565	0.0382334	0.761184	0.999325	0.0806003	0.650886	0.446076	1.1543	0.872358	0.529528	0	-1	0	0	0
An14g01120	An00g11815_at	strong similarity to thymus specific serine peptidase TSSP - Homo sapiens	4.18519	4.11886	3.75478	3.86301	4.35678	3.66139	3.96575	3.52829	4.20125	3.75281	3.82798	3.41605	3.98286	3.84047	3.93083	3.73088	17.7781	19.4138	14.8961	14.015	13.0601	11.0976	15.0497	14.2299	0.013736	0.000309533	0.0035352	0.0697161	0.0196627	0.281104	0.0330166	0.131194	0.997341	0.222706	0.788329	0.672724	0.744996	0.846535	0.80042	0	-1	0	0	0
An17g01870	An00g11876_s_at	strong similarity to translation initiation factor 6 eIF6 - Saccharomyces cerevisiae	9.76936	9.63879	9.18341	9.53185	10.2875	9.60062	10.1449	10.1924	10.5222	9.73911	10.1853	10.0316	9.53496	9.67959	9.38525	9.53451	834.098	1355.71	1148.15	656.037	814.554	1106.67	779.969	704.217	0.0243801	8.53644e-05	0.707039	0.495485	0.0982271	0.354085	0.0184859	0.899886	0.999325	0.49451	0.786523	0.600834	0.963874	0.935104	0.844285	0	-1	0	0	0
An19g00390	An00g12115_at	strong similarity to versicolorin reductase verA - Aspergillus nidulans	3.66661	3.62672	3.5089	3.52945	3.9105	3.20707	3.42675	3.7582	3.97763	3.43629	3.51212	3.48178	3.736	3.67875	3.50784	3.46689	12.5243	15.3915	11.0766	11.4651	9.99828	12.2949	13.0626	11.215	0.306695	0.000111434	0.230546	0.62167	0.205843	0.81591	0.0215572	0.605758	0.999325	0.653605	0.915422	0.649596	1.10999	1.04298	0.89546	0	-1	0	0	0
An05g00400	An00g12254_x_at	weak similarity to amphiphysin IIc1 - Homo sapiens [truncated ORF]	7.78888	7.97293	7.51583	7.90742	6.75496	5.98819	6.22984	6.38459	6.74972	5.85492	6.46185	6.22984	7.79004	7.49704	7.57231	7.58951	235.715	107.809	81.3373	209.619	60.613	79.1884	199.956	191.461	0.278243	5.65672e-05	0.800912	0.135436	0.0645693	0.789716	0.0170986	0.93373	0.999325	0.402417	0.889288	0.562224	0.97358	0.848294	0.812256	0	-1	0	0	0
An11g07090	An00g12298_at	weak similarity to bacteriocin 2 LbnB2 of patent W19263 - Lactobacillus amylovorus	4.77025	4.94084	4.55478	4.48553	5.01099	4.24078	4.66442	4.56496	4.84143	4.3866	4.52177	4.90238	4.81415	4.98644	4.86537	4.71637	28.9511	30.4044	24.1357	22.9458	19.8861	26.6058	29.8632	27.6819	0.0300597	0.00053471	0.331557	0.753833	0.650975	0.380573	0.0408322	0.688305	0.999325	0.911783	0.79257	0.654053	1.10234	1.03151	0.956159	0	-1	0	0	0
An07g07470	An00g13226_at	weak similarity to nucleolar phosphoprotein p130 - Homo sapiens	4.18885	4.21496	4.23162	4.01849	4.56563	3.57322	3.7851	4.19551	4.27544	3.7891	4.09372	4.28698	4.2232	4.19649	4.06923	3.87937	18.4035	21.4148	15.3419	17.4488	12.8274	18.9122	18.505	15.7175	0.61151	0.000156319	0.0594967	0.957976	0.145125	0.938023	0.0236253	0.368905	0.999325	0.581133	0.948127	0.598997	1.23271	1.00552	0.85405	0	-1	0	0	0
An18g04710	An00g13430_at	weak similarity to putative retinitis pigmentosa GTPase regulator RPGR - Homo sapiens	4.97431	4.77557	4.72701	4.72096	5.26946	4.69065	4.50774	4.96296	5.57869	4.78323	4.79459	5.04188	5.09021	5.05966	4.78328	4.90015	29.3429	42.9349	25.127	26.4278	26.6662	32.0537	33.706	28.6749	0.283415	0.000135732	0.0204577	0.161094	0.809934	0.794297	0.0229088	0.249835	0.999325	0.953996	0.900656	0.621084	1.27567	1.14869	0.977236	0	-1	0	0	0
An05g01270	An00g13451_at	weak similarity to recombinant GOR gab protein from patent EP488812-A - hepatitis virus	4.76149	4.99728	4.62569	4.67527	5.00824	4.38538	4.79866	5.12544	5.05787	4.33712	4.97813	4.74532	4.7096	5.00075	4.9356	4.81372	29.4335	32.7417	29.6179	25.115	20.5526	30.5982	28.9437	29.3372	0.131365	0.000287418	0.747906	0.868278	0.974153	0.631155	0.0318332	0.914468	0.999325	0.993189	0.85328	0.627718	1.0331	0.983359	0.996728	0	-1	0	0	0
An07g03810	An00g13854_at	weak similarity to thymidylate synthase-like DNA metabolism protein SPAC15E1.04 - Schizosaccharomyces pombe	3.05465	3.02359	2.87852	2.94918	3.30426	2.8855	2.97838	3.0934	3.63575	2.86526	2.67624	2.93563	3.07911	2.99135	3.15318	3.12118	8.2199	11.0809	7.09751	7.53625	7.33796	8.08087	8.19778	8.79803	0.364294	0.000465659	0.182341	0.977226	0.475269	0.849493	0.0385208	0.557199	0.999325	0.846199	0.916829	0.662216	1.13855	0.997309	1.07033	0	-1	0	0	0

## Sheet: 03U
			RMA expression data (log2 scale)																Mean (geometric) expression data (normal scale)								moderated t-statistic pValues					moderated t-statistic FDR values					Fold changes					UP(1)/DOWN(-1) regulated (at FDR < 0.05)
ORF	alias	annotation	061018MJA_ANIGERa_AR09.CEL	061018MJA_ANIGERa_AR10.CEL	061018MJA_ANIGERa_AR11.CEL	061018MJA_ANIGERa_AR12.CEL	101052-01.CEL	101052-02.CEL	101052-04.CEL	101052-05.CEL	101052-06.CEL	101052-07.CEL	101052-09.CEL	101052-10.CEL	061018MJA_ANIGERa_AR13.CEL	061018MJA_ANIGERa_AR14.CEL	090305MJA_ANIGERa_100760-23.CEL	090305MJA_ANIGERa_100760-24.CEL	NC1	NC2	NC3	mean CA	AbaA	FK506	FP	rlma.D	pValue 01	pValue 02	pValue03	pValue 04	pValue 05	qValue 01	qValue 02	qValue 03	qValue 04	qValue 05	FC 01	FC 02	FC 03	FC 04	FC 05	decide (FDR < 0.05) 01	decide (FDR < 0.05) 02	decide (FDR < 0.05) 03	decide (FDR < 0.05) 04	decide (FDR < 0.05) 05
An14g06030	An00g00324_x_at	hypothetical protein	2.82781	2.83451	2.87353	2.78745	3.01923	3.04928	2.98523	3.67477	3.01256	3.07633	2.83104	3.61409	2.81149	2.77766	2.84245	2.81365	7.11646	8.08862	7.50647	7.11314	8.35594	12.505	6.93827	7.10114	0.995991	0.726303	4.88396e-05	0.784679	0.98146	0.998814	0.896083	0.0319506	0.999325	0.995665	0.999534	1.03305	1.66589	0.974961	0.997848	0	0	1	0	0
An07g01630	An00g00449_at	hypothetical protein	3.75027	3.80595	3.48854	3.77603	3.85644	3.96865	3.81252	4.44807	3.82498	3.84233	3.89107	4.51699	3.74459	3.84449	3.86081	3.79171	13.719	14.3275	14.438	12.4002	14.9854	22.3551	13.8762	14.1847	0.229619	0.586289	6.89987e-05	0.889702	0.68514	0.752911	0.82609	0.0319506	0.999325	0.922109	0.903864	1.04592	1.54836	1.01145	1.03394	0	0	1	0	0
An07g06260	An00g00583_at	hypothetical protein	3.54051	3.46221	3.43696	3.30899	3.3687	3.27151	3.20263	3.77982	3.24323	3.41653	3.14087	3.61839	3.38304	3.27564	3.36184	3.25532	11.3244	9.88995	9.01141	10.3602	10.1543	12.988	10.0515	9.90789	0.276919	0.742728	0.000316307	0.151314	0.11079	0.788187	0.903672	0.0492527	0.999325	0.520378	0.914854	1.02673	1.44128	0.8876	0.874917	0	0	1	0	0
An04g06830	An00g00931_at	hypothetical protein	4.30641	4.2552	4.08868	3.93518	3.98769	4.0488	3.941	4.44373	4.16045	4.07996	3.86461	4.68647	4.1046	4.13238	4.05023	3.94752	19.4379	16.8429	14.9576	16.1328	16.7302	23.6718	17.3696	15.9875	0.0410452	0.936913	5.86823e-05	0.197481	0.0332769	0.422059	0.978877	0.0319506	0.999325	0.293551	0.829967	0.993305	1.5826	0.893591	0.822491	0	0	1	0	0
An16g05200	An00g01459_at	hypothetical protein	4.11395	3.89236	4.10442	3.96115	4.60757	3.84285	3.58276	4.44015	4.64548	3.95533	3.85877	4.25148	4.08704	4.08281	4.0197	3.99971	16.035	24.7015	13.1845	16.3678	14.9191	20.3339	16.9701	16.108	0.819576	4.0525e-05	0.000188034	0.531454	0.959748	0.975829	0.0143409	0.043662	0.999325	0.990144	1.02075	0.603977	1.54227	1.05832	1.00455	0	-1	1	0	0
An09g01890	An00g01955_at	hypothetical protein	3.54459	3.56568	3.34967	3.28475	3.29441	3.34834	3.06481	3.86087	3.41325	3.08445	2.88986	3.57512	3.3376	3.32453	3.22432	3.26602	11.7544	10.2236	7.8753	9.96736	9.29462	13.1591	10.0636	9.48184	0.116083	0.350762	0.000106307	0.137121	0.0461638	0.611105	0.669773	0.0416867	0.999325	0.344278	0.847965	0.909134	1.67094	0.856148	0.80666	0	0	1	0	0
An08g01470	An00g02177_at	hypothetical protein	3.37333	3.59719	3.66304	3.33144	3.37472	3.3392	3.24887	4.29612	3.23671	3.66474	3.36805	3.82914	3.22365	3.31443	3.40682	3.39831	11.1987	9.88826	9.90707	11.2921	11.3291	16.7099	9.64003	10.5749	0.942473	0.247832	0.00032511	0.205041	0.61983	0.991743	0.576156	0.0492663	0.999325	0.903175	1.00834	1.14572	1.68666	0.860817	0.944293	0	0	1	0	0
An01g12660	An00g02478_at	hypothetical protein	3.4795	3.41617	3.37691	3.42318	3.37484	3.37049	3.17253	3.88369	3.47468	3.72286	3.32045	3.87301	3.3714	3.55356	3.51875	3.45458	10.9119	10.7388	9.49053	10.5564	11.6857	14.7062	11.0232	11.2096	0.731721	0.386906	0.000325974	0.916197	0.780422	0.95863	0.697431	0.0492663	0.999325	0.948026	0.967418	1.08818	1.54957	1.0102	1.02728	0	0	1	0	0
An12g09530	An00g02841_at	hypothetical protein	3.72783	3.78397	3.66623	3.61377	3.88118	3.27802	2.90589	3.53591	3.66637	3.43359	3.15322	4.01544	3.51435	3.61449	3.52711	3.52618	13.5095	13.6779	8.1656	12.4666	10.2376	13.6959	11.8303	11.5246	0.457834	0.0148455	0.000184726	0.227175	0.152355	0.888539	0.170042	0.043662	0.999325	0.590246	0.922807	0.748476	1.67727	0.875705	0.853074	0	0	1	0	0
An01g04600	An00g03054_at	PDI related protein A prpA - Aspergillus niger	8.73875	8.61791	9.2658	9.19646	8.48539	8.67412	7.9503	8.66613	8.48277	8.77189	8.15802	8.94085	9.40764	8.89656	9.00726	9.01143	409.674	358.066	265.793	600.963	422.557	446.802	568.927	515.327	0.00262875	0.14118	0.000198142	0.0075683	0.0480148	0.115928	0.463016	0.043662	0.589943	0.350779	1.46693	1.18011	1.68101	1.38873	1.25789	0	0	1	0	0
An06g00790	An00g03404_x_at	questionable ORF	3.58174	3.40265	3.66057	3.69756	3.60281	3.48893	3.18907	4.35159	3.56997	3.3529	3.32301	3.74963	3.56873	3.70835	3.49117	3.43464	11.2526	12.0119	9.55358	12.8088	10.7102	16.5712	12.4541	11.0265	0.254923	0.311156	0.000144237	0.368609	0.855338	0.774719	0.634876	0.043662	0.999325	0.964694	1.1383	0.891633	1.73456	1.10677	0.979904	0	0	1	0	0
An01g01950	An00g03772_at	similarity to aluminium resistance protein Alr1p - Saccharomyces cerevisiae	5.64757	5.93776	6.00596	6.3239	5.85519	5.10676	5.29902	8.58714	4.3727	5.60061	5.15784	8.6367	5.03961	5.52847	5.50158	6.24422	55.4327	34.6298	37.49	71.7512	40.8903	391.243	38.9633	58.6029	0.329849	0.526449	1.44824e-07	0.18895	0.831109	0.830144	0.79408	0.000563431	0.999325	0.960306	1.29438	1.18078	10.4359	0.702893	1.05719	0	0	1	0	0
An12g05400	An00g03964_at	similarity to cholesterol 7alpha-monooxygenase - Oryctolagus cuniculus	4.04585	4.11927	4.04485	3.65994	3.76022	3.96352	3.78124	4.46937	3.605	3.81906	3.87654	4.70793	3.92032	3.98237	4.06976	3.90558	16.9423	12.8403	14.2105	14.4439	14.8387	24.0614	15.4694	15.8638	0.120584	0.156411	6.70855e-05	0.363128	0.507942	0.616027	0.480447	0.0319506	0.999325	0.860347	0.852537	1.15563	1.69321	0.913064	0.936344	0	0	1	0	0
An16g08130	An00g04082_at	similarity to DNA binding regulatory protein amdX - Aspergillus nidulans	4.81635	4.76464	4.51546	4.69968	4.70605	4.49086	4.06234	5.04685	4.50587	4.83571	4.38984	5.10082	4.86149	4.62799	4.6969	4.59971	27.6747	24.3519	18.7146	24.3791	25.339	33.6803	26.8108	25.0772	0.262112	0.720133	7.11889e-05	0.774745	0.379424	0.778663	0.893179	0.0319506	0.999325	0.799915	0.880916	1.04054	1.79968	0.968784	0.906143	0	0	1	0	0
An04g00980	An00g04282_at	similarity to glutaryl 7-ACA acylase - Bacillus laterosporus	4.64414	4.83058	4.42595	4.2949	3.99928	3.90573	3.95777	4.49199	4.11955	4.40099	3.65465	4.71392	4.43623	4.59227	4.3271	4.45167	26.6739	16.6727	13.9889	20.5409	17.7945	24.3012	22.852	20.9573	0.034099	0.570168	0.000178386	0.188086	0.0481039	0.392964	0.818681	0.043662	0.999325	0.351151	0.770075	1.06729	1.73718	0.856717	0.785687	0	0	1	0	0
An02g12500	An00g04382_at	similarity to hydrolase protein YQJL from patent WO9927081-A2 - Bacillus subtilis	3.48708	3.28042	3.32086	3.40478	3.78015	3.84481	3.46992	4.10098	3.50406	3.47234	3.40841	4.24368	3.47432	3.32169	3.39802	3.34437	10.4378	12.4849	10.8466	10.2875	12.6282	18.03	10.5415	10.3474	0.887101	0.911044	0.00013698	0.922932	0.932142	0.986674	0.96799	0.043662	0.999325	0.985347	0.985597	1.01148	1.66228	1.00993	0.991339	0	0	1	0	0
An04g05450	An00g04567_at	similarity to hypothetical protein An09g05620 - Aspergillus niger	3.30364	3.24779	3.27439	3.26789	3.5049	3.15329	3.13237	3.75056	3.26258	3.28555	3.06198	3.56043	3.35335	3.23683	3.41494	3.29812	9.68474	10.4377	8.55741	9.65408	9.31411	12.6013	9.8157	10.2428	0.970209	0.192591	0.000315905	0.874367	0.512519	0.995013	0.524456	0.0492527	0.999325	0.861366	0.996834	0.892349	1.47255	1.01352	1.05762	0	0	1	0	0
An08g00640	An00g04952_at	similarity to hypothetical protein YGR266w - Saccharomyces cerevisiae	6.41445	6.74589	6.35993	6.47286	5.81423	6.35685	6.03675	6.97727	5.91146	6.37799	6.02895	6.588	6.54498	6.59589	6.42941	6.40577	95.6816	58.1958	65.4739	85.4136	82.5627	110.097	95.0379	85.4844	0.296759	0.00451765	0.000169904	0.949609	0.300169	0.807054	0.101169	0.043662	0.999325	0.743649	0.892686	1.4187	1.68155	0.993273	0.893425	0	0	1	0	0
An04g02930	An00g05086_at	similarity to integral membrane protein Pth11 - Magnaporthe grisea strain G-207	3.48354	3.53422	3.29819	3.54644	3.4669	3.60342	3.29644	4.38221	3.54958	3.54916	3.07665	3.9298	3.4433	3.46891	3.53399	3.54572	11.3836	11.3785	9.10428	10.7206	11.9281	17.8272	10.9747	11.6306	0.550785	0.638299	5.33806e-06	0.715045	0.830071	0.919814	0.852682	0.00704091	0.999325	0.959947	0.941764	1.0483	1.95811	0.964081	1.0217	0	0	1	0	0
An15g07200	An00g05738_at	similarity to putative transmembrane protein - Erysiphe pisi	5.6142	5.66101	5.8099	5.86695	6.06343	5.96674	5.84078	6.43015	5.75325	5.66509	5.76521	6.45164	5.75256	5.94519	5.65527	5.7466	49.7838	60.0604	55.831	57.2192	56.3333	86.8765	57.635	52.0179	0.149198	0.494916	0.000215274	0.130536	0.638629	0.652831	0.77521	0.043662	0.999325	0.907667	1.14935	0.937943	1.55606	1.15771	1.04488	0	0	1	0	0
An09g05420	An00g05909_at	similarity to signal peptidase subunit SPC3 - Saccharomyces cerevisiae	7.25181	6.82097	7.60992	7.23067	7.12355	7.67855	6.57968	7.64924	6.93286	7.49276	6.97784	7.65153	7.54501	7.19127	7.58567	7.51507	131.27	130.527	109.802	171.29	192.092	200.908	165.208	187.451	0.0533517	0.00815075	0.000247206	0.0900825	0.0132176	0.470251	0.131984	0.0484691	0.999325	0.175267	1.30487	1.47166	1.82972	1.25854	1.42798	0	0	1	0	0
An12g03260	An00g06731_at	strong similarity to 3-hydroxyacyl-CoA dehydrogenase hmgA - Sulfolobus solfataricus	3.9051	3.86327	3.83219	3.70805	3.86407	3.71328	3.63265	4.29487	3.71556	3.41874	3.45284	4.18811	3.85774	4.08548	3.85504	3.83293	14.7657	13.8308	11.6539	13.6433	11.8434	18.9154	15.6882	14.36	0.39013	0.102848	6.83073e-05	0.507911	0.759447	0.863523	0.401999	0.0319506	0.999325	0.942491	0.923983	0.856304	1.62309	1.06247	0.972521	0	0	1	0	0
An02g01510	An00g06815_at	strong similarity to a component of the endoplasmic reticulum protein translocation machinery, Sec62p - Saccharomyces cerevisiae	4.60303	4.54478	4.87635	4.73913	4.54416	4.53168	4.25783	4.84904	4.58241	4.61566	4.45842	5.07636	4.881	4.72627	4.83422	4.80794	23.8167	23.6421	20.5082	28.0075	23.8129	31.1833	27.9279	28.2676	0.0934205	0.937687	0.000319095	0.0987911	0.0777152	0.573146	0.979057	0.0492527	0.999325	0.440439	1.17596	1.00722	1.52053	1.17262	1.18688	0	0	1	0	0
An01g08420	An00g07353_at	strong similarity to calcium-binding protein precursor cnx1 - Schizosaccharomyces pombe	11.4869	11.5314	11.7136	11.8229	10.9046	11.0565	10.0155	10.7722	10.6951	11.0383	10.3241	11.0995	11.9535	11.6711	11.6563	11.7536	2914.75	1782.66	1151.89	3488.23	2116.4	1958.9	3596.34	3338.45	0.130383	0.147091	0.000261721	0.0807583	0.245366	0.630579	0.470699	0.0492527	0.999325	0.695316	1.19675	1.18722	1.7006	1.23384	1.14537	0	0	1	0	0
An19g00350	An00g07356_at	strong similarity to calcium-transporting ATPase pmc1 - Saccharomyces cerevisiae	6.66968	6.58627	6.5707	6.77334	6.84269	6.88657	6.49367	6.87704	6.63563	6.78629	6.11637	7.13276	6.62961	6.68297	6.19543	6.35209	98.9052	106.829	79.068	101.971	114.28	128.435	100.866	77.3729	0.765621	0.512751	0.00021689	0.84786	0.0273724	0.966301	0.786336	0.043662	0.999325	0.264844	1.031	1.06975	1.62437	1.01982	0.782294	0	0	1	0	0
An02g14930	An00g08016_at	strong similarity to dolichyl-diphosphooligosaccharide-protein glycotransferase gamma chain OST3 - Saccharomyces cerevisiae	10.3817	10.3258	10.71	10.7273	10.2442	10.2512	9.72465	10.3931	10.092	10.2876	9.89265	10.4085	10.6646	10.4055	10.8782	10.7572	1308.53	1150.54	896.805	1685.14	1234.24	1351.91	1483.77	1804.9	0.00866237	0.415997	0.000190782	0.154976	0.00160971	0.226863	0.719992	0.043662	0.999325	0.0583219	1.28781	1.07274	1.50748	1.13392	1.37934	0	0	1	0	0
An03g04940	An00g08111_at	strong similarity to Erv41 - Saccharomyces cerevisiae	8.59271	8.41465	8.82833	8.95405	8.1688	8.4047	7.48286	8.38025	8.05977	8.47094	7.93127	8.76935	9.11924	8.70036	8.61108	8.53603	362.963	277.104	208.957	474.805	346.766	381.304	480.968	380.976	0.0510708	0.0970798	0.000253891	0.0420732	0.707799	0.462718	0.38873	0.0484698	0.899123	0.928514	1.30813	1.25139	1.82479	1.32511	1.04963	0	0	1	0	0
An15g03330	An00g08376_at	strong similarity to galactosyltransferase Bed1p - Saccharomyces cerevisisae	6.4459	6.22467	6.39366	6.5825	5.99312	6.63298	6.70147	7.5266	6.36538	6.48627	6.62343	7.54477	6.01447	6.26739	6.34263	5.96577	80.7442	72.4669	101.297	89.7648	94.3286	185.553	70.5675	71.2195	0.355936	0.0314312	6.54808e-05	0.244351	0.276634	0.845461	0.235621	0.0319506	0.999325	0.724401	1.11172	1.30168	1.83177	0.873963	0.882038	0	0	1	0	0
An12g10320	An00g08614_at	strong similarity to high affinity zinc transport protein ZRT1 - Saccharomyces cerevisiae	6.1477	5.961	6.39615	6.03533	5.68056	5.50862	6.0103	7.73079	5.72451	5.07131	5.2103	6.86478	5.38066	6.0588	6.57274	7.11188	66.4571	52.0755	48.8504	74.3231	39.1235	157.345	52.7	114.747	0.648552	0.252848	0.000200855	0.350121	0.0381889	0.946386	0.579828	0.043662	0.999325	0.313275	1.11836	0.751284	3.22095	0.792992	1.72663	0	0	1	0	0
An16g06820	An00g08800_at	strong similarity to hypothetical pathogenicity protein PATH531 - Magnaporthe grisea	6.24393	6.06977	6.54793	6.46299	6.97449	7.32417	6.56365	7.29485	6.64948	7.26712	6.66123	7.39132	5.98017	6.21192	6.6022	6.39679	71.3505	112.36	97.846	90.8531	157.112	162.364	68.4056	90.4781	0.029183	0.00440623	0.000139672	0.680305	0.031636	0.377	0.101169	0.043662	0.999325	0.284215	1.27333	1.39829	1.65938	0.958726	1.26808	0	0	1	0	0
An14g01470	An00g09146_at	strong similarity to hypothetical protein SPAC1039.06 - Schizosaccharomyces pombe	3.56635	3.75278	3.7133	3.80367	4.07653	4.06204	3.51866	4.31681	3.79582	4.28942	3.67651	4.35609	3.54705	3.68637	3.69566	3.60669	12.6368	15.3076	12.1055	13.5337	18.0726	20.2024	12.267	12.5636	0.464505	0.0889979	4.8173e-05	0.749556	0.950091	0.891546	0.373938	0.0319506	0.999325	0.987738	1.07097	1.18063	1.66887	0.970731	0.994202	0	0	1	0	0
An02g13440	An00g09570_at	strong similarity to lipase LipP - Pseudomonas sp.	4.6851	4.71772	4.9864	4.95981	4.74424	4.90688	4.26843	5.05289	4.24493	5.24754	4.26163	5.08882	4.6472	4.68486	4.63519	4.65752	26.0175	22.5427	19.2266	31.4089	33.7592	33.6108	25.3872	25.0433	0.111411	0.00245637	0.0001493	0.828704	0.736649	0.604283	0.0815548	0.043662	0.999325	0.936879	1.20722	1.49757	1.74814	0.975773	0.962556	0	0	1	0	0
An02g13220	An00g09622_at	strong similarity to lysophospholipase phospholipase B - Penicillium notatum	7.19958	7.33769	8.02369	7.77231	7.61895	7.43018	6.86935	8.22357	7.03573	7.42775	6.45297	7.70485	6.95339	7.27555	7.11322	7.44636	154.197	160.601	101.207	238.525	172.322	249.727	138.57	155.394	0.0217733	0.685525	8.69614e-05	0.540484	0.964442	0.336483	0.877398	0.0350479	0.999325	0.991574	1.54688	1.07298	2.4675	0.898653	1.00776	0	0	1	0	0
An07g06300	An00g09693_at	strong similarity to member of the hexose transporter family of the major facilitator superfamily HXT16 - Saccharomyces cerevisiae	4.54459	4.11351	4.27725	4.69581	3.91538	3.75514	4.20158	6.39419	4.04615	3.66019	4.20895	6.58814	3.94316	4.05642	4.09694	4.38546	20.0989	15.7881	18.4464	22.4172	13.0653	89.9569	15.9976	18.9116	0.367637	0.127942	7.53987e-10	0.0710166	0.611927	0.850239	0.445372	1.09396e-05	0.997341	0.901092	1.11534	0.82754	4.87667	0.795945	0.940923	0	0	1	0	0
An03g01140	An00g10160_at	strong similarity to oxalate decarboxylase (APOXD) of patent WO9842827-A2 - Aspergillus phoenices	3.78469	3.46272	3.90638	3.775	4.47155	4.30346	4.26848	5.85428	4.55108	4.2977	3.69776	4.69193	3.57492	3.49915	3.87047	3.84468	12.3266	22.8056	15.8139	14.3273	19.7063	38.669	11.6079	14.4959	0.430378	0.443515	0.000219679	0.750646	0.39618	0.875839	0.738912	0.043662	0.999325	0.809541	1.1623	0.864099	2.44526	0.94169	1.17598	0	0	1	0	0
An15g07160	An00g10204_at	strong similarity to pectin lyase A (pelA) - Aspergillus niger	6.50385	6.39234	6.48285	6.41075	6.06524	6.04231	5.83021	6.82223	6.30851	6.25845	6.10651	6.62089	6.57885	6.44637	6.18825	6.49438	87.3114	72.8509	62.6118	87.2329	71.0311	105.533	91.3043	81.0823	0.993366	0.815329	0.000184644	0.680306	0.497345	0.998791	0.933668	0.043662	0.999325	0.857224	0.999101	0.97502	1.68552	1.04573	0.928656	0	0	1	0	0
An13g03790	An00g10392_at	strong similarity to polypeptide sequence # 24 patent EP982401-A2 - Candida albicans	4.06812	3.89609	3.96221	4.07545	3.76275	3.86698	3.69024	4.47516	4.03659	4.00304	3.79283	4.38576	4.05582	4.07809	3.8635	3.99767	15.8027	14.9252	13.3756	16.2102	15.2952	21.5626	16.76	15.2484	0.798767	0.806241	0.000198898	0.557732	0.720923	0.970805	0.930133	0.043662	0.999325	0.933352	1.02578	1.02479	1.61208	1.06058	0.964921	0	0	1	0	0
An16g06580	An00g10795_at	strong similarity to quinate transport protein QUTD - Aspergillus nidulans	5.47754	5.07294	5.15961	5.56306	5.15853	4.47683	4.857	7.37802	5.18001	4.51383	4.90773	6.2208	4.99807	5.45202	5.10626	5.16578	38.7262	35.9837	29.4943	41.1077	22.5543	111.385	37.402	35.1638	0.753534	0.0242262	3.2974e-06	0.854598	0.612612	0.963866	0.210478	0.00541428	0.999325	0.901235	1.0615	0.626791	3.7765	0.965806	0.90801	0	0	1	0	0
An15g02680	An00g11248_at	strong similarity to tetracyclin resistance protein TetA - Escherichia coli	5.71312	5.39236	5.61902	5.58549	5.61798	5.60013	5.00007	5.53961	5.48565	5.34056	4.80348	5.87596	5.43915	5.77076	5.60451	5.50613	46.9397	46.9096	29.8937	48.5788	44.3341	52.2654	48.6697	47.0238	0.777947	0.643442	0.000291957	0.766219	0.988254	0.968258	0.855768	0.0492527	0.999325	0.996911	1.03492	0.945097	1.74837	1.03686	1.00179	0	0	1	0	0
An03g04410	An00g12028_at	strong similarity to UDP-glucose:dolichyl-phosphate glucosyltransferase ALG5 - Saccharomyces cerevisiae	7.28207	7.42609	8.23015	8.19797	7.59825	8.03893	7.20332	7.83566	7.29927	8.04871	7.18483	7.94518	8.04076	7.79891	8.0977	7.94285	163.606	174.703	146.431	296.947	263.895	237.275	242.164	259.622	3.6597e-05	0.00118311	0.000300866	0.00176885	0.000450388	0.0142894	0.0608851	0.0492527	0.329028	0.0328376	1.81501	1.51054	1.6204	1.48016	1.58688	1	0	1	0	1
An19g00340	An00g12079_at	strong similarity to vacuolar H+/Ca2+ exchanger VCX1 - Saccharomyces cerevisiae	8.0705	7.71829	8.64778	8.42714	7.96236	7.40177	6.87125	8.41929	6.98899	7.71347	6.74163	8.60228	7.93672	7.95728	8.68581	8.65607	237.93	177.993	111.929	371.563	188.395	364.756	246.766	407.579	0.0164013	0.735728	3.12858e-06	0.828252	0.00523115	0.305123	0.900741	0.00541428	0.999325	0.108272	1.56165	1.05844	3.25881	1.03714	1.71302	0	0	1	0	0
An19g00330	An00g12080_at	strong similarity to vacuolar H+/Ca2+ exchanger VCX1 - Saccharomyces cerevisiae	7.80085	7.57695	8.02583	7.92545	7.84187	6.96296	6.71156	8.35867	6.9151	7.21876	6.74433	7.57908	7.58387	7.50781	7.92675	8.09321	206.343	166.397	106.002	251.713	136.321	250.536	186.863	257.777	0.274829	0.273407	0.000185234	0.580164	0.223696	0.788001	0.599348	0.043662	0.999325	0.672943	1.21988	0.81925	2.3635	0.905595	1.24927	0	0	1	0	0
An19g00320	An00g12081_at	strong similarity to vacuolar H+/Ca2+ exchanger VCX1 - Saccharomyces cerevisiae	8.64687	8.90871	8.74673	8.92546	8.25259	8.10442	8.03547	8.88571	7.90805	8.23009	7.85609	8.66393	8.81526	8.77615	8.72832	8.81085	438.912	270.657	246.557	457.014	287.468	438.01	444.398	436.424	0.702574	0.570278	5.50937e-05	0.906365	0.957065	0.953211	0.818681	0.0319506	0.999325	0.989599	1.04124	1.06211	1.77651	1.0125	0.994332	0	0	1	0	0
An03g04590	An00g12217_at	weak similarity to a novel WD domain protein in transforming growth factor-beta signaling STRAP - Mus musculus	6.2994	6.11195	6.05619	6.16391	6.50234	6.30227	6.1374	6.84418	6.24386	6.28258	6.04098	6.78987	6.09041	6.45842	6.18562	6.10824	73.8067	82.8884	68.0814	69.0732	78.3805	112.753	77.4084	70.8614	0.517531	0.584317	0.000140858	0.640651	0.689629	0.907743	0.825372	0.043662	0.999325	0.923524	0.935866	0.945615	1.65615	1.0488	0.960095	0	0	1	0	0
An08g08860	An00g13277_at	weak similarity to period protein per - Drosophila sucinea	6.55578	6.27317	6.3256	6.41325	6.42038	6.09275	6.14888	7.88586	5.83958	5.6443	6.00592	7.77027	6.12132	6.18596	6.38646	6.3213	85.3002	70.034	67.5274	82.6776	58.4254	227.238	71.1919	81.7916	0.827325	0.217061	3.10285e-07	0.218103	0.769372	0.97802	0.547858	0.000900384	0.999325	0.94472	0.969254	0.834244	3.36512	0.834604	0.958868	0	0	1	0	0
An04g00780	An00g13342_at	weak similarity to probable trancription factor SPAC1327.01c - Schizosaccharomyces pombe	3.91722	4.08328	3.9238	3.91955	3.91877	3.9964	3.54096	4.3168	3.98427	3.94451	3.49802	4.12888	4.01482	4.09032	3.95323	3.98945	16.0028	15.4713	11.4676	15.1545	15.6757	18.6724	16.5938	15.6853	0.514012	0.874173	2.40038e-05	0.662619	0.809101	0.907055	0.956839	0.0217669	0.999325	0.953573	0.946991	1.01321	1.62828	1.03693	0.980162	0	0	1	0	0
An18g03110	An00g13758_at	weak similarity to the neurofilament triplet H1 protein - Oryctolagus cuniculus	6.60165	6.69585	6.2553	6.46716	5.615	5.0576	4.60729	5.37144	5.25342	4.90647	4.40968	5.42051	6.51094	6.65085	5.83411	6.06755	100.34	43.2376	22.7609	82.2094	31.604	42.1066	95.7296	61.8553	0.0713621	0.00803387	2.38705e-05	0.653754	0.000273154	0.52319	0.130676	0.0217669	0.999325	0.0260941	0.819312	0.730938	1.84995	0.954056	0.61646	0	0	1	0	-1
An08g03970	An00g13844_at	weak similarity to the unc-89 gene product - Caenorhabditis elegans	7.70432	7.61516	7.78842	7.81813	7.53616	7.39779	6.71736	7.39837	7.19516	7.44722	6.87504	7.55667	8.02296	7.79188	7.68051	7.55794	202.214	164.924	111.137	223.367	171.552	178.221	240.088	196.615	0.336155	0.699544	0.000268576	0.10689	0.782991	0.83244	0.882945	0.0492527	0.999325	0.948026	1.10461	1.04018	1.60361	1.1873	0.972309	0	0	1	0	0
An07g03300	An00g13978_at	weak similarity to virion membrane glycoprotein BPRF1 - Murid herpesvirus 4	3.2359	3.19956	3.12863	3.13556	3.45732	3.21667	3.09568	3.83715	3.07736	3.42128	3.46022	4.47	3.13622	3.1401	3.14842	3.113	9.30322	9.62866	9.69975	8.76708	9.97957	17.7972	8.80398	8.75867	0.656114	0.787848	0.000308971	0.678903	0.650957	0.947301	0.9235	0.0492527	0.999325	0.911783	0.94237	1.03644	1.83481	0.946337	0.941466	0	0	1	0	0

## Sheet: 03D
			RMA expression data (log2 scale)																Mean (geometric) expression data (normal scale)								moderated t-statistic pValues					moderated t-statistic FDR values					Fold changes					UP(1)/DOWN(-1) regulated (at FDR < 0.05)
ORF	alias	annotation	061018MJA_ANIGERa_AR09.CEL	061018MJA_ANIGERa_AR10.CEL	061018MJA_ANIGERa_AR11.CEL	061018MJA_ANIGERa_AR12.CEL	101052-01.CEL	101052-02.CEL	101052-04.CEL	101052-05.CEL	101052-06.CEL	101052-07.CEL	101052-09.CEL	101052-10.CEL	061018MJA_ANIGERa_AR13.CEL	061018MJA_ANIGERa_AR14.CEL	090305MJA_ANIGERa_100760-23.CEL	090305MJA_ANIGERa_100760-24.CEL	NC1	NC2	NC3	mean CA	AbaA	FK506	FP	rlma.D	pValue 01	pValue 02	pValue03	pValue 04	pValue 05	qValue 01	qValue 02	qValue 03	qValue 04	qValue 05	FC 01	FC 02	FC 03	FC 04	FC 05	decide (FDR < 0.05) 01	decide (FDR < 0.05) 02	decide (FDR < 0.05) 03	decide (FDR < 0.05) 04	decide (FDR < 0.05) 05
An04g06760	An00g01015_at	hypothetical protein	3.73477	3.63665	3.66163	3.72558	3.55352	3.8433	4.47171	3.38884	3.95374	3.95019	4.32524	3.51066	3.61249	3.54195	3.60505	3.54621	12.8679	13.4883	21.0898	12.9385	14.8949	10.9264	11.9358	11.9226	0.953612	0.300368	3.3585e-06	0.428896	0.422297	0.994176	0.624362	0.00541428	0.999325	0.822726	1.00549	1.10429	0.518091	0.92756	0.926537	0	0	-1	0	0
An07g10150	An00g01647_at	hypothetical protein	4.95505	5.23716	4.70634	4.88076	4.75975	4.69399	5.3438	4.41242	4.64567	4.83274	4.87674	4.36266	4.86715	4.95772	4.87276	4.9228	34.2043	26.0409	34.5418	27.7333	27.1591	20.9306	30.1154	29.8112	0.0599666	0.689334	0.00020331	0.23597	0.202385	0.490449	0.878349	0.043662	0.999325	0.650351	0.810813	1.04294	0.605949	0.880457	0.871562	0	0	-1	0	0
An16g05140	An00g01725_at	hypothetical protein	3.92852	4.17372	4.14876	3.76979	3.8304	4.03028	4.33235	3.57015	4.08181	3.93163	4.66652	3.88583	3.89392	3.90023	4.18294	4.00293	16.5771	15.5206	22.6185	15.5547	15.7901	13.2506	14.8983	17.0646	0.583322	0.881497	0.000272328	0.361897	0.802023	0.929151	0.959074	0.0492527	0.999325	0.951205	0.938321	1.01737	0.58583	0.898724	1.02941	0	0	-1	0	0
An11g05990	An00g01740_at	hypothetical protein	4.5187	4.35857	4.45885	4.37022	4.68526	4.57886	6.12135	4.28764	5.26806	4.61287	5.76457	4.37046	4.34795	4.4321	4.44684	4.68704	21.6851	31.4866	61.519	21.3259	24.1821	20.099	20.9667	23.702	0.893703	0.0483265	1.55333e-07	0.787707	0.480378	0.987779	0.287084	0.000563431	0.999325	0.848293	0.983436	0.768013	0.326712	0.966869	1.09301	0	0	-1	0	0
An04g01180	An00g01921_at	hypothetical protein	3.45988	3.54341	3.84402	3.92859	3.7574	4.46077	5.54498	3.82776	4.45866	4.85946	5.29539	4.57139	3.67623	3.55005	3.94089	4.01408	11.3266	17.2441	42.8191	14.7875	25.2833	18.3737	12.2367	15.7522	0.140461	0.041075	0.000173771	0.658466	0.0733128	0.642077	0.268692	0.043662	0.999325	0.426673	1.30555	1.4662	0.429101	1.08035	1.39073	0	0	-1	0	0
An04g01180	An00g01921_x_at	hypothetical protein	3.66023	3.8197	3.69492	3.95169	4.01598	5.0032	5.3619	4.46453	4.53565	5.28485	5.66694	4.79576	3.8687	3.7146	4.33993	4.22839	13.3611	19.3709	45.7095	14.1557	35.3594	24.7635	13.8484	19.4832	0.665256	0.000339848	0.000286863	0.788059	0.0113222	0.947504	0.033486	0.0492527	0.999325	0.162317	1.05947	1.82539	0.541759	1.03647	1.45821	0	1	-1	0	0
An02g12080	An00g02497_at	hypothetical protein	4.30274	3.68192	4.90453	4.42482	4.55442	5.82275	6.47815	4.9011	4.32214	5.78938	5.70412	4.9061	4.1244	4.22287	4.56578	4.41034	15.9152	21.6798	68.1733	25.3633	55.95	29.9317	18.0464	22.441	0.0188655	7.84455e-05	0.000310234	0.489224	0.0714804	0.319766	0.0184859	0.0492527	0.999325	0.42262	1.59366	2.58075	0.439054	1.13391	1.41004	0	1	-1	0	0
An07g03710	An00g03426_at	questionable ORF	3.68056	3.81944	3.53416	3.51034	3.54425	4.44442	5.76372	3.79372	5.41575	3.86727	5.48681	3.4882	3.52591	3.61556	3.63763	3.72094	13.4543	22.3159	49.3597	11.4896	17.8252	12.4749	11.8822	12.8108	0.565142	0.415587	0.000120498	0.650026	0.857539	0.924528	0.719455	0.0426417	0.999325	0.965022	0.853966	0.798766	0.252735	0.883154	0.952167	0	0	-1	0	0
An02g12380	An00g03435_at	questionable ORF	4.09339	4.24453	4.07361	4.12488	4.25307	4.26346	4.58228	4.13159	4.34247	4.40287	4.90723	3.98565	4.06682	4.41142	4.23762	4.15871	17.9879	19.6679	26.811	17.1394	20.1564	16.6635	18.8844	18.3558	0.630135	0.806321	0.00021096	0.627947	0.839617	0.94229	0.930133	0.043662	0.999325	0.96194	0.952826	1.02484	0.621517	1.04984	1.02045	0	0	-1	0	0
An12g05070	An00g03600_at	similarity to 2,4-dihydroxyhept-2-ene-1,7-dioic acid aldolase hpcH - Escherichia coli	4.02107	3.99024	3.88786	3.81464	4.59624	4.64032	6.33254	4.0282	4.23602	4.24489	5.26218	4.56296	3.95702	3.90885	4.11592	4.12878	16.0629	21.3495	55.6134	14.4325	21.7449	19.638	15.2732	17.4161	0.558546	0.919655	3.24025e-05	0.781951	0.657608	0.92258	0.970985	0.0247436	0.999325	0.915249	0.898502	1.01852	0.353117	0.950841	1.08425	0	0	-1	0	0
An11g06040	An00g03967_at	similarity to choline kinase CK1 - Glycine max	3.48817	3.28275	3.1397	3.29305	3.51567	4.8074	5.66623	3.82743	4.74145	4.4561	4.88102	3.23077	3.31158	3.48332	3.3758	3.58606	10.4502	17.4912	38.683	9.29448	24.7911	11.5442	10.5374	11.1651	0.640707	0.176634	0.000181528	0.973493	0.791641	0.944429	0.50468	0.043662	0.999325	0.949015	0.889407	1.41734	0.298432	1.00835	1.06841	0	0	-1	0	0
An08g09860	An00g04564_at	similarity to hypothetical protein An09g03200 - Aspergillus niger	4.44337	4.44614	4.38629	4.26094	4.73233	5.62425	4.95965	4.04734	4.52502	5.34389	4.98501	4.18573	4.36316	4.42749	4.33525	4.40711	21.7773	24.7383	31.3921	20.0234	44.758	17.346	21.0438	20.6946	0.516971	0.000284943	0.000283714	0.790246	0.692596	0.907743	0.0318019	0.0492527	0.999325	0.923759	0.919459	1.80926	0.55256	0.966317	0.950281	0	1	-1	0	0
An04g03580	An00g04656_at	similarity to hypothetical protein BAA97223.1 - Arabidopsis thaliana	4.02237	3.91085	4.06879	3.99287	4.24923	4.99963	4.88943	3.82742	4.2224	4.50808	4.75215	3.67022	4.06312	4.14096	4.2058	4.3054	15.6339	18.8411	28.262	16.3456	26.9807	13.4433	17.1726	19.1013	0.667488	0.00296146	2.39301e-06	0.370006	0.0671964	0.947675	0.0876624	0.00541428	0.999325	0.409633	1.04552	1.43201	0.475669	1.09842	1.22179	0	0	-1	0	0
An08g01080	An00g04705_at	similarity to hypothetical protein F28J15.5 - Arabidopsis thaliana	4.08502	4.30895	4.14012	4.47694	4.8324	4.41473	5.04121	4.53356	4.5901	4.63939	5.39201	4.31475	4.55812	4.24074	4.17624	4.15996	18.3408	26.1956	37.184	19.8151	23.0558	21.4685	21.1038	17.9773	0.523323	0.297532	0.000310747	0.253972	0.8679	0.910881	0.621938	0.0492527	0.999325	0.968709	1.08039	0.880143	0.57736	1.15065	0.980179	0	0	-1	0	0
An14g00350	An00g04979_at	similarity to hypothetical protein YPL107w - Saccharomyces cerevisiae	4.8548	4.99324	4.57425	4.76654	4.884	4.78483	5.76093	4.82923	5.58615	4.82278	5.67615	4.82286	4.75969	4.8507	4.42781	4.7897	30.3583	37.6631	52.6565	25.4641	27.9312	28.3651	27.9581	24.3991	0.178601	0.0297641	0.000164678	0.51867	0.0997554	0.693846	0.230934	0.043662	0.999325	0.497885	0.838786	0.741608	0.538682	0.920939	0.803705	0	0	-1	0	0
An06g01500	An00g05093_at	similarity to integral membrane protein required for Cvt and autophagy transport APG9 - Saccharomyces cerevisiae	4.28093	4.25271	4.53812	4.40995	5.02268	4.95052	5.09833	4.48832	4.81712	4.4701	5.15231	4.10543	4.69075	4.64951	4.5383	4.53226	19.2505	30.2718	34.9039	22.2237	26.1786	19.6556	25.4595	23.1876	0.202013	0.197159	8.0727e-05	0.0201343	0.104316	0.721389	0.528856	0.0334648	0.818286	0.506535	1.15445	0.864784	0.563136	1.32254	1.20452	0	0	-1	0	0
An03g02550	An00g05133_at	similarity to levodione reductase lvr - Corynebacterium aquaticum M-13	4.04688	4.39083	4.08505	4.02878	4.05681	3.89015	4.81478	3.69067	4.2311	3.87265	4.60877	4.08185	4.05481	4.1358	4.11271	4.46578	18.621	17.6789	26.2051	16.6438	14.7373	14.787	17.0927	19.552	0.357711	0.144666	0.000211573	0.480264	0.685883	0.845664	0.46762	0.043662	0.999325	0.922288	0.893822	0.83361	0.564279	0.917926	1.05	0	0	-1	0	0
An03g01450	An00g05167_at	similarity to MCT protein of patent WO200100805-A2 - Corynebacterium glutamicum	4.69729	4.43065	4.46114	4.43998	3.93346	3.99964	4.44267	3.53822	4.00372	3.73019	3.97452	3.22775	4.3592	4.53548	4.37216	4.25322	23.6533	15.6555	18.489	21.8651	14.5699	10.4323	21.8164	19.8723	0.494132	0.531389	0.000125996	0.482149	0.141179	0.90212	0.796398	0.0435256	0.999325	0.574093	0.9244	0.930657	0.564244	0.922339	0.840151	0	0	-1	0	0
An01g07530	An00g05222_at	similarity to monocarboxylate transporter 2 (MCT 2) - Mesocricetus auratus	4.70397	4.68856	4.69798	4.69264	4.81236	4.27133	5.22012	4.45249	4.78901	4.78286	5.39975	4.70777	4.59661	4.60991	4.55924	4.69419	25.9249	27.8708	39.6689	25.9077	23.0563	23.9198	24.3064	24.7048	0.995	0.0877276	0.000198196	0.544186	0.649262	0.998791	0.372185	0.043662	0.999325	0.910952	0.999338	0.827257	0.602986	0.93757	0.952937	0	0	-1	0	0
An12g09700	An00g05396_at	similarity to ovarian-specific phosphoprotein PRAP - Rattus norvegicus	4.64884	4.27565	4.20581	4.66922	6.43752	7.00823	7.73156	6.16761	7.53668	6.35246	7.24148	4.83045	4.56802	4.51978	4.64175	4.63387	22.0429	126.86	179.336	21.6683	102.561	45.2244	23.3265	24.8954	0.951523	0.454976	0.000163077	0.840973	0.666948	0.993427	0.746768	0.043662	0.999325	0.918138	0.983007	0.808459	0.252177	1.05823	1.12941	0	0	-1	0	0
An08g01680	An00g05568_at	similarity to probable membrane protein YML002w - Saccharomyces cerevisiae	6.56592	6.49521	6.6953	6.84701	6.45817	6.76541	6.436	5.87679	6.08115	6.58681	6.48328	5.46669	6.78666	6.65463	6.35923	6.37181	92.4478	77.1535	88.0127	109.225	102.261	50.9757	105.467	82.4542	0.170924	0.0280604	0.00027264	0.273748	0.339575	0.683395	0.225931	0.0492527	0.999325	0.771765	1.18147	1.32542	0.579185	1.14083	0.8919	0	0	-1	0	0
An17g01910	An00g05803_at	similarity to rhoGAP homolog DdRacGAP - Dictyostelium discoideum	4.92381	4.9772	4.84577	4.84713	5.67417	6.10392	6.44268	5.34828	5.53839	5.42091	5.95354	5.15852	4.73244	4.77215	4.60173	4.29312	30.9208	48.7146	73.4203	28.7692	54.2824	38.1444	26.9516	21.8177	0.616695	0.454985	0.000311907	0.345615	0.0258122	0.940032	0.746768	0.0492527	0.999325	0.25703	0.930415	1.11429	0.519534	0.871633	0.705599	0	0	-1	0	0
An08g07090	An00g05913_at	similarity to SIM1 protein - Saccharomyces cerevisiae	7.63133	7.76529	8.35676	7.90367	7.62007	7.65509	8.29217	6.65465	7.7729	8.27796	7.82363	6.69398	7.18877	7.19867	8.10804	7.75398	207.693	207.43	266.483	280.182	250.128	102.134	146.395	244.046	0.0672112	0.236518	1.31688e-05	0.0358365	0.304804	0.509706	0.565997	0.0146974	0.881972	0.746894	1.34902	1.20584	0.383265	0.704862	1.17503	0	0	-1	0	0
An16g07890	An00g06412_at	similarity to transcription factor pro1 - Sordaria macrospora	4.4644	4.52226	4.72179	4.39719	3.99436	4.53355	5.61849	4.48915	4.63739	4.50179	5.57223	4.46074	4.60764	4.26345	4.47354	4.42456	22.5231	19.9162	48.3472	23.5799	22.9062	22.2379	21.6387	21.8423	0.716608	0.276785	1.44281e-05	0.751052	0.807796	0.955701	0.603255	0.0149527	0.999325	0.953105	1.04692	1.15013	0.459962	0.960736	0.969773	0	0	-1	0	0
An09g01020	An00g06852_at	strong similarity to acetamidase amdS - Aspergillus oryzae	3.58547	3.34157	3.81356	3.53757	3.8833	3.84574	5.67232	3.74939	4.07569	4.40766	5.72676	4.29193	3.60636	3.48507	3.40261	3.5477	11.0312	15.7742	51.9676	12.7778	17.4687	16.2308	11.678	11.1205	0.394291	0.551765	4.44192e-06	0.738613	0.962252	0.864557	0.807663	0.00644478	0.999325	0.991063	1.15833	1.10742	0.312325	1.05863	1.0081	0	0	-1	0	0
An14g06930	An00g06979_at	strong similarity to aldehyde reductase II ARII - Sporidiobolus salmonicolor	3.79567	3.7674	3.88424	4.11472	3.95971	4.02958	4.78617	3.84411	4.1698	3.78281	4.47063	3.81417	3.89659	3.80257	3.86817	3.80165	13.7517	16.7345	24.7336	15.9942	14.9928	14.213	14.4158	14.27	0.137183	0.271258	3.63783e-05	0.63115	0.706062	0.637198	0.598026	0.0263906	0.999325	0.928041	1.16307	0.89592	0.574642	1.0483	1.03769	0	0	-1	0	0
An05g00640	An00g07953_at	strong similarity to divalent cation transprter ALR2 - Saccharomyces cerevisiae	5.9315	5.82327	6.00405	5.85758	6.00332	6.32138	6.44656	5.59592	6.14768	6.37794	6.37487	5.71554	5.84452	5.90813	5.5002	5.63696	58.7852	67.4386	85.0781	61.0033	81.5526	50.4132	58.7423	47.4582	0.68181	0.0485778	2.75631e-05	0.99353	0.0287707	0.950073	0.2871	0.0222174	0.999452	0.271591	1.03773	1.20929	0.592551	0.99927	0.807314	0	0	-1	0	0
An16g09100	An00g08174_at	strong similarity to EST of patent WO200056762-A2 - Aspergillus niger	3.99312	4.15063	4.09025	3.84332	4.1719	4.31213	4.26326	3.65375	4.28315	3.97048	4.18333	3.58433	4.16465	4.17638	3.91207	3.85458	16.8173	18.7332	18.6784	15.6358	17.6464	12.2869	18.0074	14.757	0.430814	0.516628	0.000303316	0.459089	0.16684	0.876008	0.788131	0.0492527	0.999325	0.612608	0.929744	0.941985	0.657812	1.07076	0.877486	0	0	-1	0	0
An14g06950	An00g08277_at	strong similarity to fluconazole resistance protein FLU1 - Candida albicans	4.54522	4.16192	4.04369	4.11247	4.58166	4.22305	6.70179	4.77	5.95612	4.51837	7.28876	4.73073	4.13557	3.8362	3.98181	4.57706	20.4435	38.5562	127.581	16.8897	20.6878	26.9155	15.8442	19.4195	0.504399	0.0413091	5.12008e-05	0.375696	0.856442	0.903966	0.269494	0.0319506	0.999325	0.964912	0.826168	0.536563	0.210968	0.775024	0.949913	0	0	-1	0	0
An02g01480	An00g08279_at	strong similarity to fluconazole resistance protein FLU1 - Candida albicans	4.82581	5.57265	4.89884	5.40574	6.26939	5.76019	7.07851	5.29562	5.97763	6.53798	6.58047	5.17551	5.15064	5.16271	5.04113	5.98742	36.7388	69.7204	113.732	35.5627	70.9674	37.6758	35.6708	45.7049	0.8859	0.93767	0.000167231	0.896483	0.342734	0.986622	0.979057	0.043662	0.999325	0.772642	0.967988	1.01788	0.331269	0.970932	1.24405	0	0	-1	0	0
An14g01850	An00g08369_at	strong similarity to GABA permease UGA4 - Saccharomyces cerevisiae	8.96643	8.84488	9.07046	9.00034	8.80637	8.95202	9.14792	8.39874	8.92895	8.92649	9.02751	8.61708	8.83957	8.68821	9.09075	8.84804	479.589	467.123	544.096	524.717	490.889	364.028	434.704	501.253	0.316271	0.575771	0.000316949	0.27504	0.617969	0.819864	0.821641	0.0492527	0.999325	0.902686	1.0941	1.05088	0.669052	0.906409	1.04517	0	0	-1	0	0
An01g12630	An00g09283_at	strong similarity to hypothetical protein SPCC63.07 - Schizosaccharomyces pombe	5.10629	4.99753	6.09597	5.70896	5.45401	5.9145	6.58373	5.15391	5.1266	5.72789	6.94351	5.6869	5.21632	5.04013	5.9727	5.70247	33.1723	39.1328	108.656	59.8162	56.5398	42.8257	34.9743	57.1859	0.000956955	0.0220967	1.03825e-05	0.719098	0.00181198	0.0677739	0.202327	0.0125534	0.999325	0.0621513	1.8032	1.44482	0.394142	1.05432	1.7239	0	0	-1	0	0
An07g09470	An00g09396_at	strong similarity to hypothetical retroelement pol polyprotein - Arabidopsis thaliana	6.80653	6.45895	6.93665	6.82341	7.26354	7.22221	7.55567	6.45978	7.17478	7.12736	7.40283	6.83281	5.82975	6.19766	6.2933	6.07267	99.2326	148.999	178.434	117.786	144.486	100.169	64.6109	72.6548	0.178947	0.803757	0.000252127	0.00300044	0.021493	0.694024	0.929146	0.0484698	0.414604	0.232544	1.18697	0.96971	0.561379	0.651105	0.732166	0	0	-1	0	0
An18g00820	An00g09823_at	strong similarity to mll5689 - Mesorhizobium loti	4.43662	4.31091	4.31687	4.34663	4.41044	5.98763	6.53212	5.33286	5.53297	6.00238	6.46501	4.66388	4.35351	4.51904	5.05458	4.96691	20.7316	31.3785	90.4198	20.1367	63.7789	31.9639	21.6497	32.2392	0.887251	0.0030966	0.00011467	0.832964	0.0448632	0.986674	0.0888546	0.0426417	0.999325	0.340651	0.971302	2.03257	0.353506	1.04428	1.55507	0	0	-1	0	0
An07g00360	An00g10356_at	strong similarity to polyamine transport protein TPO1 - Saccharomyces cerevisiae	5.44555	4.8394	5.02587	4.73503	4.74203	5.01025	6.0317	4.78734	5.5434	5.34925	5.65695	4.4437	5.01345	4.91289	4.98561	5.03338	35.3214	35.3273	57.4536	29.4552	36.246	24.5138	31.1935	32.2113	0.303514	0.882322	0.000154803	0.477228	0.596685	0.813653	0.959237	0.043662	0.999325	0.894904	0.833918	1.026	0.426671	0.883133	0.911947	0	0	-1	0	0
An07g09890	An00g10464_at	strong similarity to pre-rRNA maturation protein RNA12 - Saccharomyces cerevisiae	3.78233	3.68035	4.0017	3.80133	3.87697	3.99275	4.79654	4.02691	4.0814	4.1581	4.40518	3.60883	3.86149	3.80194	3.93517	3.85019	13.2815	15.7708	24.266	14.9443	16.8587	14.1024	14.2384	14.853	0.294623	0.548369	0.000154813	0.53153	0.319527	0.806399	0.806575	0.043662	0.999325	0.757597	1.1252	1.06898	0.581159	1.07205	1.11832	0	0	-1	0	0
An18g00090	An00g11024_at	strong similarity to short-chain alcohol dehydrogenase adhA - Aspergillus parasiticus	4.33118	4.11656	4.32391	4.11654	3.98503	3.83648	5.45674	4.36896	4.23148	3.72548	5.05573	4.24212	4.10641	4.41441	4.21816	4.21986	18.6858	17.2468	38.2194	18.6387	13.7464	19.7741	19.1651	18.6229	0.983681	0.081298	6.76878e-05	0.837622	0.978228	0.997339	0.362048	0.0319506	0.999325	0.994124	0.997477	0.79704	0.517384	1.02565	0.996635	0	0	-1	0	0
An11g05880	An00g11546_at	strong similarity to the hypothetical protein encoded by An12g03050 - Aspergillus niger [truncated ORF]	2.79239	2.79075	2.81035	2.76956	2.75464	2.92247	5.06715	2.85977	3.91358	3.29085	4.06732	3.21873	2.64345	2.74387	2.69827	2.66771	6.92382	10.0848	23.7069	6.91609	8.61386	8.22064	6.46953	6.42184	0.99592	0.47411	0.000175282	0.756326	0.73084	0.998814	0.759998	0.043662	0.999325	0.935217	0.998884	0.854141	0.346761	0.934387	0.927499	0	0	-1	0	0
An02g01340	An00g11563_at	strong similarity to the hypothetical protein encoded by An16g06660 - Aspergillus niger	4.31882	4.06998	4.1242	4.14775	5.45871	5.66342	7.60477	5.08289	6.06648	5.52105	6.90788	4.69885	4.20189	3.91026	4.22807	4.52275	18.308	54.2893	152.887	17.5814	48.2425	29.6687	16.6342	20.7553	0.807775	0.48131	4.36975e-08	0.566383	0.454819	0.973424	0.765751	0.000317004	0.999325	0.836813	0.960312	0.888619	0.194056	0.908575	1.13368	0	0	-1	0	0
An12g00630	An00g11940_at	strong similarity to triacylglycerol lipase TGL2 - Saccharomyces cerevisiae	4.77021	4.65758	5.22316	5.17523	4.85024	5.61257	6.56155	5.05337	5.65783	5.51074	6.33725	5.43551	4.80777	4.53238	4.95896	5.04603	26.2436	38.1612	87.3901	36.7378	47.2308	37.9082	25.4584	32.0554	0.0303944	0.150727	2.64626e-05	0.832178	0.175874	0.382941	0.473765	0.0222174	0.999325	0.621771	1.39988	1.23766	0.433782	0.970082	1.22146	0	0	-1	0	0
An08g00740	An00g12095_at	strong similarity to vacuolar sorting protein VPS20 - Saccharomyces cerevisiae	5.61638	5.40579	6.00342	5.99644	5.55704	6.09025	6.72907	5.50086	6.0343	6.30514	6.78922	6.01101	5.71859	5.51022	5.85099	5.8062	45.6039	55.5482	108.319	63.9969	73.3993	54.0392	48.9897	56.8306	0.0319733	0.0709115	0.000206969	0.624825	0.145636	0.385848	0.341585	0.043662	0.999325	0.581461	1.40332	1.32136	0.49889	1.07424	1.24618	0	0	-1	0	0
An02g01560	An00g12545_at	weak similarity to G protein-coupled receptor Edg-4 - Homo sapiens	4.86358	4.97614	4.45443	4.43644	5.14522	4.06619	5.35674	4.51463	4.16738	4.86791	5.86198	4.0788	4.19677	4.34053	4.76108	4.96852	30.2709	25.2166	48.8186	21.7876	22.1165	19.6535	19.2749	29.1373	0.113537	0.512969	0.000307463	0.0356824	0.84804	0.609006	0.786336	0.0492527	0.880468	0.963148	0.719755	0.877064	0.402583	0.636747	0.962553	0	0	-1	0	0
An11g06870	An00g13620_at	weak similarity to the haploid specific alanine-rich acidic protein halap-X - Mus musculus	3.97847	3.83271	4.00759	3.5297	4.15235	3.75282	4.89487	3.42946	3.97581	3.58207	4.60369	3.86976	3.56077	3.60725	4.72336	4.3413	14.9865	16.7267	26.8953	13.6294	12.7061	12.55	11.9921	23.1402	0.532537	0.0839048	0.000119261	0.154172	0.0103935	0.914648	0.365926	0.0426417	0.999325	0.154088	0.909444	0.759631	0.466622	0.800193	1.54407	0	0	-1	0	0
An12g09520	An00g13640_at	weak similarity to the hypothetical protein An02g13400 - Aspergillus niger	4.04184	3.94407	3.889	4.06863	4.19155	4.3757	4.684	3.95784	4.15363	4.03916	4.54917	3.73293	4.04346	4.02987	3.91362	3.87688	15.922	18.0333	24.5319	15.7668	18.4741	14.374	16.4118	14.8795	0.922634	0.810986	7.26701e-05	0.764273	0.505233	0.991152	0.932386	0.0319506	0.999325	0.859696	0.990249	1.02444	0.58593	1.03076	0.934521	0	0	-1	0	0
An09g06760	An00g13833_at	weak similarity to the transcription factor eyelid eld - Drosophila melanogaster	4.4965	4.60697	4.50026	4.64092	5.00481	5.49081	5.20873	4.08029	5.10058	5.62035	5.37756	4.77772	4.64896	4.60272	4.66336	4.72438	23.4536	33.1903	39.2098	23.7621	47.0323	21.5409	24.6898	25.8818	0.912336	0.00913902	0.000118724	0.66612	0.411796	0.989319	0.13862	0.0426417	0.999325	0.816495	1.01315	1.41705	0.549375	1.05271	1.10353	0	0	-1	0	0
An15g02080	An00g13869_at	weak similarity to transcription activator HAP1 - Saccharomyces cerevisiae	4.34769	4.42677	4.10305	4.15073	3.81927	4.82739	4.18498	3.60037	3.70774	4.61889	4.37403	3.662	4.30715	4.21317	4.35835	4.40289	20.9261	13.5808	19.4204	17.471	26.4124	12.3907	19.1618	20.8305	0.0419375	5.96698e-07	5.51955e-05	0.29515	0.955769	0.424613	0.00581628	0.0319506	0.999325	0.989143	0.834891	1.94483	0.638025	0.915689	0.99543	0	1	-1	0	0
An17g00800	An00g13910_at	weak similarity to transcriptional activator prtT of patent WO200020596-A1 - Aspergillus niger	4.77771	5.21072	4.88507	5.00747	4.64774	5.11341	5.66773	4.56912	4.70161	5.07324	5.30427	4.6009	4.97568	4.85004	5.16532	5.2226	31.872	25.5398	44.8177	30.8302	34.1384	24.0008	30.1244	36.6047	0.779967	0.0251826	7.88637e-05	0.636308	0.254343	0.968308	0.213794	0.0334648	0.999325	0.70514	0.967314	1.33667	0.53552	0.94517	1.14849	0	0	-1	0	0

## Sheet: 04U
			RMA expression data (log2 scale)																Mean (geometric) expression data (normal scale)								moderated t-statistic pValues					moderated t-statistic FDR values					Fold changes					UP(1)/DOWN(-1) regulated (at FDR < 0.05)
ORF	alias	annotation	061018MJA_ANIGERa_AR09.CEL	061018MJA_ANIGERa_AR10.CEL	061018MJA_ANIGERa_AR11.CEL	061018MJA_ANIGERa_AR12.CEL	101052-01.CEL	101052-02.CEL	101052-04.CEL	101052-05.CEL	101052-06.CEL	101052-07.CEL	101052-09.CEL	101052-10.CEL	061018MJA_ANIGERa_AR13.CEL	061018MJA_ANIGERa_AR14.CEL	090305MJA_ANIGERa_100760-23.CEL	090305MJA_ANIGERa_100760-24.CEL	NC1	NC2	NC3	mean CA	AbaA	FK506	FP	rlma.D	pValue 01	pValue 02	pValue03	pValue 04	pValue 05	qValue 01	qValue 02	qValue 03	qValue 04	qValue 05	FC 01	FC 02	FC 03	FC 04	FC 05	decide (FDR < 0.05) 01	decide (FDR < 0.05) 02	decide (FDR < 0.05) 03	decide (FDR < 0.05) 04	decide (FDR < 0.05) 05
An01g13680	An00g00128_at	weak similarity to tolA protein - Escherichia coli	6.53683	6.46769	7.69715	7.39419	6.8155	7.10858	7.57081	7.62253	7.09725	7.30128	7.74936	7.56479	7.61905	7.23206	7.73012	7.33148	90.6514	124.188	202.263	186.841	147.537	193.16	171.915	184.925	2.23067e-05	0.171733	0.706744	8.12e-05	2.60859e-05	0.0104403	0.498933	0.899882	0.0497588	0.0111184	2.0611	1.18802	0.954997	1.89644	2.03996	1	0	0	1	1
An12g03640	An00g03022_s_at	hypothetical protein [truncated ORF]	4.94036	5.05158	5.53743	5.62651	6.51161	6.37415	6.76273	6.37994	6.43228	6.47417	6.72096	6.49431	5.58883	5.88665	6.02693	6.14677	31.9107	88.7667	107.028	47.9005	85.8747	86.6499	53.362	67.971	0.000240763	0.702698	0.0253208	2.17e-05	2.13408e-07	0.0323447	0.885252	0.272818	0.0184883	0.000880109	1.50108	0.96742	0.809599	1.67223	2.13004	1	0	0	1	1
An01g01600	An00g05224_at	similarity to monocarboxylate transporter 2 MCT2 - Mesocricetus auratus	4.57538	4.55084	4.4582	4.60138	4.6994	4.30948	4.41464	4.54549	4.43605	4.15944	4.69596	4.29393	5.62993	5.62973	4.4679	5.13309	23.6392	23.7149	23.5116	23.0995	18.8234	21.4025	49.5162	27.8672	0.856849	0.0861888	0.466726	2.93e-05	0.210654	0.981976	0.371274	0.776994	0.0224785	0.660124	0.977167	0.793738	0.910297	2.09466	1.17885	0	0	0	1	0
An05g00140	An00g05911_at	similarity to signal recognition particle receptor, beta chain SRP102 - Saccharomyces cerevisiae	7.71346	7.59963	8.55352	8.38746	7.69356	8.33184	8.06464	8.40365	7.97626	8.02707	7.91629	8.05846	8.9432	8.68082	8.5655	8.56597	201.767	228.32	254.314	354.709	289.909	300.465	449.449	378.916	0.000113678	0.0452746	0.148248	2.38e-06	3.6283e-05	0.0206648	0.278573	0.521943	0.00313897	0.0124925	1.75801	1.26975	1.18147	2.22756	1.87799	1	0	0	1	1
An03g05170	An00g05960_at	similarity to sterol regulatory element binding protein-1 srebp-1 - Homo sapiens	8.42561	7.60048	9.07894	8.88138	9.13453	10.2202	9.38965	9.81252	9.4629	9.65399	8.98207	9.0345	9.59842	9.42559	9.09428	9.01434	258.326	629.783	582.397	505.007	980.299	686.689	730.128	531.642	0.00364328	0.0384725	0.411921	8.23e-05	0.00211737	0.137993	0.261162	0.743354	0.0497588	0.0666399	1.95493	1.55656	1.17907	2.82639	2.05803	0	0	0	1	0
An15g01740	An00g05968_at	similarity to succinate-semialdehyde dehydrogenase NAD(P)+ gabD - Escherichia coli	8.35478	8.25121	9.12538	8.78605	8.59435	8.74111	8.36886	8.87787	8.55828	8.51884	8.21583	8.28178	9.37556	9.29455	8.80744	8.62737	315.828	381.706	313.505	496.522	396.17	382.635	645.851	420.921	0.00205396	0.764416	0.122691	2.95e-05	0.0323004	0.10102	0.914039	0.488644	0.0224785	0.287408	1.57213	1.03789	1.22051	2.04494	1.33275	0	0	0	1	0
An07g03290	An00g06380_at	similarity to trans-2-enoyl-ACP reductase II fabK - Streptococcus pneumoniae	4.75318	4.56554	4.77621	4.73036	4.75375	5.28919	4.48724	4.30718	4.76565	4.69005	4.20403	4.4182	6.49237	6.26488	4.72732	4.67419	25.2701	27.0902	20.3313	26.9701	31.7706	20.5731	83.2066	26.0058	0.598656	0.207737	0.9235	5.59e-08	0.815865	0.934058	0.539705	0.97699	0.000162099	0.956325	1.06727	1.17277	1.01189	3.29269	1.02911	0	0	0	1	0
An16g05340	An00g06382_at	similarity to trans-2-enoyl-ACP reductase II fabK - Streptococcus pneumoniae	7.32196	7.10052	7.65213	7.29647	7.44107	7.77657	7.24325	7.42513	7.54348	7.51642	7.08356	7.50429	9.15763	8.96823	7.82058	7.61565	148.184	180.052	143.35	177.823	200.366	176.645	534.826	210.563	0.10041	0.321142	0.063284	2.66e-09	0.00414543	0.586258	0.64519	0.377565	1.93e-05	0.0945603	1.20002	1.11282	1.23226	3.60921	1.42096	0	0	0	1	0
An16g04520	An00g06749_at	strong similarity to 3-oxoacyl-ACP reductase Clkr27 - Cuphea lanceolata	4.55355	4.50881	4.90677	4.42374	4.98857	5.49036	4.98517	4.91773	4.90855	4.52658	5.23353	4.95945	6.06523	6.14474	4.84702	4.76104	23.1217	30.8791	34.5197	25.3735	32.1884	30.6665	68.831	27.9355	0.56302	0.79517	0.462926	4.45e-06	0.247279	0.924028	0.925809	0.775588	0.00460877	0.697908	1.09739	1.0424	0.888377	2.9769	1.2082	0	0	0	1	0
An17g01150	An00g06910_at	strong similarity to acyl-CoA dehydrogenase MCAD - Rattus norvegicus	5.52066	5.3249	6.21053	5.96231	6.2324	7.78207	6.91426	6.95158	6.57743	7.34825	6.37921	6.21548	7.66253	7.8377	6.09449	6.16159	42.8963	84.7367	100.2	67.9508	189.383	95.9047	215.286	69.9397	0.0114457	0.000145148	0.787849	4.03e-08	0.00791968	0.258167	0.0229088	0.928149	0.000146173	0.134077	1.58407	2.23495	0.957133	5.01877	1.63044	0	1	0	1	0
An02g02060	An00g06967_at	strong similarity to alcohol dehydrogenase of patent EP 0845532-A 19	5.92864	5.83946	6.94165	6.70999	6.5936	7.24112	6.31252	6.71424	6.71168	6.85419	6.65629	6.5987	7.35882	7.40337	6.74002	6.80093	59.0575	100.611	89.5367	113.442	132.299	100.878	166.698	109.173	0.000312477	0.0704729	0.409886	2.17e-06	0.000539778	0.0380986	0.340438	0.742174	0.00313897	0.0355984	1.92088	1.31495	1.12667	2.82264	1.84859	1	0	0	1	1
An01g12380	An00g07196_at	strong similarity to ATP-binding cassette transporter PMR1 - Penicillium digitatum	8.6974	8.62714	9.01207	9.15456	8.33086	9.65229	8.80272	9.25799	8.93681	9.12116	8.51202	8.57751	9.83426	9.92471	9.15778	9.17603	405.138	397.232	403.764	542.438	669.401	483.628	941.937	574.796	0.0819909	0.00450354	0.267184	7.3e-05	0.0410696	0.548731	0.101169	0.634486	0.0481249	0.325472	1.3389	1.68516	1.1978	2.32498	1.41877	0	0	0	1	0
An01g03350	An00g07331_at	strong similarity to C-8 sterol isomerase erg-1 - Neurospora crassa	7.79207	7.51533	8.29118	8.14945	7.75195	8.163	7.79995	8.16231	7.94714	7.83088	7.87123	7.72267	8.55482	8.71058	7.94022	7.93675	201.369	230.647	228.427	298.237	255.457	245.995	396.919	245.314	0.00284782	0.369842	0.51274	1.8e-05	0.0941414	0.120947	0.682615	0.806258	0.0174588	0.483332	1.48105	1.10757	1.07691	1.9711	1.21823	0	0	0	1	0
An18g01590	An00g07394_at	strong similarity to carnitine O-acetyltransferase cat2 - Candida tropicalis	5.49465	5.23664	6.24422	5.83142	6.31056	7.10163	5.28249	5.93574	5.64263	6.93426	5.32941	5.75418	6.85394	6.634	5.91456	5.93941	41.2306	62.9703	39.5595	65.6997	129.602	57.4788	107.186	60.8415	0.012084	0.000490197	0.0371374	3.1e-05	0.0308897	0.262959	0.0389105	0.311076	0.0224785	0.281682	1.59347	2.05814	1.45297	2.59967	1.47564	0	1	0	1	0
An15g01280	An00g07877_at	strong similarity to d3,d2-Enoyl-CoA Isomerase Eci1 - Saccharomyces cerevisiae	4.21631	4.01056	4.62871	4.60773	4.72777	5.49984	4.02893	5.29993	4.66758	5.03999	4.64629	4.64543	6.17356	5.94419	4.40622	4.36308	17.3088	25.9503	20.2186	24.5596	38.5837	31.3998	66.6656	20.8887	0.0711545	0.0437328	0.0273549	1.83e-06	0.313484	0.522211	0.274328	0.277936	0.00294531	0.753216	1.41891	1.48683	1.55302	3.85154	1.20682	0	0	0	1	0
An08g07520	An00g09552_at	strong similarity to levodione reductase lvr - Corynebacterium aquaticum	6.01043	5.86432	6.18261	6.22183	6.64211	7.43293	7.01989	7.05213	6.35242	7.1243	6.91933	6.55983	7.38061	7.54195	6.66266	6.47353	61.2815	90.3382	125.332	73.6299	155.268	111.893	176.226	94.8841	0.124714	0.00022927	0.331071	1.09e-07	0.00148176	0.623817	0.0284314	0.688083	0.000263859	0.055894	1.2015	1.71874	0.892775	2.87568	1.54833	0	1	0	1	0
An01g05030	An00g10197_at	strong similarity to patent WO200071679-A2 oxidoreductase OXRD-8 - Homo sapiens	6.33558	6.5087	6.63724	6.59287	6.14909	7.25832	6.51359	6.39185	6.44407	6.98145	6.27902	6.52899	7.46838	7.31275	6.56586	6.40025	85.7546	78.6068	84.2325	98.0234	139.091	88.0604	167.796	89.453	0.246502	0.000115721	0.694272	2.11e-05	0.708747	0.764223	0.0218142	0.894102	0.0184883	0.928928	1.14307	1.76945	1.04544	1.9567	1.04313	0	1	0	1	0
An08g05400	An00g10239_at	strong similarity to peroxisomal acetyl-CoA C-acyltransferase POT1 - Yarrowia lipolytica	6.76078	6.65333	6.46287	6.45377	6.16098	7.12947	6.73506	6.1773	6.56291	6.83447	6.26809	6.53112	9.10661	9.14931	6.73152	6.78946	104.478	82.25	90.6086	87.9321	126.41	81.8102	559.487	108.42	0.20267	0.00461165	0.442319	1.31e-09	0.778679	0.722491	0.102153	0.763582	1.9e-05	0.947363	0.841635	1.5369	0.902897	5.35508	1.03774	0	0	0	1	0
An04g00740	An00g11122_at	strong similarity to sterol carrier protein-X/sterol carrier protein-2 SCP2 - Homo sapiens	5.90996	6.30621	6.59109	6.15312	6.18348	7.27017	6.29154	6.05525	6.48211	6.80099	6.25091	6.22767	7.4044	7.48518	6.54765	6.51438	68.979	80.605	77.2374	82.8314	131.196	70.5932	174.223	92.4765	0.17844	0.00187546	0.49847	3.17e-06	0.0389365	0.693726	0.0718504	0.796623	0.00382819	0.316842	1.20082	1.62764	0.913976	2.52574	1.34065	0	0	0	1	0
An15g02830	An00g11669_at	strong similarity to the propionyl-CoA carboxylase beta chain precursor PCCB - Homo sapiens	4.04076	4.02691	4.3652	4.40228	4.19104	4.39823	4.2264	4.52765	4.50232	4.42169	4.70503	4.75797	5.00906	5.44106	4.33766	4.28959	16.3797	20.3461	22.096	20.8756	21.2583	24.9819	37.4024	19.8852	0.0563361	0.713851	0.312074	3.8e-06	0.119062	0.479965	0.890496	0.674294	0.00424409	0.534812	1.27448	1.04484	1.13061	2.28347	1.21402	0	0	0	1	0
An15g02820	An00g11718_at	strong similarity to the pyruvate carboxylase pcb - Homo sapiens	3.44108	3.37891	3.19477	3.36683	3.30618	3.27567	3.05329	3.43114	3.26763	3.19711	3.10701	3.26086	4.77015	4.61282	3.26285	3.16852	10.6295	9.76014	8.45703	9.71895	9.42434	10.1682	25.8391	9.29002	0.316084	0.690887	0.0496218	3.11e-08	0.139529	0.819818	0.87888	0.346291	0.000146173	0.572858	0.914341	0.965595	1.20234	2.4309	0.873988	0	0	0	1	0
An14g00990	An00g11952_at	strong similarity to trifunctional protein of the beta-oxidation fox-2 - Neurospora crassa	6.0916	6.25559	6.30728	6.13057	6.23473	6.6746	6.1496	6.17064	5.93042	6.35844	6.16171	6.09055	7.32654	7.38968	5.99546	6.00454	72.1834	67.7701	71.2913	74.4874	91.5521	70.0636	164.063	64.0002	0.767563	0.011331	0.870062	9.88e-07	0.267003	0.966742	0.152902	0.95925	0.00179259	0.715416	1.03192	1.35092	0.982779	2.27287	0.886634	0	0	0	1	0

## Sheet: 04D
			RMA expression data (log2 scale)																Mean (geometric) expression data (normal scale)								moderated t-statistic pValues					moderated t-statistic FDR values					Fold changes					UP(1)/DOWN(-1) regulated (at FDR < 0.05)
ORF	alias	annotation	061018MJA_ANIGERa_AR09.CEL	061018MJA_ANIGERa_AR10.CEL	061018MJA_ANIGERa_AR11.CEL	061018MJA_ANIGERa_AR12.CEL	101052-01.CEL	101052-02.CEL	101052-04.CEL	101052-05.CEL	101052-06.CEL	101052-07.CEL	101052-09.CEL	101052-10.CEL	061018MJA_ANIGERa_AR13.CEL	061018MJA_ANIGERa_AR14.CEL	090305MJA_ANIGERa_100760-23.CEL	090305MJA_ANIGERa_100760-24.CEL	NC1	NC2	NC3	mean CA	AbaA	FK506	FP	rlma.D	pValue 01	pValue 02	pValue03	pValue 04	pValue 05	qValue 01	qValue 02	qValue 03	qValue 04	qValue 05	FC 01	FC 02	FC 03	FC 04	FC 05	decide (FDR < 0.05) 01	decide (FDR < 0.05) 02	decide (FDR < 0.05) 03	decide (FDR < 0.05) 04	decide (FDR < 0.05) 05
An02g03160	An00g07908_at	strong similarity to developmental regulator flbA - Emericella nidulans	6.88497	6.80586	6.92259	7.01953	6.39243	6.72645	6.83055	6.78515	6.52524	6.82451	6.73446	7.14276	5.84453	5.72457	5.78358	5.73723	114.994	87.9637	110.087	125.458	109.553	124.841	55.1218	54.207	0.332792	0.0233539	0.168863	4.04e-07	3.03298e-07	0.830945	0.207243	0.545321	0.000836745	0.000880109	1.091	1.24543	1.13402	0.479345	0.471389	0	0	0	-1	-1
An14g01150	An00g08484_at	strong similarity to glycine dehydrogenase (decarboxylating) component P - Pisum sativum	8.46299	8.33115	7.91395	7.82531	9.02717	7.03805	9.30958	8.49473	8.41963	7.34788	9.41972	9.31486	6.8962	7.25343	8.118	7.86191	337.109	422.673	659.235	233.88	146.318	479.302	134.813	254.224	0.0409114	9.77962e-06	0.070146	4.85e-05	0.104892	0.422059	0.00858291	0.390666	0.0334774	0.50749	0.693782	0.346174	0.727058	0.399909	0.754131	0	-1	0	-1	0

## Sheet: 05U
			RMA expression data (log2 scale)																Mean (geometric) expression data (normal scale)								moderated t-statistic pValues					moderated t-statistic FDR values					Fold changes					UP(1)/DOWN(-1) regulated (at FDR < 0.05)
ORF	alias	annotation	061018MJA_ANIGERa_AR09.CEL	061018MJA_ANIGERa_AR10.CEL	061018MJA_ANIGERa_AR11.CEL	061018MJA_ANIGERa_AR12.CEL	101052-01.CEL	101052-02.CEL	101052-04.CEL	101052-05.CEL	101052-06.CEL	101052-07.CEL	101052-09.CEL	101052-10.CEL	061018MJA_ANIGERa_AR13.CEL	061018MJA_ANIGERa_AR14.CEL	090305MJA_ANIGERa_100760-23.CEL	090305MJA_ANIGERa_100760-24.CEL	NC1	NC2	NC3	mean CA	AbaA	FK506	FP	rlma.D	pValue 01	pValue 02	pValue03	pValue 04	pValue 05	qValue 01	qValue 02	qValue 03	qValue 04	qValue 05	FC 01	FC 02	FC 03	FC 04	FC 05	decide (FDR < 0.05) 01	decide (FDR < 0.05) 02	decide (FDR < 0.05) 03	decide (FDR < 0.05) 04	decide (FDR < 0.05) 05
An03g00330	An00g00009_at	hypothetical protein	6.48574	6.12977	6.82539	6.65941	6.41041	6.63115	6.78797	6.81843	6.45916	6.15568	5.91022	6.38774	6.75534	6.3185	7.31328	7.48342	79.218	86.5093	81.5208	107.069	84.064	97.2135	92.856	168.704	0.102807	0.870942	0.326254	0.374326	0.000550706	0.591177	0.955717	0.684714	0.999325	0.0356529	1.35158	0.971733	1.1925	1.17216	2.12962	0	0	0	0	1
An11g02590	An00g00057_at	strong similarity to peroxisomal membrane protein PMP27 - Saccharomyces cerevisiae	7.48814	7.37679	7.98995	7.89805	7.50874	8.2916	7.7933	7.68404	7.84473	8.15134	7.74477	7.89731	8.04457	7.85222	8.10016	7.95449	172.741	204.61	218.129	246.253	298.476	221.425	247.004	260.895	0.00191921	0.00116536	0.876228	0.00179634	0.000552557	0.0963679	0.0608851	0.962232	0.329912	0.0356529	1.42557	1.45876	1.01511	1.42992	1.51033	0	0	0	0	1
An01g13680	An00g00128_at	weak similarity to tolA protein - Escherichia coli	6.53683	6.46769	7.69715	7.39419	6.8155	7.10858	7.57081	7.62253	7.09725	7.30128	7.74936	7.56479	7.61905	7.23206	7.73012	7.33148	90.6514	124.188	202.263	186.841	147.537	193.16	171.915	184.925	2.23067e-05	0.171733	0.706744	8.12e-05	2.60859e-05	0.0104403	0.498933	0.899882	0.0497588	0.0111184	2.0611	1.18802	0.954997	1.89644	2.03996	1	0	0	1	1
An02g07250	An00g00153_at	arginase argA - Aspergillus niger	8.61729	8.1641	8.96842	8.8858	8.56775	9.71258	9.64519	9.60317	9.47688	9.57993	9.52203	9.69211	8.46583	8.52198	9.28079	9.29472	335.622	519.98	767.28	486.775	801.33	802.103	360.513	625.019	0.0243586	0.0107221	0.76942	0.637364	0.000785718	0.354085	0.149604	0.921082	0.999325	0.0422871	1.45037	1.54108	1.04539	1.07416	1.86227	0	0	0	0	1
An03g06550	An00g00191_at	glucan 1,4-alpha-glucosidase glaA - Aspergillus niger	3.71449	3.88333	3.47453	3.46757	3.71661	3.7336	3.47399	3.58981	3.43087	3.60231	3.36623	3.35514	3.46301	3.71563	4.4915	4.40699	13.9183	11.907	10.7043	11.0889	12.7106	11.0999	12.0363	21.8451	0.0315273	0.506286	0.710429	0.150503	0.000277238	0.385565	0.78249	0.90133	0.999325	0.0260941	0.796717	1.06749	1.03696	0.864785	1.56953	0	0	0	0	1
An01g03150	An00g00241_at	hypothetical protein	4.85911	4.77778	5.95572	5.41617	4.87973	5.83156	5.503	4.97763	4.77294	4.60531	5.33463	4.70104	6.09462	5.48043	6.80997	6.34117	28.2161	28.3708	42.7786	51.4802	37.2311	28.6276	55.2357	95.3772	0.0119263	0.216141	0.0755727	0.0060176	3.45038e-05	0.261859	0.547271	0.401496	0.544818	0.0124925	1.8245	1.3123	0.669203	1.95759	3.38024	0	0	0	0	1
An08g03600	An00g00247_at	hypothetical protein	7.78799	7.70159	8.4437	8.28142	7.88747	8.53821	8.45735	8.40951	8.4415	8.28538	8.55899	8.4172	8.16267	7.84328	8.67202	8.60379	214.493	286.916	364.095	329.14	340.568	340.936	256.529	398.353	0.00173995	0.149545	0.569089	0.133614	6.06486e-05	0.0922459	0.47333	0.833159	0.999325	0.0141927	1.5345	1.18699	0.936391	1.19598	1.85718	0	0	0	0	1
An02g07100	An00g00632_at	hypothetical protein	6.04981	5.81734	6.28553	6.25296	5.86111	6.41166	6.21543	6.26392	6.19779	6.34562	6.11648	6.28417	6.32565	5.94252	6.51466	6.5597	61.1201	65.3198	71.8021	77.1312	83.2075	77.3884	70.2333	92.8723	0.0414127	0.0348186	0.483974	0.202863	0.00112071	0.423139	0.247761	0.786953	0.999325	0.0497454	1.26196	1.27385	1.0778	1.1491	1.51951	0	0	0	0	1
An12g02660	An00g00762_at	hypothetical protein	4.90608	4.26352	6.41986	5.51891	4.11332	4.48009	4.28797	3.97549	4.80002	4.29306	4.15154	3.39325	4.26807	4.23266	6.52795	6.81313	23.9973	21.9579	18.6325	62.6563	20.9166	12.856	19.0321	101.867	0.00061345	0.83046	0.116678	0.314947	9.81141e-06	0.0551111	0.940324	0.478899	0.999325	0.0084397	2.61097	0.952574	0.689977	0.793094	4.24493	0	0	0	0	1
An04g10140	An00g00909_at	hypothetical protein	3.713	3.82481	4.1188	3.67496	3.66005	3.28812	3.72528	3.78871	3.95794	3.55567	3.60783	3.34774	3.8978	3.76188	5.38346	5.4566	13.6318	14.0159	12.6982	14.8963	10.7175	11.8616	14.2199	42.8145	0.504205	0.0559969	0.606763	0.74907	2.30519e-07	0.903933	0.303663	0.854216	0.999325	0.000880109	1.09276	0.764665	0.934119	1.04314	3.14079	0	0	0	0	1
An14g06460	An00g00927_at	hypothetical protein	6.85565	7.12255	7.47895	7.50572	6.98644	7.33364	7.62554	7.23914	6.88828	7.24152	7.73462	7.53665	7.37941	7.48874	7.7974	7.73569	127.037	122.561	205.085	180.06	156.236	167.486	172.934	217.753	0.00186941	0.0193801	0.0452813	0.00458225	3.32089e-05	0.0951696	0.191936	0.336501	0.48747	0.0124925	1.41739	1.27476	0.816666	1.36129	1.7141	0	0	0	0	1
An12g02480	An00g01094_at	hypothetical protein	4.34392	3.75033	5.60727	5.11328	3.77033	4.67566	4.43413	4.41387	4.00408	4.33777	4.60008	3.58756	4.11858	3.71537	5.50242	5.18865	16.5313	14.7967	22.8973	41.0774	22.7329	16.0079	15.1052	40.66	0.000733558	0.0651332	0.117979	0.682006	0.000807586	0.0587822	0.327982	0.481015	0.999325	0.0423357	2.48483	1.53635	0.69912	0.913737	2.45958	0	0	0	0	1
An01g05810	An00g01177_at	hypothetical protein	5.68551	5.32133	7.25423	6.88313	5.64094	7.40746	6.7738	6.26107	6.09016	6.61271	6.28375	5.9328	6.08615	5.68	7.19031	6.68426	45.3622	58.3052	92.333	134.241	128.898	68.4478	59.0176	122.555	0.000107965	0.00175507	0.173206	0.227934	0.000252681	0.0206648	0.0704389	0.547765	0.999325	0.0249398	2.95931	2.21074	0.741315	1.30103	2.7017	1	0	0	0	1
An01g05810	An00g01177_x_at	hypothetical protein	6.08767	5.75617	7.42797	7.13374	5.45039	7.5942	6.86183	6.74937	6.23372	7.09403	6.90332	6.83578	6.1327	6.05506	7.48344	6.89746	60.6282	57.3633	117.994	155.509	162.48	110.859	68.3032	146.063	0.000204116	7.58073e-05	0.752264	0.548185	0.000387609	0.0296152	0.0184859	0.916269	0.999325	0.0307204	2.56497	2.83247	0.939525	1.12659	2.40916	1	1	0	0	1
An16g07950	An00g01469_at	hypothetical protein	6.37253	6.41313	7.49113	5.58729	5.71714	7.36767	6.08902	4.86434	5.44356	5.64553	4.85968	4.72642	7.57232	5.28383	9.28199	9.51068	84.0297	47.8468	44.4574	93.0031	90.9249	27.7686	86.1081	673.872	0.835216	0.200257	0.341692	0.960021	0.000566383	0.980013	0.532039	0.695257	0.999325	0.0363613	1.10679	1.90034	0.624612	1.02473	8.01946	0	0	0	0	1
An09g06410	An00g01609_at	hypothetical protein	8.36671	8.48968	10.3006	9.968	9.44068	11.2452	9.85641	10.6749	9.92485	10.6053	9.65023	10.6449	9.35885	8.80313	9.46064	9.47438	344.46	821.867	863.062	1123.89	1944.54	1617.89	541.565	707.954	4.43858e-06	0.000137507	0.00215205	0.0178377	0.000712369	0.00402496	0.0229088	0.11377	0.784262	0.0403325	3.26275	2.366	1.8746	1.57221	2.05525	1	1	0	0	1
An07g04850	An00g01712_at	hypothetical protein	5.78462	5.8834	6.27964	5.5319	5.08362	5.87518	5.47553	5.22647	4.32138	5.13579	4.1081	4.5247	6.34613	5.42179	7.9797	7.87197	57.0442	26.0371	27.7001	59.9534	45.4273	29.3561	59.054	243.172	0.875537	0.0946949	0.854949	0.913159	0.000309509	0.984912	0.383532	0.953455	0.999325	0.0275666	1.051	1.74471	1.05978	1.03523	4.26288	0	0	0	0	1
An12g06000	An00g02108_at	hypothetical protein	5.97452	5.3143	7.29444	6.38881	6.40126	8.37838	8.28076	7.76134	8.06883	7.69237	7.46786	7.16504	6.88795	6.63583	7.63811	7.35876	50.019	150.649	234.64	114.692	262.354	176.459	108.525	180.823	0.018769	0.0987793	0.38043	0.0265891	0.000976302	0.319248	0.392784	0.72332	0.85524	0.0463971	2.29297	1.7415	0.752043	2.16968	3.61508	0	0	0	0	1
An04g00650	An00g02572_at	hypothetical protein	3.74574	4.54869	6.5766	7.25811	4.35317	5.6558	6.6789	6.31122	5.4002	6.07736	7.36274	6.70456	5.2175	4.60801	6.40754	6.02678	17.7189	29.3784	129.861	120.873	58.3467	91.0062	30.1222	74.3962	1.16154e-05	0.0373325	0.255238	0.097724	0.000239938	0.00648186	0.257756	0.627268	0.999325	0.0241755	6.82173	1.98604	0.700798	1.70001	4.1987	1	0	0	0	1
An04g00650	An00g02572_x_at	hypothetical protein	3.96222	4.97966	6.61618	7.13052	4.55961	6.11119	6.83835	6.2669	4.97844	6.12737	7.4943	6.84979	4.87859	4.19722	6.71823	6.10534	22.1762	27.2659	143.641	117.242	69.5162	94.2449	23.2298	85.1411	5.11047e-05	0.00677309	0.178587	0.878592	0.000410212	0.0167971	0.121622	0.553422	0.999325	0.0314767	5.28685	2.54956	0.656113	1.04751	3.8393	1	0	0	0	1
An01g00750	An00g02858_at	hypothetical protein	8.29708	7.9135	9.39815	8.79945	8.82985	10.2415	10.533	9.5816	9.9661	9.72798	10.5661	9.12159	7.42965	7.41698	9.80848	9.55031	275.381	674.64	1498.76	548.291	1013.23	653.296	171.649	819.954	0.00878207	0.0959375	0.002459	0.0566497	0.000244526	0.22705	0.386333	0.118963	0.948795	0.0244678	1.99102	1.50188	0.435891	0.623314	2.97752	0	0	0	0	1
An12g03640	An00g03022_s_at	hypothetical protein [truncated ORF]	4.94036	5.05158	5.53743	5.62651	6.51161	6.37415	6.76273	6.37994	6.43228	6.47417	6.72096	6.49431	5.58883	5.88665	6.02693	6.14677	31.9107	88.7667	107.028	47.9005	85.8747	86.6499	53.362	67.971	0.000240763	0.702698	0.0253208	2.17e-05	2.13408e-07	0.0323447	0.885252	0.272818	0.0184883	0.000880109	1.50108	0.96742	0.809599	1.67223	2.13004	1	0	0	1	1
An18g02020	An00g03070_at	putative disulfide isomerase tigA - Aspergillus niger	9.73574	9.29755	10.367	10.2475	9.3903	9.797	9.40726	9.67607	9.62746	9.95451	9.41548	9.93545	10.1011	9.95607	10.3025	10.1378	732.479	728.549	680.934	1267.05	939.503	895.008	1044.49	1192.81	0.000104682	0.029011	0.0202784	0.00419794	0.000321786	0.0206648	0.228637	0.248916	0.468886	0.0282957	1.72981	1.28955	1.31438	1.42596	1.62846	1	0	0	0	1
An08g02250	An00g03539_at	questionable ORF [putative sequencing error]	7.52558	7.10691	7.79178	7.77727	7.9283	7.86355	8.34418	7.96757	8.08456	7.97363	8.07583	7.46641	7.55368	7.49481	8.05867	8.15769	159.371	257.143	296.113	220.483	241.955	210.4	184.087	275.934	0.013965	0.609871	0.0103661	0.236051	0.000277913	0.281806	0.837668	0.196239	0.999325	0.0260941	1.38346	0.940933	0.710539	1.15508	1.73139	0	0	0	0	1
An14g00010	An00g03554_at	secretion related GTPase srgA - Aspergillus niger	7.62246	8.06759	8.86013	9.06471	7.46507	8.80876	8.97058	8.4769	8.07729	8.96607	9.2129	8.98196	8.23947	7.96104	9.01607	8.75478	229.926	218.453	545.615	498.835	473.563	424.444	274.423	472.912	0.00046295	0.000467273	0.170079	0.326163	0.000860351	0.0492709	0.0385208	0.545585	0.999325	0.043411	2.16955	2.1678	0.777918	1.19353	2.0568	1	1	0	0	1
An09g06790	An00g03555_at	secretion related GTPase srgB - Aspergillus niger	10.009	9.98652	10.6822	10.5891	10.334	10.9515	10.7436	10.6023	10.6141	10.91	10.664	10.6702	10.3458	10.1004	10.7142	10.7262	1022.42	1422.33	1667.91	1590.94	1952.01	1591.59	1195.25	1686.93	0.00028126	0.00424887	0.626353	0.117998	8.36658e-05	0.0362245	0.0997521	0.862789	0.999325	0.0161757	1.55605	1.3724	0.954246	1.16905	1.64994	1	0	0	0	1
An08g06390	An00g03568_at	similarity to 3-hydroxyisobutyrate dehydrogenase, mmsB - Pseudomonas aeruginosa	6.55736	6.41139	8.08228	7.42584	6.11744	7.85463	7.73725	7.20343	6.94798	7.42994	7.21713	7.01114	6.75861	6.5912	8.43819	7.9991	89.5349	92.5854	178.18	215.876	199.782	137.882	102.175	297.892	0.00032944	0.00106738	0.198808	0.499338	1.35324e-05	0.0395028	0.0578902	0.574145	0.999325	0.00934957	2.41109	2.15782	0.773833	1.14118	3.3271	1	0	0	0	1
An12g02650	An00g03601_at	similarity to 24-sterol C-methyltransferase ESMT1 - Zea mays	9.31479	6.22024	11.068	10.2966	6.4466	10.0225	9.39965	8.5375	8.58574	8.89566	8.08804	8.0532	7.86268	7.42843	11.5493	11.1218	217.899	183.06	428.705	1643.17	703.825	314.159	200.236	2584.3	0.00221873	0.0269363	0.580114	0.879846	0.000414272	0.105772	0.221051	0.839417	0.999325	0.0314767	7.54095	3.84478	0.732809	0.918938	11.8601	0	0	0	0	1
An09g00420	An00g03606_at	similarity to 2-haloacid halidohydrolase IVa - Burkholderia cepacia	6.66531	6.22641	8.0305	7.00283	6.55744	7.73722	7.44544	6.89262	6.55311	7.0416	6.86785	7.01017	6.75142	6.16012	8.39984	7.83972	87.1762	94.0448	142.681	183.122	167.661	123.759	87.7768	278.162	0.00453914	0.0203023	0.533171	0.97585	0.000103823	0.155351	0.194561	0.813288	0.999325	0.0173146	2.1006	1.78278	0.867386	1.00689	3.1908	0	0	0	0	1
An18g03080	An00g03651_at	similarity to 6-hydroxy-d-nicotine oxidase 6-HDNO - Arthrobacter oxidans	4.38357	4.0136	5.07683	4.05177	3.53382	4.56201	4.30195	3.5798	3.57266	3.98436	3.34007	3.16029	4.86498	3.73485	6.76333	7.28908	18.3611	11.739	14.1332	23.6587	19.3356	10.3391	19.6972	130.346	0.367368	0.0871161	0.269662	0.800292	2.96092e-06	0.850239	0.371541	0.637115	0.999325	0.00477333	1.28852	1.64712	0.73155	1.07277	7.09904	0	0	0	0	1
An07g02360	An00g03660_at	similarity to 6-hydroxy-D-nicotine oxidase 6-HDNO - Arthrobacter oxidans	5.42555	5.27329	5.98435	4.41108	4.59323	3.5598	4.22213	3.85434	3.70912	3.90224	4.00681	3.80575	6.8688	4.76398	8.10334	7.9001	40.7695	17.7676	17.3212	36.7002	13.2785	14.2219	56.3518	256.305	0.784051	0.451653	0.608534	0.4039	0.000194992	0.969411	0.744917	0.854882	0.999325	0.0217284	0.900186	0.747345	0.821068	1.3822	6.28669	0	0	0	0	1
An08g03610	An00g03720_at	similarity to acid sphingomyelinase phosphodiesterase ASM1 - Homo sapiens	4.44671	5.04974	5.48306	5.23305	5.21758	6.17243	5.89953	5.36466	5.42235	5.82372	6.14751	6.06092	4.94802	4.80115	5.70622	5.6601	26.8756	39.9455	65.052	41.0143	63.9146	52.4471	29.3358	51.381	0.0172079	0.00937744	0.192904	0.587573	0.000926617	0.310089	0.140121	0.569005	0.999325	0.0451151	1.52608	1.60005	0.806233	1.09154	1.91181	0	0	0	0	1
An04g02970	An00g04078_at	similarity to dimethylaniline monooxygenase FMO - Sus scrofa domestica	5.00195	5.0471	6.09567	4.80783	5.02506	5.86564	5.09685	4.07342	4.39922	5.0786	4.658	4.55698	6.44811	5.21384	7.29194	8.03671	32.5487	26.2117	29.3935	43.7663	44.3887	19.9069	56.9243	202.857	0.367085	0.118698	0.239804	0.0994372	3.7111e-05	0.850239	0.429045	0.614937	0.999325	0.0124925	1.34464	1.69347	0.677255	1.74889	6.23242	0	0	0	0	1
An09g00620	An00g04180_at	similarity to estradiol 17-beta-dehydrogenase HSD17B1 - Rattus norvegicus	5.17939	5.22367	5.51346	5.08943	5.12014	5.1335	4.70478	4.87488	4.92944	4.96256	4.43842	5.50484	5.40363	5.07226	6.22095	6.65918	36.7974	32.5546	23.7787	39.4362	33.0832	36.5009	37.7381	86.8266	0.649338	0.915494	0.0115751	0.867984	3.67538e-05	0.946764	0.969484	0.201756	0.999325	0.0124925	1.07171	1.01624	1.53502	1.02556	2.35958	0	0	0	0	1
An13g00610	An00g04373_at	similarity to human secreted protein with SEQ ID NO: 128 from patent WO200061627-A - Homo sapiens	5.83344	6.05985	6.13018	6.2115	6.56245	6.73494	6.78721	6.92371	7.03256	6.65361	7.20993	6.6777	6.41133	6.14846	6.68879	6.67777	61.6763	111.238	127.873	72.0455	103.556	111.485	77.7028	102.77	0.217454	0.562222	0.273701	0.0748496	0.000713722	0.744051	0.813451	0.64209	0.997667	0.0403325	1.16812	0.930944	0.871837	1.25985	1.66628	0	0	0	0	1
An01g01430	An00g04386_at	similarity to hydroquinone oxidase mcrA - Streptomyces lavendulae	6.44697	6.08018	6.49652	6.18494	6.52989	6.4435	6.35318	5.4811	6.02706	6.21444	6.03558	5.98968	6.3732	5.64901	7.2525	7.60112	76.8289	77.6263	73.2309	81.0493	80.3913	53.275	64.4947	172.065	0.765461	0.845071	0.0906437	0.335857	0.000351696	0.966301	0.945874	0.430916	0.999325	0.0293262	1.05493	1.03562	0.727493	0.839459	2.23959	0	0	0	0	1
An01g14840	An00g04772_at	similarity to hypothetical protein SC4B10.33 - Streptomyces coelicolor	5.18942	4.70901	6.48139	5.64355	4.4436	5.49703	5.29268	5.42079	5.13781	5.17299	4.84704	4.8561	5.1224	4.76998	7.09263	6.71789	30.8932	27.6787	33.5877	66.8322	40.3644	35.223	30.8284	119.865	0.00175911	0.0836613	0.818649	0.991922	7.27023e-06	0.0924741	0.365763	0.939104	0.999452	0.0084397	2.16333	1.45832	1.04869	0.997905	3.87998	0	0	0	0	1
An07g07780	An00g05195_at	similarity to mitochondrial H+-transporting ATP synthase inhibitor precursor INH1 - Saccharomyces cerevisiae	6.46988	6.39652	7.7395	7.13922	7.5099	8.35711	8.27003	8.09271	8.0043	7.94148	8.05757	7.44606	7.44886	6.77121	7.63359	7.54518	86.4146	216.332	286.78	173.569	283.912	218.182	138.145	192.589	0.0015007	0.152542	0.150392	0.0199878	0.000464745	0.0870947	0.476297	0.524603	0.814617	0.0329662	2.00856	1.31239	0.760799	1.59863	2.22867	0	0	0	0	1
An13g00980	An00g05250_at	similarity to mucin-like protein MUC1 - Saccharomyces cerevisiae	5.98021	6.04057	6.83672	6.55673	6.38916	7.05563	5.70123	6.06896	6.05357	6.64437	5.85543	6.22403	6.74024	6.18466	7.06703	6.92043	64.4625	74.6136	54.8845	103.732	115.36	70.8403	88.1843	127.445	0.00255258	0.00476927	0.0719412	0.0311415	0.0001109	0.114558	0.103455	0.393686	0.86541	0.0178484	1.60919	1.5461	1.29071	1.36799	1.97703	0	0	0	0	1
An11g06170	An00g05261_at	similarity to mu-crystallin homolog (nadp-regulated thyroid-hormone binding protein) Crym - Homo sapiens	5.02962	4.64113	5.37517	5.31363	5.32752	5.85477	5.621	5.39064	5.04588	5.45529	5.49702	5.21462	5.01035	4.86324	5.82374	5.4276	28.5491	36.421	47.1443	40.6279	50.3888	39.4686	30.6283	49.3737	0.0194027	0.0293592	0.20748	0.609969	0.00100741	0.320715	0.22953	0.581482	0.999325	0.0474191	1.42309	1.38351	0.837186	1.07283	1.72943	0	0	0	0	1
An01g08670	An00g05377_at	similarity to nucleolin C23 - Cricetulus griseus	3.73107	3.73285	3.80792	3.4577	3.44645	3.23261	3.73761	3.47736	3.20996	3.35326	3.45598	4.12314	3.81923	3.50264	4.84655	4.70492	13.2871	10.0436	12.0988	12.4047	9.80102	13.9312	12.6489	27.3931	0.618276	0.85877	0.312882	0.72058	7.71562e-05	0.940239	0.951515	0.675436	0.999325	0.0155708	0.933586	0.975846	1.15145	0.951963	2.06162	0	0	0	0	1
An11g01390	An00g05452_at	similarity to phosphoglycerate dehydrogenase serA - Bacillus subtilis	6.47982	6.25601	7.03735	6.93035	6.84174	7.62456	7.27701	7.56983	7.01868	7.44914	7.16119	7.12782	6.93192	6.84375	6.99443	6.9487	82.5911	121.955	148.992	126.575	185.703	163.011	118.425	125.502	0.000705481	0.000803301	0.386457	0.00272812	0.000837607	0.0587822	0.0495961	0.727818	0.39359	0.0430952	1.53255	1.52271	1.09409	1.43388	1.51956	0	1	0	0	1
An04g04390	An00g05459_at	similarity to phthalate ester hydrolase pehA - Arthrobacter keyseri	8.73528	7.45858	10.1642	9.58692	7.85432	9.54682	9.52523	9.41438	9.27443	9.01144	9.0032	9.12056	10.0372	9.38566	10.2628	9.85456	273.791	378.559	614.903	939.381	621.293	616.291	838.372	1066.52	0.000905922	0.119083	0.994099	0.0019712	0.000385029	0.0663839	0.429583	0.997497	0.343127	0.0306945	3.43101	1.64121	1.00226	3.06209	3.89537	0	0	0	0	1
An16g01900	An00g05503_at	similarity to predicted protein An04g06980 - Aspergillus niger	4.42773	4.22273	4.11278	3.91531	4.45153	3.88268	3.86006	3.62843	4.02271	4.11176	3.85801	4.37661	4.63533	3.95261	5.23087	5.51875	20.0458	18.8582	14.5106	16.1566	15.9692	16.028	19.6162	41.4935	0.219818	0.339266	0.563776	0.899392	0.000596192	0.745586	0.66003	0.83086	0.999325	0.0368092	0.805981	0.846803	1.10457	0.978566	2.06993	0	0	0	0	1
An01g14820	An00g05574_at	similarity to probable membrane protein YNL283c- Saccharomyces cerevisiae	5.24515	4.72524	8.46833	5.12724	4.44978	6.22304	6.12668	6.33626	6.76077	4.92757	4.69044	5.10191	5.79435	5.13517	9.90302	8.88457	31.6734	48.6806	42.4756	111.259	47.6797	52.6764	44.1629	672.688	0.063541	0.974028	0.736368	0.604062	0.000198267	0.499142	0.991252	0.910591	0.999325	0.0217284	3.51271	0.97944	1.24016	1.39432	21.2383	0	0	0	0	1
An16g08100	An00g05596_at	similarity to probable ureidoglycolate hydrolase SPAC19G12.04 - Schizosaccharomyces pombe	6.01685	5.70298	6.93219	6.51683	5.52083	6.60506	6.46149	6.66852	6.12448	6.82079	6.27023	6.23818	6.34192	6.18195	7.03018	6.74178	58.0778	56.597	82.4735	105.75	104.904	87.6301	76.7415	118.273	0.000821243	0.000639065	0.67974	0.0720101	0.000173727	0.0629399	0.0435967	0.888657	0.997341	0.0205557	1.82083	1.85353	1.06252	1.32136	2.03646	0	1	0	0	1
An12g07770	An00g05623_at	similarity to protein fragment SEQ ID NO: 6347 patent EP1033405-A2 - Arabidopsis thaliana	7.8383	7.28855	8.27651	8.12338	7.05395	8.02171	8.15352	7.94985	7.62792	8.01557	7.87308	8.06168	7.81447	7.39971	8.46441	8.43648	189.155	162.122	258.37	294.055	259.329	257.025	194.968	349.814	0.00631081	0.0041384	0.970602	0.830911	0.000490946	0.188791	0.0985025	0.989911	0.999325	0.0337589	1.55457	1.5996	0.994794	1.03073	1.84935	0	0	0	0	1
An06g01890	An00g05641_at	similarity to protein kinase C inhibitor (mPKCI) - Mus musculus	8.85461	9.13422	9.55077	9.31236	9.22972	9.6203	9.49447	9.67269	9.56855	9.53343	9.75183	9.50856	9.28988	8.74407	9.80107	9.63306	510.021	675.185	788.598	690.532	763.701	771.019	518.06	841.643	0.0271882	0.335929	0.858101	0.901257	0.00104535	0.366865	0.656541	0.955209	0.999325	0.0479968	1.35393	1.1311	0.977708	1.01576	1.65021	0	0	0	0	1
An11g01240	An00g05663_at	similarity to protein required for filamentous growth DFG5 - Saccharomyces cerevisiae	5.69004	6.18364	5.84707	4.8601	5.20683	4.01552	4.92649	4.87154	4.58645	4.43698	4.82273	4.3495	6.45825	5.83126	7.57579	7.78504	61.2584	29.7876	29.3362	40.8874	18.7167	24.429	70.7547	205.133	0.0823844	0.0492	0.412756	0.517237	5.23577e-05	0.548731	0.288538	0.744482	0.999325	0.0136958	0.667457	0.628339	0.832723	1.15502	3.34865	0	0	0	0	1
An08g06610	An00g05705_at	similarity to putative GTP-binding protein ychF - Escherichia coli	7.54533	7.55577	8.06065	8.07575	7.03036	7.73361	8.15257	7.79945	7.27292	7.6492	8.36569	8.12957	7.72882	7.46172	8.07653	8.1624	187.475	142.187	306.37	268.393	206.701	249.779	193.376	278.101	0.00207371	0.00149741	0.0518882	0.753176	0.000976666	0.10149	0.06644	0.352134	0.999325	0.0463971	1.43162	1.45373	0.815286	1.03148	1.4834	0	0	0	0	1
An07g08360	An00g05742_at	similarity to pyrazinamidase/nicotinamidase pncA - Escherichia coli	6.19601	6.03171	6.68715	6.8552	6.20306	7.25936	6.88369	7.07745	6.78522	7.11292	6.96576	6.83704	6.7027	6.55425	7.03689	7.01552	69.2557	90.1427	121.493	109.226	145.628	124.262	98.9392	130.346	0.00119183	0.000776726	0.846658	0.00704447	5.65499e-05	0.0763949	0.0485755	0.950713	0.574403	0.0136958	1.57715	1.61552	1.02279	1.42861	1.8821	0	1	0	0	1
An12g04640	An00g05879_at	similarity to sequence 28 from Patent WO0032789	6.74878	6.71229	7.56045	7.1796	6.96435	7.70519	7.38437	7.4739	7.19747	7.28119	7.35916	7.29505	7.0306	6.90268	7.72784	7.55955	106.192	135.384	165.624	165.424	180.167	167.089	125.074	199.977	0.00120979	0.0216655	0.938142	0.163207	4.28074e-05	0.0766502	0.200603	0.980444	0.999325	0.0129394	1.55778	1.33079	1.00885	1.17781	1.88316	0	0	0	0	1
An07g05800	An00g05910_at	similarity to signal recognition particle protein srp14 - Canis familiaris	4.59846	4.5867	5.50843	5.19078	5.30181	6.39151	5.9621	5.98532	5.43462	6.38695	6.07867	6.27903	4.93969	5.1222	5.32355	5.31174	24.1271	41.3041	64.9108	40.7748	83.8202	70.1407	32.6937	39.8815	4.27259e-05	1.39536e-06	0.415501	0.00497252	6.70261e-05	0.0154977	0.00674844	0.746009	0.508073	0.0148192	1.69	2.02934	1.08057	1.35506	1.65298	1	1	0	0	1
An05g00140	An00g05911_at	similarity to signal recognition particle receptor, beta chain SRP102 - Saccharomyces cerevisiae	7.71346	7.59963	8.55352	8.38746	7.69356	8.33184	8.06464	8.40365	7.97626	8.02707	7.91629	8.05846	8.9432	8.68082	8.5655	8.56597	201.767	228.32	254.314	354.709	289.909	300.465	449.449	378.916	0.000113678	0.0452746	0.148248	2.38e-06	3.6283e-05	0.0206648	0.278573	0.521943	0.00313897	0.0124925	1.75801	1.26975	1.18147	2.22756	1.87799	1	0	0	1	1
An07g06340	An00g05920_at	similarity to skin cell transmembrane protein of patent WO9955865-A1 - Rattus spec.	9.14622	8.98195	9.9475	9.7632	9.33457	9.81583	9.69941	9.80847	9.58413	9.96818	9.97813	10.0056	9.53824	9.45188	9.88389	9.74231	535.257	703.961	915.726	926.308	950.148	960.084	721.602	899.574	9.73879e-05	0.0117734	0.658073	0.0120432	0.000167469	0.0206648	0.154862	0.878646	0.736316	0.0204185	1.73058	1.34972	1.04844	1.34814	1.68064	1	0	0	0	1
An01g13390	An00g06062_s_at	similarity to the EST y6f10a1.r1 - Emericella nidulans	5.10088	5.18714	6.00167	5.90995	6.17981	6.46295	6.63679	5.97895	6.47171	6.45543	6.69306	6.30348	5.93941	5.5645	5.82337	5.94536	35.3591	80.2128	101.471	62.0695	87.9852	70.5811	53.8903	59.0704	5.75094e-05	0.379248	0.00283623	0.000877054	0.00014578	0.0167971	0.690749	0.124578	0.234733	0.0194048	1.7554	1.0969	0.695581	1.52409	1.67059	1	0	0	0	1
An13g04070	An00g06093_at	similarity to the hypothetical protein An01g06330 - Aspergillus niger	5.28678	5.09409	5.18178	4.80521	5.09454	4.76219	4.76742	4.3988	4.43914	4.42095	4.32668	4.20779	5.44001	4.87171	6.54368	6.7627	36.5154	27.2246	23.3775	31.8561	24.1102	19.7434	35.6508	100.649	0.485798	0.534353	0.390341	0.901838	8.47303e-05	0.899445	0.798463	0.730572	0.999325	0.0161757	0.8724	0.885602	0.844545	0.976321	2.75634	0	0	0	0	1
An01g10900	An00g06240_at	similarity to the la costa protein lcs - Drosophila melanogaster	6.91352	6.23294	6.69593	6.60321	6.49159	7.3693	6.85131	7.32473	6.86352	8.27413	6.73834	6.88838	6.84478	6.96848	8.14585	8.12831	95.2222	102.363	111.031	100.397	226.241	137.811	119.978	281.518	0.774184	0.000527508	0.25133	0.221294	2.3932e-05	0.9675	0.0407107	0.625379	0.999325	0.0111184	1.05434	2.21018	1.24119	1.25998	2.95643	0	1	0	0	1
An14g00890	An00g06271_at	similarity to the nucleolar phosphoprotein p130 - Homo sapiens	4.82574	5.59707	5.4837	5.49646	5.78962	5.72865	5.42666	5.10036	5.60526	5.7835	5.97368	5.49969	5.40247	5.3135	6.13054	6.0788	37.05	51.892	51.9903	44.9447	54.0446	39.3974	41.0122	68.8158	0.218848	0.790872	0.085142	0.51003	0.000904585	0.745201	0.92434	0.419323	0.999325	0.0444265	1.21308	1.04148	0.757784	1.10694	1.85738	0	0	0	0	1
An04g01310	An00g06298_at	similarity to the protein involved in regulation of the inositol biosythesis Scs2 - Saccharomyces cerevisiae	8.39325	8.53923	8.95495	8.84343	9.12789	9.28972	8.96305	8.98841	9.00693	9.36921	8.7657	9.09732	8.91356	8.67871	9.10374	9.06096	353.665	536.491	466.061	477.445	643.351	527.44	444.53	542.076	0.00426606	0.0600633	0.1864	0.0217099	0.000237363	0.150936	0.315061	0.562366	0.822427	0.0240832	1.34999	1.19918	1.1317	1.25693	1.53274	0	0	0	0	1
An15g06120	An00g06379_at	similarity to TRAF5 - Mus musculus	5.61238	5.76309	5.78334	6.01887	5.79258	5.69852	5.51318	5.55731	5.8685	5.72189	5.84083	5.31397	6.17437	6.37866	6.42303	6.29045	51.544	56.9072	51.1621	59.76	52.3533	43.2803	77.521	81.9539	0.196654	0.457968	0.147177	0.00199144	0.000704693	0.712957	0.748027	0.520572	0.343127	0.0403325	1.1594	0.919976	0.845945	1.50398	1.58998	0	0	0	0	1
An05g00810	An00g06486_at	similarity to tubulin-specific chaperone A TBCA - Oryctolagus cuniculus	5.52829	5.4522	7.41484	7.30542	5.20013	6.67141	7.41183	6.43239	5.86505	6.8383	7.41661	6.48201	6.11394	5.32096	7.57344	7.00532	44.9499	46.2887	170.57	164.293	107.998	87.8642	52.6168	156.43	6.30884e-06	0.000501028	0.00353986	0.425761	9.82227e-06	0.00508527	0.0390828	0.131194	0.999325	0.0084397	3.65503	2.33313	0.515121	1.17056	3.48011	1	1	0	0	1
An15g02280	An00g06553_at	similarity to WW domain-containing oxidoreductase WOX1 - Mus musculus	7.47618	7.46599	7.62484	7.55027	7.33906	7.72902	7.62941	7.81071	7.68258	7.5671	7.76123	7.47049	7.55633	7.40571	8.08618	8.13826	177.428	182.382	207.262	192.346	200.583	199.549	178.654	276.709	0.441087	0.365869	0.715307	0.947082	0.000552316	0.88102	0.679674	0.903489	0.999325	0.0356529	1.08408	1.0998	0.962785	1.00691	1.55956	0	0	0	0	1
An02g04320	An00g06593_at	strong similarity replication factor C 38-kDa subunit RFC3 - Homo sapiens	7.02811	7.28555	7.55323	7.48285	6.75585	7.52445	7.74783	6.99563	6.83395	7.43155	7.9721	7.89853	7.21068	7.08922	8.21224	7.91743	142.699	111.037	232.319	183.297	178.28	174.499	142.02	267.768	0.109056	0.00566017	0.0704107	0.974556	0.000642648	0.602295	0.111885	0.390964	0.999325	0.0382139	1.2845	1.60558	0.751119	0.995243	1.87645	0	0	0	0	1
An02g07040	An00g06597_at	strong similarity to 20S proteasome subunit SCL1 - Saccharomyces cerevisiae	8.12736	8.35734	8.81611	8.66389	8.10104	9.01601	8.74834	8.62433	8.38099	8.82811	8.75299	8.61171	8.68443	8.45158	8.92644	8.88766	302.827	302.547	430.737	427.566	485.073	392.9	379.512	480.053	0.00223955	0.000146841	0.343374	0.029589	0.000185866	0.106188	0.0229088	0.69657	0.860186	0.0214026	1.41192	1.6033	0.912158	1.25323	1.58524	0	1	0	0	1
An04g00040	An00g06614_at	strong similarity to [acyl-carrier-protein] S-malonyltransferase fabD - Bacillus subtilis	5.12825	5.29867	5.70709	5.89868	4.60225	5.71912	5.79965	5.65268	4.93803	6.04413	5.84059	5.84293	5.3727	4.906	6.15138	6.02147	37.1029	27.287	56.4977	55.8267	58.9584	53.7355	35.2451	67.9511	0.00413674	1.21919e-05	0.684879	0.677561	0.000155035	0.148197	0.00884464	0.891371	0.999325	0.0200839	1.50465	2.16068	0.951109	0.949931	1.83142	0	1	0	0	1
An08g02790	An00g06654_at	strong similarity to 19S proteasome interacting protein Nas6p - Saccharomyces cerevisiae	6.87962	6.49922	7.4012	7.14368	6.28029	6.90018	7.4775	7.1639	6.41361	6.8628	7.23835	7.33401	6.99148	6.81419	7.43475	7.36647	103.209	81.3997	164.043	154.604	117.906	152.108	119.663	168.968	0.00471718	0.00830238	0.545517	0.24443	0.00105656	0.160379	0.132968	0.820028	0.999325	0.0483586	1.49798	1.44848	0.927247	1.15943	1.63715	0	0	0	0	1
An13g01210	An00g06679_at	strong similarity to 20S proteasome subunit pre3 - Saccharomyces cerevisiae	8.78278	8.42239	9.63668	9.60572	8.70942	9.8175	9.88761	9.41114	9.07864	9.80781	9.74275	9.48647	9.01088	8.88529	9.47247	9.5347	388.719	475.739	900.874	787.535	899.299	698.833	493.903	725.879	2.06373e-05	6.21596e-05	0.045295	0.0573017	7.58702e-05	0.00998089	0.0179167	0.336501	0.948795	0.0155708	2.02597	1.89032	0.775728	1.27059	1.86736	1	1	0	0	1
An13g00620	An00g06810_at	strong similarity to 80K protein H precursor G19P1 - Homo sapiens	8.01284	7.98775	8.91284	8.80266	8.22174	9.00945	8.70868	8.86156	8.68492	9.11175	8.62878	9.06168	8.69939	8.3365	8.85041	8.78434	256.052	350.515	406.955	463.925	533.966	498.56	366.571	451.122	6.86823e-05	0.00158928	0.0838477	0.00510218	0.000111945	0.0178009	0.0668305	0.417054	0.51408	0.0178484	1.81184	1.52337	1.2251	1.43162	1.76184	1	0	0	0	1
An08g10600	An00g06837_at	strong similarity to ABC transporter ATM1 - Saccharomyces cerevisiae	7.33938	7.19112	7.82705	7.71013	7.53799	8.15867	7.4202	7.51945	7.45401	8.09839	7.30295	7.47554	7.23036	7.12134	7.88571	7.77156	153.836	180.518	164.458	218.061	279.854	180.705	144.593	227.329	0.00121724	0.000157985	0.300895	0.491825	0.000465552	0.0767866	0.0236309	0.665703	0.999325	0.0329662	1.41749	1.55028	1.09879	0.939915	1.47774	0	1	0	0	1
An01g05290	An00g06897_at	strong similarity to actin-capping protein beta chain - Gallus gallus [possible sequencing error]	8.53704	8.43035	9.14506	9.0244	8.87416	9.51029	9.28269	8.96125	9.14789	9.37843	9.10834	9.13023	8.86635	8.68291	9.17012	9.0188	357.97	515.926	586.309	542.972	696.682	528.493	437.952	546.646	0.000537923	0.006545	0.293395	0.0514552	0.000466488	0.0520315	0.120509	0.658143	0.930732	0.0329662	1.51681	1.35035	0.90139	1.22343	1.52707	0	0	0	0	1
An13g01960	An00g06962_at	strong similarity to alcohol dehydrogenase alkJ - Pseudomonas putida	7.39816	7.58082	7.63659	7.09045	6.80281	7.04328	7.29809	7.5115	6.75408	6.73183	6.48383	6.74008	7.83994	6.98663	9.00489	9.34558	179.705	109.778	118.682	164.68	118.402	139.661	170.459	578.123	0.685355	0.725442	0.453127	0.806042	5.56944e-05	0.950138	0.895477	0.768993	0.999325	0.0136958	0.91639	1.07856	1.17677	0.948551	3.21707	0	0	0	0	1
An02g02060	An00g06967_at	strong similarity to alcohol dehydrogenase of patent EP 0845532-A 19	5.92864	5.83946	6.94165	6.70999	6.5936	7.24112	6.31252	6.71424	6.71168	6.85419	6.65629	6.5987	7.35882	7.40337	6.74002	6.80093	59.0575	100.611	89.5367	113.442	132.299	100.878	166.698	109.173	0.000312477	0.0704729	0.409886	2.17e-06	0.000539778	0.0380986	0.340438	0.742174	0.00313897	0.0355984	1.92088	1.31495	1.12667	2.82264	1.84859	1	0	0	1	1
An15g02200	An00g06970_at	strong similarity to alcohol oxidase AOD1 - Candida boidinii	4.95539	4.73852	6.16987	4.83359	4.77039	5.50668	5.34746	4.7493	4.86576	4.91065	4.83596	4.55849	5.3935	4.71518	6.6844	6.62101	28.7792	28.2088	34.1002	45.3092	36.9797	25.1746	33.2283	100.615	0.0754323	0.272587	0.221109	0.554463	9.20502e-05	0.534398	0.598966	0.595299	0.999325	0.0164883	1.57437	1.31093	0.738254	1.15459	3.4961	0	0	0	0	1
An17g00390	An00g07083_at	strong similarity to aminopeptidase of patent WO9628542-A1 - Aspergillus oryzae	6.153	6.15179	6.88074	6.47197	6.11706	6.7494	6.23952	6.15387	6.63875	6.78383	5.9179	6.1004	6.42918	6.3955	6.79785	6.98323	71.1304	83.165	67.5885	102.278	108.881	69.896	85.174	118.647	0.00885727	0.0415277	0.785189	0.156959	0.000713251	0.22705	0.270191	0.926732	0.999325	0.0403325	1.4379	1.30922	1.03414	1.19744	1.66803	0	0	0	0	1
An16g03040	An00g07092_at	strong similarity to AMMECR1 - Homo sapiens	4.1661	4.26002	5.15948	4.77508	4.84255	5.71758	4.79738	4.86845	4.44649	5.9505	4.47492	4.98227	5.03727	4.58412	5.04624	4.9767	18.5463	25.0116	24.8668	31.2824	57.0454	30.3865	28.0648	32.2554	0.00105225	1.19936e-05	0.14218	0.00590357	0.00065019	0.0720143	0.00884464	0.515206	0.543322	0.0383851	1.68672	2.28076	1.22197	1.51323	1.73918	0	1	0	0	1
An08g06440	An00g07103_at	strong similarity to androgen-inducible aldehyde reductase aiar - Rattus norvegicus	7.97475	8.00334	8.6341	8.23261	7.70558	8.49671	8.04531	8.07338	7.90177	8.36975	8.29019	8.39167	8.456	8.15628	8.80732	8.71468	254.063	223.429	287.566	345.695	345.665	300.772	316.517	433.835	0.0147178	0.00139717	0.693873	0.0681468	0.000235605	0.287067	0.0650785	0.893927	0.991227	0.0240832	1.36066	1.54709	1.04592	1.24582	1.70758	0	0	0	0	1
An01g05510	An00g07139_at	strong similarity to Arp2/3 complex 34 kD subunit - Homo sapiens	6.31847	6.24026	7.13268	6.97246	8.55368	9.15583	8.84579	8.69664	8.59646	8.96088	8.59261	8.59769	7.13154	6.70406	7.75657	7.62267	77.6743	381.376	421.445	132.75	533.135	400.919	120.911	206.446	0.000224391	0.00881679	0.660693	0.00121291	2.52118e-07	0.0310064	0.13667	0.879785	0.293302	0.000880109	1.70906	1.39792	0.951296	1.55664	2.65784	1	0	0	0	1
An18g06590	An00g07140_at	strong similarity to Arp2/3 complex chain sop2 - Schizosaccharomyces pombe	8.41935	8.40245	9.43416	9.25743	8.71812	9.26565	9.26165	9.11395	9.12691	9.11945	9.11593	9.06251	8.85698	8.70148	9.30452	9.16556	340.356	485.227	583.583	650.675	585.104	544.289	439.35	602.594	1.42931e-05	0.0900309	0.510241	0.0258537	5.5819e-05	0.00768068	0.374608	0.804147	0.851119	0.0136958	1.91175	1.20584	0.932668	1.29086	1.77048	1	0	0	0	1
An12g00380	An00g07237_at	strong similarity to Bet3p - Saccharomyces cerevisiae	6.23164	6.15397	7.03662	7.35089	6.35445	7.17835	7.40893	6.63173	6.6716	7.26873	7.28124	7.07926	6.54611	6.44381	7.30631	7.15556	73.151	91.3303	162.589	146.398	149.452	115.8	90.1941	150.22	3.79871e-05	0.000986919	0.0132491	0.103857	2.56591e-05	0.0142894	0.0572768	0.211396	0.999325	0.0111184	2.00131	1.63639	0.712227	1.23299	2.05356	1	0	0	0	1
An02g05610	An00g07306_at	strong similarity to branched-chain alpha-ketoacid dehydrogenase kinase (BCKDK) - Rattus norvegicus	6.00341	5.98958	6.45722	6.36285	6.86849	6.61176	7.1504	6.54879	7.02427	6.66202	6.98597	6.75622	6.15685	6.31874	6.62518	6.54872	63.8448	123.33	134.195	85.0378	99.5182	100.601	75.4679	96.1324	0.00883392	0.0399155	0.00855678	0.0999424	0.000632801	0.22705	0.265427	0.182843	0.999325	0.0380899	1.33195	0.806927	0.749665	1.18205	1.50572	0	0	0	0	1
An16g02930	An00g07327_at	strong similarity to C-5 sterol desaturase ERG3 - Saccharomyces cerevisiae	7.67611	5.35242	10.0243	8.64711	7.76704	9.50327	8.88436	9.22944	8.00728	7.7955	7.19294	7.04684	9.12615	8.19742	10.818	10.0773	91.409	236.74	262.951	646.132	401.536	281.724	405.001	1396.57	0.00409847	0.375948	0.906792	0.0211965	0.00027267	0.147555	0.687761	0.972118	0.822427	0.0260941	7.06858	1.69611	1.07139	4.43065	15.2783	0	0	0	0	1
An02g05150	An00g07332_at	strong similarity to C-8,7 sterol isomerase - Arabidopsis thaliana	5.96703	5.78938	7.01137	6.68532	6.47804	7.00766	6.98485	6.47442	6.34049	7.30051	6.35508	6.73357	6.12602	6.29175	6.91985	6.80324	58.8187	84.9925	101.826	115.228	142.427	97.275	73.9711	116.287	0.000168225	0.00170511	0.740914	0.111854	0.000147477	0.0268218	0.0698315	0.912271	0.999325	0.0194523	1.95903	1.67576	0.955303	1.25761	1.97704	1	0	0	0	1
An07g08390	An00g07387_at	strong similarity to carboxyphosphonoenolpyruvate mutase - Streptomyces hygroscopicus	5.97921	5.28095	7.67348	7.10443	6.45311	8.51955	7.25768	6.93572	7.25788	8.01377	6.56323	6.39848	6.02092	5.76206	7.61301	7.12894	49.5248	115.801	120.297	167.609	307.973	101.624	59.3628	165.533	5.8445e-05	0.000489773	0.458184	0.426176	6.50045e-05	0.0167971	0.0389105	0.772308	0.999325	0.0147367	3.38434	2.65951	0.844779	1.19865	3.34243	1	1	0	0	1
An14g04880	An00g07544_at	strong similarity to class E vacuolar-protein sorting factor DID4 - Saccharomyces cerevisiae	4.56519	4.99272	5.69014	5.50724	5.47889	5.835	6.45011	5.79471	5.90441	6.31406	6.50529	5.81474	5.31399	5.10667	5.68069	5.62219	27.4542	51.6843	89.1213	48.459	67.3931	55.898	37.0225	50.2635	0.00058444	0.0613081	0.00285307	0.0377002	0.000334068	0.0538208	0.318026	0.124578	0.887268	0.0285117	1.76508	1.30394	0.627212	1.34852	1.83081	0	0	0	0	1
An12g04830	An00g07565_at	strong similarity to coatomer protein zeta chain RET3 - Saccharomyces cerevisiae	7.37905	7.52731	7.96043	7.8286	7.91878	8.36838	8.00482	8.09515	8.00103	8.27822	7.9461	8.11815	7.70362	7.83993	7.94685	7.89263	175.239	248.984	251.682	237.951	320.304	275.641	218.544	242.147	0.00130666	0.0054593	0.260554	0.0123532	0.000825706	0.0799931	0.110782	0.630424	0.741074	0.0428012	1.35787	1.28645	1.0952	1.24712	1.38181	0	0	0	0	1
An11g03390	An00g07583_at	strong similarity to conserved hypothetical protein - Schizosaccharomyces pombe	6.12183	6.54113	6.99286	6.79671	6.64	7.63926	7.49649	6.44914	6.65024	7.54384	7.18324	6.82758	6.52793	6.38831	7.27233	7.03701	80.5315	100.087	162.002	118.997	192.879	99.6197	87.9198	142.485	0.00384291	3.84613e-05	0.000691428	0.455389	0.000159382	0.1426	0.0143409	0.0704192	0.999325	0.0202848	1.47765	1.92711	0.61493	1.09174	1.76931	0	1	0	0	1
An15g05690	An00g07611_at	strong similarity to conserved hypothetical protein SPBC2D10.03c - Schizosaccharomyces pombe	7.82628	7.72521	8.50105	8.48233	7.72707	8.07234	8.61243	8.28394	8.02857	8.19366	8.68946	8.67793	7.91885	7.95196	8.61225	8.59135	219.146	235.212	401.97	359.959	280.722	357.286	244.791	388.509	0.000113256	0.0857902	0.239527	0.268056	2.54903e-05	0.0206648	0.370565	0.614582	0.999325	0.0111184	1.64255	1.19348	0.888838	1.11702	1.77283	1	0	0	0	1
An08g01020	An00g07620_at	strong similarity to conserved hypothetical protein YJL055w - Saccharomyces cerevisiae	6.90684	7.01833	7.40281	7.36652	7.18635	7.24276	7.19186	7.53403	7.01165	7.04521	7.4596	7.38856	7.29809	6.93726	7.63035	7.65125	124.723	137.092	160.422	167.111	141.434	176.227	138.878	199.577	0.0119478	0.765085	0.373576	0.310636	0.000346375	0.261859	0.914039	0.71715	0.999325	0.0290495	1.33986	1.03167	1.09852	1.11349	1.60016	0	0	0	0	1
An02g11700	An00g07633_at	strong similarity to copper transport protein CTR2 - Saccharomyces cerevisiae	6.71878	6.49277	7.67364	7.91914	6.7454	7.61127	8.1426	7.12166	7.25486	7.66758	7.5435	7.23866	7.20254	6.80576	7.60417	7.56867	97.395	128.011	229.611	222.304	199.387	145.025	128.369	192.194	5.65062e-05	0.00956498	0.00764694	0.0843582	0.00037566	0.0167971	0.14105	0.176151	0.999325	0.0302803	2.2825	1.55757	0.631613	1.31802	1.97334	1	0	0	0	1
An08g00370	An00g07634_at	strong similarity to copper transport protein HAH1 - Homo sapiens	8.12209	8.49023	9.13571	8.95452	8.72373	9.18433	9.18942	8.99059	8.8879	8.97286	9.20253	8.98343	8.67705	8.27858	9.38019	9.13626	316.521	447.521	586.495	528.263	540.667	507.411	356.513	612.356	0.000263514	0.101382	0.201251	0.289568	1.98235e-05	0.0344443	0.398307	0.57718	0.999325	0.0111184	1.66897	1.20814	0.865158	1.12635	1.93464	1	0	0	0	1
An04g00140	An00g07645_at	strong similarity to CTP:phosphoethanolamine cytidylyltransferase ET - Rattus norvegicus	7.48773	8.04104	8.46518	8.34539	8.04489	8.5257	8.23478	8.35717	7.84222	8.4286	8.31807	8.56944	8.57495	8.19683	8.80101	8.68724	217.427	246.178	310.065	339.034	356.35	352.945	334.507	428.79	0.00189534	0.00690999	0.291187	0.00239444	3.78847e-05	0.0958171	0.122864	0.655928	0.365694	0.0124925	1.5593	1.44753	1.1383	1.53848	1.97211	0	0	0	0	1
An04g02020	An00g07689_at	strong similarity to cyclophilin B cypB - Aspergillus nidulans	8.9582	8.88272	10.2091	9.92656	9.06302	9.43564	9.1227	9.27202	9.15652	9.46076	9.13728	9.6157	9.46843	9.13596	9.94426	9.9032	484.535	552.476	560.274	1073.29	698.54	696.442	631.305	971.273	4.35147e-06	0.0579414	0.0762962	0.0351116	2.00524e-05	0.00402496	0.308164	0.402218	0.876823	0.0111184	2.21509	1.26438	1.24304	1.30291	2.00454	1	0	0	0	1
An18g04410	An00g07697_at	strong similarity to cysteine dioxygenase CDO1 - Rattus norvegicus	5.22597	5.42526	5.81692	5.66549	5.30877	5.92438	5.24025	5.50624	5.43282	5.76998	5.20775	5.46898	5.43332	5.29467	6.29804	5.92653	40.1024	41.3781	37.3749	53.4902	57.5674	44.8679	41.1835	69.1799	0.0170831	0.00770568	0.109815	0.807995	0.000134026	0.309992	0.128207	0.46521	0.999325	0.0190645	1.33384	1.39125	1.20048	1.02696	1.72508	0	0	0	0	1
An13g04080	An00g07736_at	strong similarity to cytochrome P450 monooxygenase P450II - Gibberella fujikuroi	5.20584	4.52028	5.26002	4.96446	4.79756	4.75017	4.67751	4.8893	4.76607	5.12166	4.39342	4.47576	5.07457	4.72469	6.08201	6.40851	29.1023	27.5086	23.1905	34.589	30.6097	25.6792	29.8494	75.8595	0.309123	0.524904	0.543751	0.879314	3.12666e-05	0.816778	0.793399	0.819245	0.999325	0.0124925	1.18853	1.11273	1.10732	1.02567	2.60665	0	0	0	0	1
An11g01690	An00g07841_x_at	strong similarity to cytoplasmic ribosomal protein of the small subunit S30 - Saccharomyces cerevisiae	11.2704	11.6647	12.1394	12.055	11.7544	12.0723	12.2405	12.0835	11.8654	12.031	12.4315	12.5096	11.6712	11.4006	12.3043	12.092	2831.92	3590.32	5170.19	4381.45	4245.3	5030.84	2969.29	4699	0.00261871	0.187644	0.825004	0.701915	0.000803439	0.115838	0.518479	0.94173	0.999325	0.0423357	1.54717	1.18243	0.973049	1.04851	1.6593	0	0	0	0	1
An01g05200	An00g08019_at	strong similarity to DPM2 - Mus musculus	8.10332	8.20861	8.64319	8.73838	8.70621	8.90796	9.22923	8.89956	9.1182	9.10068	9.37961	9.18356	8.33879	8.2012	9.02193	8.92058	285.226	481.772	632.281	413.225	513.535	526.963	308.686	501.899	0.00247946	0.542213	0.09523	0.452036	5.66369e-05	0.113843	0.803326	0.44092	0.999325	0.0136958	1.44876	1.06593	0.833432	1.08225	1.75965	0	0	0	0	1
An01g03880	An00g08162_x_at	strong similarity to EST EMBLEST:BE760244 - Aspergillus niger	7.02275	6.52993	7.55147	7.57344	7.55871	8.45134	7.57494	7.7739	7.36223	8.29696	7.31846	7.96572	7.20415	6.6828	7.53528	7.64733	109.618	176.127	174.454	189.028	331.796	233.91	123.082	192.846	0.000957588	0.00025232	0.0438842	0.398805	0.000705889	0.0677739	0.0302554	0.333184	0.999325	0.0403325	1.72443	1.88385	1.34081	1.12283	1.75926	0	1	0	0	1
An16g01920	An00g08360_at	strong similarity to GABA permease gabA - Aspergillus nidulans	4.76069	4.62751	4.12226	3.82851	3.76886	4.01956	3.90007	3.46021	3.93851	3.74476	3.61475	3.33196	5.18251	4.30802	5.38729	6.08579	25.886	14.4569	13.5236	15.7293	14.7451	10.5274	26.8205	53.3177	0.0111836	0.91043	0.167006	0.83989	0.000774842	0.253141	0.96799	0.542475	0.999325	0.0422871	0.607637	1.01993	0.778447	1.0361	2.05971	0	0	0	0	1
An01g09610	An00g08378_at	strong similarity to gamma subunit of translation elongation factor eEF-1 - Homo sapiens	7.21801	7.5661	8.26806	8.15662	7.86379	8.45123	7.55535	8.30344	7.88418	8.06296	7.9866	8.37312	8.26477	8.00192	8.28333	8.24779	167.97	234.588	218.422	296.594	305.938	323.648	280.79	307.739	0.000286533	0.0448267	0.00544917	0.000709089	0.00015748	0.0362245	0.27688	0.15175	0.221886	0.0202202	1.76576	1.30415	1.48175	1.67167	1.83211	1	0	0	0	1
An18g05220	An00g08381_at	strong similarity to gamma-butyrobetaine hydroxylase - Pseudomonas sp.	5.71358	6.22823	6.65608	6.51096	6.38403	7.32019	7.0684	6.72142	6.37911	7.00242	6.89696	6.97207	6.88651	6.20431	7.24304	6.89263	62.7221	83.3765	126.472	95.904	143.142	115.1	93.4039	134.163	0.01574	0.00344938	0.555296	0.0220845	0.000198601	0.298135	0.0916614	0.824823	0.823715	0.0217284	1.52903	1.71682	0.910082	1.48917	2.139	0	0	0	0	1
An08g08840	An00g08438_at	strong similarity to glutamate decarboxylase 1 GAD 1 - Arabidopsis thaliana	7.81134	7.14311	9.4012	9.15916	8.42178	9.87813	8.79453	8.60062	8.66974	9.27555	7.88933	8.30925	7.9475	7.95361	8.91733	8.79853	178.184	373.706	324.468	621.744	763.687	350.905	247.375	463.983	1.05659e-05	0.00217991	0.692124	0.111355	0.000175219	0.00614249	0.0760296	0.893635	0.999325	0.0205557	3.48933	2.04355	1.08148	1.38831	2.60395	1	0	0	0	1
An08g00300	An00g08539_at	strong similarity to guanylate kinase guk1 - Saccharomyces cerevisiae	7.89342	7.69251	8.3876	8.49648	8.54233	8.61593	9.02776	8.66378	8.49416	8.73611	9.01069	8.93404	8.14751	8.06606	8.39896	8.43667	221.777	366.647	518.868	347.783	409.018	445.384	275.668	341.991	0.000194703	0.254005	0.11833	0.0321831	0.000279006	0.0286253	0.58072	0.481314	0.86541	0.0260941	1.56817	1.11557	0.858376	1.243	1.54205	1	0	0	0	1
An01g08160	An00g08658_at	strong similarity to histone acetylase GCN5 - Saccharomyces cerevisiae	5.57229	5.63999	6.09266	5.79078	5.72065	6.00663	6.06236	6.01741	5.68959	5.70101	6.15152	5.85826	5.88675	5.73478	6.40343	6.23083	48.7098	52.169	68.9244	61.4661	57.8329	61.3008	56.1326	79.7343	0.0378414	0.329242	0.269387	0.185424	0.000218162	0.410651	0.651701	0.636926	0.999325	0.0229371	1.26188	1.10857	0.889392	1.15239	1.63693	0	0	0	0	1
An11g10430	An00g08665_at	strong similarity to histone H1 hhoA - Aspergillus nidulans	8.1041	8.06965	8.01949	8.35281	9.31233	9.3567	9.67667	9.07004	9.23526	9.15141	9.34652	9.21134	8.16986	8.39322	8.92373	8.77031	271.889	619	729.922	291.258	610.588	564.447	311.167	460.488	0.520797	0.897712	0.0265735	0.21671	0.000143597	0.90934	0.963445	0.275634	0.999325	0.0192912	1.07124	0.986409	0.773298	1.14446	1.69366	0	0	0	0	1
An18g05000	An00g08682_at	strong similarity to host infection protein cap20 - Colletotrichum gloeosporioides	5.64377	5.77656	6.78959	6.62262	7.12247	6.60921	6.21017	6.49021	6.54155	6.37497	6.41269	6.62803	6.8241	5.64261	8.40128	7.20239	52.3517	113.93	79.42	104.409	90.0146	94.2956	75.2361	223.145	0.0328148	0.43521	0.567781	0.236109	0.000175006	0.38795	0.733387	0.832736	0.999325	0.0205557	1.99438	0.790084	1.1873	1.43713	4.26242	0	0	0	0	1
An03g06910	An00g08712_at	strong similarity to hypothetical 32.0k protein - Neurospora crassa	7.38164	7.33768	7.84921	7.72571	7.48696	7.96054	7.55701	7.61165	7.61677	7.93139	7.54644	7.69461	7.59353	7.49985	8.14721	8.05357	164.24	187.645	187.627	220.932	246.589	201.29	186.974	274.448	0.00142984	0.00268515	0.371184	0.109598	6.3563e-06	0.0842968	0.0849988	0.714732	0.999325	0.0084397	1.34518	1.31412	1.07282	1.13842	1.67102	0	0	0	0	1
An16g07420	An00g08846_at	strong similarity to hypothetical protein AAF27107.1 - Arabidopsis thaliana [possible sequencing error]	6.04182	5.81208	6.7592	6.52876	5.8269	6.65666	6.27964	5.73885	6.39488	6.6372	6.43826	5.89818	6.47957	6.19028	7.20977	6.92303	60.84	69.1133	82.0794	100.009	100.213	56.4349	80.7238	134.029	0.00188999	0.0132179	0.0126153	0.0494911	2.48587e-05	0.0958171	0.162801	0.208466	0.927059	0.0111184	1.6438	1.44998	0.687565	1.32682	2.20297	0	0	0	0	1
An03g06830	An00g09017_at	strong similarity to hypothetical protein B24P7.10 - Neurospora crassa	7.52453	7.34799	8.21866	8.15717	8.03214	8.32516	8.32422	8.1737	7.9127	8.2085	8.65912	8.56885	8.1533	7.71471	8.35558	8.05551	173.196	251.152	359.954	291.614	308.009	331.136	244.554	295.199	0.00134853	0.145631	0.539817	0.0202293	0.00111729	0.0805176	0.468736	0.81696	0.81985	0.0497454	1.68372	1.22638	0.919939	1.41201	1.70443	0	0	0	0	1
An09g05630	An00g09074_at	strong similarity to hypothetical protein from gene B18D24.80 - Neurospora crassa	7.3576	7.57372	8.62758	8.34072	8.06655	8.49262	8.30246	8.44345	8.02286	8.36398	8.39864	8.57752	8.02962	7.67799	8.51745	8.23596	176.762	264.057	326.412	358.084	344.485	364.68	231.329	332.383	1.67438e-05	0.0341567	0.346994	0.0323672	5.55887e-05	0.00867628	0.244982	0.699447	0.86541	0.0136958	2.0258	1.30459	1.11724	1.30871	1.8804	1	0	0	0	1
An11g02840	An00g09202_at	strong similarity to hypothetical protein SPAC637.13c - Schizosaccharomyces pombe	8.25788	8.05837	8.85235	8.3588	7.90701	8.43106	8.13322	8.2617	8.05153	8.18091	7.80193	7.87288	8.8352	8.61287	9.2574	9.01639	285.655	252.347	250.311	389.526	316.482	268.223	422.86	562.963	0.0485098	0.137859	0.639404	0.0159043	0.000280562	0.450595	0.458376	0.871806	0.757733	0.0260941	1.36363	1.25415	1.07156	1.48032	1.97078	0	0	0	0	1
An16g04640	An00g09266_at	strong similarity to hypothetical protein SPCC1281.03c - Schizosaccharomyces pombe	7.80108	7.57331	8.26031	8.01184	7.89235	8.17568	8.08603	7.73904	7.82645	8.25523	8.05634	8.03275	7.99356	8.03738	8.28019	8.16497	206.099	232.228	268.948	281.322	297.234	236.532	258.76	298.706	0.00348469	0.0150528	0.174057	0.023097	0.000887492	0.135548	0.170893	0.547765	0.835567	0.0439323	1.36498	1.27992	0.87947	1.25551	1.44933	0	0	0	0	1
An04g02140	An00g09327_at	strong similarity to hypothetical protein YGL080w - Saccharomyces cerevisiae	8.70116	8.78863	9.25468	8.95681	9.21602	9.24017	8.97109	8.98568	9.17243	9.10131	8.96957	9.04387	8.75694	8.8178	9.42756	9.10239	429.018	585.784	501.577	550.936	576.324	517.27	441.836	615.226	0.0139055	0.85881	0.736741	0.747984	0.00112115	0.281104	0.951515	0.910742	0.999325	0.0497454	1.28418	0.983851	1.03129	1.02988	1.43403	0	0	0	0	1
An02g06810	An00g09328_at	strong similarity to hypothetical protein YGL232w - Saccharomyces cerevisiae	6.48982	6.7461	6.80939	6.96805	6.33723	7.03143	7.1012	7.01085	6.471	6.72548	7.53432	7.4286	6.68203	6.42654	7.51399	7.36392	98.2212	84.6898	159.538	118.498	117.658	149.058	93.9802	173.52	0.185664	0.0280291	0.622887	0.748834	0.000749666	0.70046	0.22593	0.861258	0.999325	0.0415149	1.20644	1.38928	0.934305	0.956822	1.76662	0	0	0	0	1
An04g04040	An00g09416_at	strong similarity to hypothetical thioredoxin SPAC577.08c - Schizosaccharomyces pombe	7.23315	7.6492	7.99457	8.1417	7.68042	8.59125	8.74707	8.37105	8.16364	8.38778	8.76185	8.47552	7.91406	7.57226	8.29384	8.35109	173.787	242.532	431.872	268.38	359.418	343.291	214.252	320.118	0.00282309	0.00565927	0.0795995	0.106996	0.000153164	0.120471	0.111885	0.40809	0.999325	0.0200204	1.5443	1.48194	0.79489	1.23284	1.84202	0	0	0	0	1
An15g00610	An00g09450_at	strong similarity to imidazoleglycerolphosphate dehydratase igh - Trichoderma harzianum	7.3389	7.57289	7.82907	8.05239	8.76113	8.8835	8.54808	8.93648	8.5302	8.7238	8.78329	8.73783	8.08301	8.0663	8.06575	8.15871	175.569	400.502	406.097	245.696	446.85	457.351	269.596	276.71	0.00365216	0.280788	0.243332	0.000524339	0.000307629	0.137993	0.606475	0.618085	0.185552	0.0275666	1.39943	1.11573	1.12621	1.53556	1.57608	0	0	0	0	1
An11g11250	An00g09475_at	strong similarity to interferon-induced double-stranded RNA-activated protein kinase inhibitor P58 - Homo sapiens	7.66863	7.80586	8.51376	8.27918	7.70502	8.39687	8.00835	8.38	7.93349	8.3871	8.07857	8.50503	8.09697	7.90292	8.26052	8.25647	213.375	225.856	263.829	336.968	335.923	347.897	255.99	306.236	9.72056e-05	0.000374386	0.0062828	0.0542575	0.000854873	0.0206648	0.0343795	0.162724	0.948795	0.043411	1.57923	1.48734	1.31865	1.19972	1.4352	1	1	0	0	1
An14g06280	An00g09486_at	strong similarity to iron-regulated transporter IREG1 - Mus musculus	5.03036	4.66298	6.03048	5.20242	5.28697	6.38742	4.82909	5.7354	4.84416	4.93895	4.73426	4.73883	6.66403	6.26004	6.6469	6.33673	28.7735	33.4878	27.506	49.0591	50.6744	37.7162	88.1591	89.9977	0.0682328	0.148058	0.263387	0.000889814	0.000762383	0.512559	0.47137	0.63264	0.234733	0.0418993	1.70501	1.51322	1.3712	3.06389	3.12779	0	0	0	0	1
An12g00030	An00g09559_at	strong similarity to L-iditol 2-dehydrogenase sor1 - Saccharomyces cerevisiae	5.33868	5.57471	6.12441	6.04166	5.57489	6.52338	6.16619	6.13405	5.03651	6.29274	5.95766	6.12751	5.36185	5.47186	6.27732	6.14501	43.9167	39.5526	66.8069	67.7916	84.9216	70.0726	42.7203	74.0876	0.00191952	8.11671e-06	0.686372	0.81491	0.000403743	0.0963679	0.00858291	0.891751	0.999325	0.0311891	1.54364	2.14706	1.04888	0.97276	1.687	0	1	0	0	1
An12g07760	An00g09620_at	strong similarity to lysophospholipase extended NHLP patent WO9849319-A1 - Homo sapiens	8.64507	8.50284	9.12726	9.02194	8.43365	9.06571	8.91796	8.77147	8.68836	9.07103	9.00582	9.06031	8.80159	8.7315	9.18889	9.05943	381.081	377.677	498.652	539.17	536.848	483.003	435.505	558.014	0.00186434	0.00168066	0.73458	0.168547	0.000869996	0.0951696	0.0694722	0.909543	0.999325	0.0435268	1.41484	1.42145	0.968619	1.14282	1.46429	0	0	0	0	1
An02g10660	An00g09707_at	strong similarity to methionine adenosyltransferase regulatory beta subunit MAT II - Homo sapiens	7.27885	7.15039	7.75992	7.5589	7.62756	8.26785	8.65457	8.14915	8.14145	7.93762	8.56051	8.15744	7.43008	7.31254	8.19479	8.04889	148.531	236.305	390.056	202.168	274.895	284.699	165.571	278.56	0.020686	0.224295	0.018537	0.377229	9.14386e-05	0.328785	0.555231	0.242083	0.999325	0.0164883	1.36112	1.16331	0.729893	1.11473	1.87544	0	0	0	0	1
An03g06410	An00g09713_at	strong similarity to methyl sterol oxidase ERG25 - Saccharomyces cerevisiae	6.79381	4.80136	9.13586	7.27294	8.08476	9.3614	7.99431	9.46376	7.579	7.10262	6.3452	6.33241	10.5291	10.0981	10.0403	9.60472	55.6221	227.84	143.983	294.965	300.665	238.539	1272.59	905.458	0.0251275	0.685377	0.463697	0.00029869	0.000828943	0.35603	0.877398	0.775772	0.135428	0.0428012	5.30303	1.31963	1.65672	22.8793	16.2787	0	0	0	0	1
An12g03580	An00g09724_at	strong similarity to microsomal glutathione S-transferase 3 MGST3 - Homo sapiens	7.94824	7.69366	8.77246	8.48495	8.19406	9.32288	8.6033	8.30939	8.96407	9.0437	8.4646	8.75477	8.71154	8.51936	9.01535	8.6755	226.121	382.433	370.66	395.82	581.361	370.179	392.201	459.979	0.00265205	0.0168844	0.993476	0.00299425	0.000372919	0.116285	0.179865	0.997395	0.414604	0.0302273	1.75048	1.52016	0.998704	1.73447	2.03422	0	0	0	0	1
An01g03640	An00g09756_at	strong similarity to mitochondrial import factor TIM10 - Saccharomyces cerevisiae	7.83057	7.74287	8.8808	8.96454	7.99497	8.87474	9.03231	8.60676	8.68198	8.96929	9.07894	9.18736	8.15482	7.98212	8.81996	8.65624	220.819	323.692	532.127	485.279	485.058	476.741	268.442	427.002	0.00011036	0.0178699	0.48155	0.219062	0.00058152	0.0206648	0.184194	0.785852	0.999325	0.0365995	2.19764	1.49852	0.895915	1.21567	1.93372	1	0	0	0	1
An15g02190	An00g09924_at	strong similarity to multidrug transporter bmr3 - Bacillus subtilis	4.94793	4.77941	4.79469	4.69539	4.46022	4.40135	5.11947	4.2814	4.69693	4.17845	4.32288	4.52634	4.99998	4.74643	5.97688	5.96137	29.1146	23.894	26.3764	26.8164	19.5609	21.1688	29.3076	62.6449	0.589213	0.1992	0.160516	0.965225	0.000116582	0.931251	0.530986	0.535255	0.999325	0.0181369	0.921062	0.818652	0.802568	1.00663	2.15166	0	0	0	0	1
An02g12390	An00g09929_at	strong similarity to multiprotein bridging factor 1 MBF1 - Saccharomyces cerevisiae	9.95893	9.72894	10.4618	10.2981	10.0829	10.3892	10.4838	10.6172	10.3144	10.3003	10.451	10.627	10.0905	10.0177	10.3567	10.342	919.01	1175.16	1415.79	1332.5	1300.42	1576.07	1063.13	1304.59	0.000429998	0.240696	0.215362	0.0992109	0.000719979	0.047264	0.570072	0.589562	0.999325	0.0403327	1.44993	1.10659	1.11321	1.15682	1.41956	1	0	0	0	1
An02g07400	An00g10046_at	strong similarity to nonhistone chromosomal protein NHP6B - Saccharomyces cerevisiae	10.131	10.0778	10.7832	10.6727	10.8145	11.0227	10.9908	11.0122	10.7292	10.8703	10.9158	10.8304	10.3656	10.3701	10.832	10.7469	1100.83	1748.45	1982.75	1696.01	1973.46	1939.24	1321.4	1769.89	6.87056e-05	0.149797	0.784742	0.0368483	2.53834e-05	0.0178009	0.473358	0.926592	0.885704	0.0111184	1.54066	1.12869	0.978059	1.20036	1.60777	1	0	0	0	1
An14g06860	An00g10161_at	strong similarity to oxaloacetate transporter OAC1 - Saccharomyces cerevisiae	8.08825	7.79717	8.26319	8.29633	8.1689	8.58952	8.88343	8.45668	8.44479	8.2962	8.67355	8.49995	7.91213	7.92736	8.5143	8.65088	246.033	316.672	439.126	310.782	347.98	356.637	242.149	383.369	0.0386858	0.375303	0.06188	0.879497	0.00062034	0.413932	0.687187	0.374843	0.999325	0.0375022	1.26317	1.09887	0.812152	0.984212	1.5582	0	0	0	0	1
An08g01370	An00g10165_at	strong similarity to Oxodicarboxylate carrier ODC2 - Saccharomyces cerevisiae	10.0752	9.78196	10.4951	10.3429	10.3634	10.4717	10.1274	10.3025	10.1631	10.3778	10.1658	10.3244	10.2347	10.1031	10.4719	10.4292	974.552	1228.97	1133.53	1369.09	1374.57	1272.49	1151.18	1399.35	0.00179931	0.232472	0.218216	0.0838616	0.00109327	0.0925752	0.561485	0.592126	0.999325	0.0492616	1.40484	1.11848	1.12259	1.18124	1.4359	0	0	0	0	1
An14g00850	An00g10232_at	strong similarity to peptidylprolyl isomerase JTE114 - Saccharomyces cerevisiae	10.4343	10.3952	10.7781	10.9622	10.4226	10.6217	10.8189	10.586	10.527	10.6912	10.8445	10.8419	10.6827	10.2615	11.01	10.9818	1365.07	1423.09	1822.54	1871.7	1614.07	1679.67	1420.45	2042.15	0.00516855	0.212298	0.411728	0.686636	0.000811174	0.170047	0.544201	0.743354	0.999325	0.0423357	1.37114	1.1342	0.921612	1.04057	1.49601	0	0	0	0	1
An08g00560	An00g10288_at	strong similarity to phosphatidyl-N-methylethanolamine N-methyltransferase OPI3 - Saccharomyces cerevisiae	6.94646	7.84841	7.99536	7.52743	7.68295	8.10799	7.51394	7.76861	7.58251	7.89375	7.64397	7.98545	8.11062	7.41166	8.54547	8.46547	168.597	198.463	191.202	216.976	256.154	235.083	216.939	363.415	0.177396	0.172761	0.264576	0.177675	0.000608805	0.691923	0.500121	0.633558	0.999325	0.0372112	1.28695	1.29069	1.2295	1.28673	2.15552	0	0	0	0	1
An17g02330	An00g10296_at	strong similarity to phosphoglycerate dehydrogenase serA - Escherichia coli	10.3979	10.4851	10.9122	10.8587	10.7461	11.0781	11.5042	11.0904	11.148	11.171	11.498	11.413	10.5445	10.4341	11.0358	11.0654	1390.62	1974.19	2898.52	1891.71	2232.63	2438.37	1437.47	2121.1	0.00585735	0.219605	0.0918833	0.734929	0.000509787	0.18159	0.551063	0.434246	0.999325	0.0344098	1.36033	1.13091	0.841247	1.03369	1.52529	0	0	0	0	1
An04g06510	An00g10395_at	strong similarity to polyubiquitin 5 UBI4 - Saccharomyces cerevisiae	8.61625	8.54971	10.0589	9.55467	10.0072	10.8561	10.8733	10.3501	10.3526	10.5101	10.1276	9.26891	9.831	9.39983	10.2649	10.09	383.473	1159.96	1448.61	895.63	1644.1	897.342	784.382	1158.04	0.0010057	0.115546	0.0366091	0.00370881	8.75586e-05	0.0704913	0.422175	0.310077	0.444721	0.0164883	2.33557	1.41738	0.619451	2.04547	3.01988	0	0	0	0	1
An15g04120	An00g10404_at	strong similarity to predicted protein An01g01140 - Aspergillus niger	3.63168	3.71816	4.07861	3.66996	3.34127	3.96701	3.79376	3.46461	3.70761	3.47171	3.63787	3.32444	4.24068	3.6855	4.58045	4.60543	12.7721	11.507	13.1393	14.6648	13.1716	10.5161	15.5958	24.1331	0.347066	0.357619	0.13847	0.180858	0.000439237	0.838984	0.67447	0.511185	0.999325	0.0323639	1.14819	1.14466	0.800355	1.22109	1.88952	0	0	0	0	1
An15g07360	An00g10466_at	strong similarity to PRG3 protein of patent WO200012526-A1 - Homo sapiens	4.5517	3.75991	6.26184	5.01258	3.74075	6.53287	5.75052	6.15389	5.02673	5.55925	4.56556	4.87854	5.59661	5.57561	6.81013	6.22202	17.8246	20.8755	35.7047	49.7702	66.0762	45.7664	48.0383	91.5235	0.0135583	0.00676006	0.509756	0.0164678	0.000456825	0.281104	0.121622	0.804016	0.770748	0.0329662	2.79221	3.16526	1.2818	2.69505	5.13466	0	0	0	0	1
An07g06820	An00g10481_at	strong similarity to probable dehydrogenase - Xanthobacter sp	3.96374	3.89743	3.97178	4.04863	3.89021	3.76455	3.73707	3.79618	3.59632	3.92311	3.746	3.93975	3.95422	3.80796	4.42789	4.79885	15.2484	13.3916	13.3756	16.1136	14.3584	14.6007	14.7342	24.4772	0.621173	0.533507	0.435476	0.75811	0.000585228	0.941017	0.797841	0.758547	0.999325	0.0365995	1.05674	1.07219	1.09159	0.966276	1.60524	0	0	0	0	1
An18g05180	An00g10492_at	strong similarity to probable membrane protein YCR044c - Saccharomyces cerevisiae	8.82535	8.57388	9.33011	9.20152	8.64555	8.9575	8.71834	8.39618	8.89033	9.06513	8.61723	8.47698	9.02536	8.93459	9.51925	9.30254	415.762	435.927	406.689	615.586	516.033	346.468	504.942	680.71	0.000572084	0.0817439	0.0966326	0.0482981	6.46482e-05	0.0535508	0.36278	0.443264	0.925703	0.0147367	1.48062	1.18376	0.851924	1.2145	1.63726	0	0	0	0	1
An04g00080	An00g10511_at	strong similarity to probable membrane protein YNL024c - Saccharomyces cerevisiae	8.06982	8.1326	8.40542	8.76517	7.70265	8.16177	8.29685	8.06671	7.88667	7.97118	8.44131	8.32779	8.18871	8.1223	8.7549	8.7575	274.604	222.038	330.631	384.089	268.071	293.506	285.136	432.392	0.00368018	0.0731732	0.242189	0.705903	0.000312215	0.138443	0.346003	0.616694	0.999325	0.0276215	1.3987	1.20732	0.887715	1.03835	1.5746	0	0	0	0	1
An18g05640	An00g10527_at	strong similarity to probable mold-specific protein MS8 - Ajellomyces capsulatus	8.57198	8.08055	9.92726	9.2901	9.49106	11.1068	9.88605	10.1481	9.7788	10.6846	9.43838	9.70787	9.85261	9.26383	9.79283	9.73013	320.964	795.067	810.244	780.73	1905.17	974.131	753.897	867.959	0.00046762	0.000543792	0.372198	0.000665316	0.000163749	0.0492709	0.0410931	0.715311	0.219388	0.0204185	2.43246	2.39624	1.20227	2.34885	2.70423	1	1	0	0	1
An08g10710	An00g10582_at	strong similarity to proteasome 19S regulatory particle subunit Rpn9p - Saccharomyces cerevisiae	7.88802	7.8091	8.27962	8.02712	8.30294	8.5518	8.20668	8.14938	8.23422	8.50784	8.13923	8.16064	8.33016	8.21597	8.40308	8.42006	230.49	308.383	288.606	284.714	369.599	285.038	309.343	340.514	0.0183591	0.0386339	0.878433	0.00219509	0.000193909	0.315606	0.261717	0.963148	0.347682	0.0217284	1.23526	1.19851	0.987637	1.34211	1.47735	0	0	0	0	1
An14g00180	An00g10586_at	strong similarity to proteasome 19S regulatory particle subunit Rpt6p - Saccharomyces cerevisiae	7.53382	7.82372	8.51198	8.5485	7.74186	8.91159	8.69331	8.19948	8.06626	8.96683	8.75027	8.60443	8.22307	7.89564	8.69643	8.52912	204.899	239.529	422.202	369.708	490.875	338.253	266.752	391.475	9.74531e-05	1.21024e-05	0.0678938	0.0334001	3.73687e-05	0.0206648	0.00884464	0.386909	0.871587	0.0124925	1.80434	2.04933	0.801163	1.30187	1.91057	1	1	0	0	1
An18g06800	An00g10587_at	strong similarity to proteasome 20S core subunit Pre10p - Saccharomyces cerevisiae	6.6609	7.09434	7.77376	7.60211	7.11127	8.29454	7.81107	7.3059	7.51481	8.0078	7.85016	7.78321	7.44775	7.05983	7.98712	7.88996	117.59	159.017	227.64	206.205	284.28	186.697	152.619	245.323	0.00133028	0.00100984	0.186125	0.0883699	0.000117601	0.0800871	0.0573579	0.561899	0.999325	0.0181369	1.75359	1.78773	0.820142	1.29789	2.08626	0	0	0	0	1
An18g06680	An00g10590_at	strong similarity to proteasome 20S core subunit Pre4p - Saccharomyces cerevisiae	9.26718	9.12114	9.84638	9.80493	9.04437	9.86697	9.80921	9.3924	9.31442	9.87528	9.66632	9.34164	9.51547	9.20738	9.83949	9.81713	585.758	579.794	853.804	907.438	936.496	660.319	657.763	909.109	0.000345737	0.000145771	0.0165508	0.242867	0.000332677	0.040454	0.0229088	0.229802	0.999325	0.0285117	1.54917	1.61522	0.773385	1.12293	1.55202	1	1	0	0	1
An18g06700	An00g10592_at	strong similarity to proteasome 20S core subunit Pre7p - Saccharomyces cerevisiae	8.61944	8.55425	9.5156	9.48518	7.97914	9.15472	9.44587	8.93285	8.35644	9.14144	9.12791	8.90226	8.90548	8.44316	9.48578	9.38234	384.502	287.574	624.644	724.273	567.344	483.56	408.536	691.728	9.68272e-05	4.68489e-05	0.05116	0.62326	0.000202888	0.0206648	0.0160189	0.350794	0.999325	0.0219679	1.88367	1.97286	0.774137	1.06251	1.79902	1	1	0	0	1
An04g07150	An00g10605_at	strong similarity to protein ECM15 involved in cell wall biogenesis and architecture - Saccharomyces cerevisiae	6.0317	5.98165	7.0678	6.56066	5.84762	7.25674	7.30077	7.21564	6.67442	7.13076	7.33654	7.02371	6.45462	6.07508	7.15344	7.04002	64.2969	76.6928	159.637	112.535	146.398	139.07	76.8967	136.877	0.00255819	0.000813283	0.388257	0.266949	0.000199179	0.114558	0.0498979	0.728841	0.999325	0.0217284	1.75024	1.90889	0.871164	1.19596	2.12882	0	1	0	0	1
An11g02750	An00g10629_at	strong similarity to protein involved in carbon catabolite repression creC - Aspergillus nidulans	6.20068	6.57034	6.66386	6.92117	6.7112	7.1445	6.59632	7.08802	6.7056	7.23935	6.68244	6.93988	7.06619	6.81111	6.93652	7.08388	83.6047	104.575	99.6902	110.854	146.213	129.244	122.671	128.908	0.0120026	0.00399605	0.0189856	0.00146306	0.000526907	0.262268	0.096763	0.244855	0.312169	0.0349323	1.32593	1.39816	1.29645	1.46727	1.54188	0	0	0	0	1
An14g06440	An00g10677_at	strong similarity to protein of sequence 1 from Patent WO0075305 - Candida albicans	5.65947	5.63783	5.88115	5.96343	5.82791	6.26139	6.13351	6.0861	6.02065	6.05956	6.12958	6.03066	6.08161	6.03508	6.08419	6.15001	50.1663	60.7275	70.1097	60.644	71.5301	66.6429	66.6412	69.4112	0.0273042	0.0520658	0.523553	0.00230115	0.000785771	0.366865	0.294716	0.810956	0.355185	0.0422871	1.20886	1.17789	0.950551	1.32841	1.38362	0	0	0	0	1
An01g03720	An00g10683_at	strong similarity to protein phosphatase type1 regulatory subunit SDS22 - Saccharomyces cerevisiae	5.50486	5.99353	6.74301	6.6739	5.77835	7.05852	6.79593	6.34691	6.2995	6.75563	6.82412	6.71634	5.9718	5.69964	7.26796	6.9998	53.7874	65.7504	112.207	104.579	120.015	92.5156	57.112	140.447	0.000450556	0.0010629	0.215301	0.693355	1.07091e-05	0.0484231	0.0578902	0.589562	0.999325	0.00863217	1.94431	1.82532	0.824506	1.06181	2.61115	1	0	0	0	1
An02g04510	An00g10687_at	strong similarity to protein required for completion of mitosis and maintenance of ploidy Mob1p - Saccharomyces cerevisiae	6.64764	6.80569	7.36441	7.32127	6.91653	7.5686	7.61339	7.30991	6.93545	7.34396	7.38078	7.08895	7.13961	6.81564	7.41003	7.24418	105.908	121.599	180.654	162.336	175.616	146.976	126.03	160.575	0.000638915	0.00216596	0.056052	0.101332	0.000797718	0.0555091	0.0760296	0.361948	0.999325	0.0423357	1.53281	1.44423	0.813574	1.19	1.51618	0	0	0	0	1
An01g11630	An00g10701_at	strong similarity to protein translocation complex gamma chain sec61- Canis lupus familiaris	8.52114	8.35987	9.71031	9.52293	8.14826	9.09066	8.91461	8.94463	8.81889	9.15746	9.12976	9.52914	8.94471	8.61602	9.41025	9.27722	347.412	357.94	519.935	785.041	557.977	603.365	439.696	649.746	5.21797e-05	0.0083721	0.325854	0.128605	0.000653417	0.0167971	0.13326	0.684353	0.999325	0.0383851	2.25968	1.55885	1.16046	1.26563	1.87025	1	0	0	0	1
An18g02210	An00g10819_at	strong similarity to ras related protein Rab7 - Homo sapiens [putative sequencing error]	7.29146	7.64244	7.91313	7.7451	7.97549	8.53003	8.49053	8.4826	8.15269	8.44941	8.20394	8.39189	7.67291	7.34933	8.18782	8.06627	176.919	267.629	325.663	227.404	359.468	346.628	182.42	279.566	0.0303136	0.0131458	0.561436	0.774724	0.000552892	0.382452	0.162602	0.829304	0.999325	0.0356529	1.28535	1.34316	1.06438	1.03109	1.58019	0	0	0	0	1
An07g03680	An00g10854_at	strong similarity to repressor protein qutR - Aspergillus nidulans	7.73068	7.27018	8.6554	7.94142	8.29529	8.22918	7.76141	8.01308	7.91865	8.13021	7.40475	7.45427	8.55283	8.26093	8.77337	8.63951	181.073	275.703	191.75	314.827	289.957	212.848	339.409	417.734	0.00444536	0.76517	0.538218	0.00174563	0.000140827	0.154301	0.914039	0.816158	0.329028	0.019276	1.73867	1.0517	1.11003	1.87443	2.30699	0	0	0	0	1
An14g06870	An00g10886_at	strong similarity to ribonucleotide reductase SUC22 - Schizosaccharomyces pombe	9.70809	9.29042	10.1442	9.66515	9.21255	9.9433	9.79847	9.4915	9.72953	9.5905	9.67235	9.30986	9.88899	9.89807	10.3983	10.2053	723.703	709.686	852.414	958.524	871.224	675.906	951.151	1262.27	0.0580909	0.155206	0.111008	0.0645183	0.00100989	0.485258	0.479775	0.46725	0.983213	0.0474191	1.32447	1.22762	0.792931	1.31428	1.74418	0	0	0	0	1
An01g01080	An00g10972_at	strong similarity to sepiapterin reductase SPR - Rattus norvegicus	6.82144	6.73175	7.7163	7.38593	6.76702	7.72977	7.72453	7.7935	7.47462	7.61356	7.61724	7.67495	7.23476	7.03808	7.67668	7.62886	109.637	139.181	203.782	187.548	203.892	212.928	140.694	201.239	0.000817706	0.00965207	0.738299	0.0721007	0.000272604	0.0629399	0.141805	0.911458	0.997341	0.0260941	1.71062	1.46494	1.04488	1.28327	1.8355	0	0	0	0	1
An06g01540	An00g11000_at	strong similarity to serine C-palmitoyltransferase chain LCB1 - Saccharomyces cerevisiae	8.83408	8.75205	9.39061	9.1207	9.2329	9.49374	9.05457	9.25788	9.16884	9.43899	8.96644	9.20599	9.32022	9.32905	9.60313	9.42534	443.585	588.489	515.742	611.265	707.39	601.298	641.202	731.257	0.00151998	0.0425367	0.084389	0.0004714	2.26039e-05	0.0878624	0.271879	0.417884	0.170989	0.0111184	1.37801	1.20205	1.16589	1.4455	1.64852	0	0	0	0	1
An02g04260	An00g11047_at	strong similarity to small hypothetical zinc-finger protein TIM13 - Schizosaccharomyces pombe	8.52877	8.38326	9.28139	9.27119	8.70397	8.98691	9.16646	9.1332	8.79395	9.07404	9.37877	9.64693	8.88264	8.63731	9.2374	9.0893	351.167	430.229	618.493	620.072	522.929	670.953	433.526	573.382	0.00025843	0.124811	0.50805	0.0995515	0.000960046	0.0341628	0.439641	0.802976	0.999325	0.0459795	1.76575	1.21547	1.08482	1.23453	1.63279	1	0	0	0	1
An16g07850	An00g11049_at	strong similarity to small nuclear ribonucleoprotein G snRPG - Homo sapiens	6.18172	7.13822	7.77141	8.07477	6.72182	7.67078	8.00228	7.67429	7.41164	7.64026	8.33619	7.9488	7.55554	6.42509	8.51296	7.97158	101.123	134.06	287.863	242.71	201.624	224.651	127.144	302.811	0.00296029	0.120025	0.33261	0.369799	0.000477146	0.125221	0.430732	0.688305	0.999325	0.0329662	2.40014	1.50398	0.780411	1.25731	2.99447	0	0	0	0	1
An09g03480	An00g11065_at	strong similarity to snRNA-associated sm-like protein Lsm2 - Saccharomyces cerevisiae	5.75288	5.33677	6.39698	6.60441	6.05979	6.86302	7.31476	6.52927	6.57849	6.81908	7.26249	7.18157	5.83331	5.79331	6.78704	6.56238	46.683	79.8455	156.349	90.5532	114.647	115.795	56.2315	102.162	0.000477186	0.028674	0.0629814	0.232557	9.75339e-05	0.0495422	0.227837	0.376513	0.999325	0.0172576	1.93975	1.43586	0.740618	1.20454	2.18841	1	0	0	0	1
An01g03480	An00g11072_at	strong similarity to sorbitol dehydrogenase gutB - Bacillus subtilis	10.2979	9.17832	11.476	10.8716	10.6366	11.1611	10.5272	11.2262	10.0524	10.8604	10.057	10.3364	10.8663	10.5085	11.5089	11.2518	854.02	1300.2	1253.81	2310.17	2063.35	1759.92	1649.06	2665.79	0.00120375	0.0849301	0.195768	0.0189432	0.000378086	0.0766016	0.368276	0.571584	0.79385	0.0303075	2.70505	1.58694	1.40366	1.93094	3.12146	0	0	0	0	1
An15g01380	An00g11211_at	strong similarity to Synaptobrevin homolog v-SNARE Sec22 - Saccharomyces cerevisiae	6.28633	6.6924	7.47833	7.26744	6.7447	7.57618	7.37128	7.34139	7.14537	7.57011	7.58711	7.69215	7.16575	6.3386	7.69336	7.66932	89.845	123.215	178.428	165.753	190.433	183.136	107.797	205.264	0.00160616	0.0155778	0.872727	0.272135	0.000110453	0.0905719	0.172188	0.960291	0.999325	0.0178484	1.84487	1.54554	1.02639	1.19981	2.28465	0	0	0	0	1
An18g03920	An00g11344_at	strong similarity to the defender against apoptotic cell death DAD1 - Homo sapiens	7.78068	7.53282	8.13577	8.09673	8.07098	8.36286	7.97094	8.33792	8.10952	8.38262	8.10189	8.50717	8.0137	7.96939	8.1333	8.15622	201.795	272.526	262.544	277.482	331.472	343.113	254.503	283.02	0.00123266	0.0277141	0.00453094	0.0112252	0.00074668	0.0774225	0.224263	0.14168	0.727083	0.041508	1.37507	1.21629	1.30688	1.2612	1.40251	0	0	0	0	1
An15g01420	An00g11392_at	strong similarity to the glucosidase I Cwh41 - Saccharomyces cerevisiae	7.95064	8.06382	8.61434	8.63205	7.66891	8.34162	7.85449	7.99937	8.01434	8.33969	7.79909	8.11824	8.62149	8.41812	8.56246	8.6303	257.286	229.385	227.038	394.311	324.181	266.65	367.043	387.051	0.000732016	0.00378259	0.132932	0.00312424	0.00106387	0.0587822	0.0952078	0.504634	0.424201	0.0485118	1.53258	1.41326	1.17447	1.4266	1.50436	0	0	0	0	1
An12g02060	An00g11431_at	strong similarity to the hypothetical protein An03g02680 - Aspergillus niger	4.58178	4.47267	5.21086	4.73333	4.1156	5.12919	5.1285	4.35617	4.46025	4.91035	5.26107	4.62793	4.54118	4.65979	5.53563	5.28163	23.0585	19.5341	36.6257	31.387	32.4416	22.5031	24.2596	42.4775	0.0435607	0.00246956	0.00332385	0.721918	0.000543915	0.43116	0.0816192	0.130146	0.999325	0.0356529	1.36119	1.66076	0.614406	1.05209	1.84216	0	0	0	0	1
An13g04060	An00g11439_at	strong similarity to the hypothetical protein An07g08820 - Aspergillus niger	4.42418	4.99486	4.64825	4.68287	4.14891	4.25934	3.51377	3.39299	3.74011	4.34781	3.76239	3.71357	5.14612	4.79179	5.42988	5.86357	26.1642	15.3963	12.45	25.3789	19.7472	11.7393	31.3188	50.0995	0.843351	0.12118	0.703577	0.25375	0.000635312	0.980789	0.43297	0.898768	0.999325	0.0380899	0.969987	1.2826	0.942914	1.19701	1.91481	0	0	0	0	1
An02g08300	An00g11540_at	strong similarity to the hypothetical protein encoded by An11g06450 - Aspergillus niger	3.84601	4.06398	5.27365	3.99113	3.60211	4.86232	4.8999	4.19272	3.9798	3.9963	3.74431	4.01719	5.64452	3.93378	7.22479	7.25853	15.5086	13.8418	20.0024	24.8021	21.5454	17.2074	27.6489	151.341	0.197548	0.22322	0.671807	0.117533	8.87798e-06	0.714756	0.554192	0.885872	0.999325	0.0084397	1.59925	1.55655	0.860264	1.78281	9.75853	0	0	0	0	1
An16g04330	An00g11598_at	strong similarity to the mannose phospho-dolichol synthase dpm1 - Hypocrea jecorina	7.3793	7.04143	8.22568	8.22767	7.85453	8.53088	8.21013	8.03196	8.16402	8.3357	8.36759	8.25511	7.78355	7.68937	8.4268	8.23263	148.093	257.651	312.748	299.555	345.679	282.779	213.259	321.732	7.06758e-06	0.0138217	0.355155	0.00350145	2.26511e-06	0.00512718	0.165872	0.704521	0.441761	0.0045056	2.02274	1.34166	0.904176	1.44003	2.17249	1	0	0	0	1
An03g00430	An00g11647_at	strong similarity to the permease involved in fumonisin degradation of patent WO200105980-A1 - Exophiala spinifera	4.81776	4.63715	4.72747	4.52755	4.15791	4.64809	4.5785	4.40279	4.68585	4.08099	3.83421	4.70677	4.89144	4.62573	6.02387	5.81981	26.4914	21.4347	18.4603	24.7183	20.5995	23.5031	27.0693	60.625	0.691892	0.81983	0.179241	0.901535	0.000215071	0.952	0.935958	0.554036	0.999325	0.0227771	0.933067	0.961033	1.27317	1.02181	2.28847	0	0	0	0	1
An18g06500	An00g11656_at	strong similarity to the phosphomannomutase Sec53 - Saccharomyces cerevisiae	9.33446	9.46322	10.1828	10.0899	8.9732	9.92023	9.87444	9.69387	9.37144	9.91265	9.88931	9.88411	9.64851	9.39122	10.1676	9.93322	675.044	576.957	943.497	1125.51	966.376	884.668	734.116	1060.43	0.000338235	0.00031158	0.57097	0.462001	0.000998635	0.040225	0.0330166	0.83384	0.999325	0.0471961	1.66731	1.67495	0.937648	1.08751	1.5709	1	1	0	0	1
An02g09560	An00g11697_at	strong similarity to the protein regulating gene expression PRGE-6 from patent WO9964596-A2 - Homo sapiens	6.29657	6.52909	7.06955	6.63214	6.06355	7.06986	7.27279	6.68518	6.88052	7.19005	7.06509	6.63215	6.74573	6.44719	7.41067	7.20515	85.2031	88.7724	143.902	115.427	140.065	101.032	96.7684	158.452	0.0676383	0.00972187	0.0365706	0.422144	0.0010874	0.51082	0.142162	0.310077	0.999325	0.04915	1.35473	1.5778	0.702087	1.13574	1.8597	0	0	0	0	1
An08g02350	An00g11706_at	strong similarity to the protein uvsC - Aspergillus nidulans	7.08841	7.3801	7.34376	7.45781	7.20459	7.42999	7.45325	6.99045	7.1364	7.70569	7.5998	7.68017	7.36701	7.19587	8.03219	8.06108	150.566	144.057	184.378	168.989	189.735	161.491	155.572	264.41	0.371888	0.044088	0.307254	0.797827	0.000421672	0.851734	0.275158	0.671389	0.999325	0.0318648	1.12236	1.31708	0.875868	1.03324	1.7561	0	0	0	0	1
An12g08560	An00g11708_at	strong similarity to the proteinase SlpE - Streptomyces lividans	5.87927	5.4462	7.19199	6.18118	5.90778	6.96657	6.79243	7.04117	6.8174	6.46246	6.02488	5.48528	6.90847	6.16494	7.82546	7.61148	50.6585	82.2869	84.9566	103.006	105.02	76.8101	92.8419	210.616	0.0404831	0.453168	0.754697	0.0749476	0.000414367	0.41985	0.745715	0.917383	0.997667	0.0314767	2.03335	1.27626	0.90411	1.8327	4.15757	0	0	0	0	1
An02g09250	An00g11752_at	strong similarity to the subunit of the vacuolar ATPase Vma6 - Saccharomyces cerevisiae	8.42698	8.4042	8.76393	8.58721	8.94957	9.06448	8.88594	8.8161	8.91229	8.98318	8.77556	8.8338	8.68036	8.65162	8.87568	8.89008	341.464	488.065	455.326	408.891	520.526	453.498	406.184	472.077	0.0299392	0.405382	0.958055	0.035564	0.000610398	0.380042	0.71083	0.986285	0.880468	0.0372112	1.19746	1.06651	0.995985	1.18954	1.38251	0	0	0	0	1
An02g01580	An00g11792_at	strong similarity to the vesicular transport protein SEC17 - Pichia pastoris	7.49627	7.79348	8.22022	8.00607	8.10882	8.43041	8.14605	8.3757	8.05242	7.96444	8.15606	8.33627	8.1394	7.80817	8.36021	8.24645	200.141	270.713	284.257	276.885	293.543	327.644	251.39	315.902	0.0107486	0.479461	0.222505	0.05898	0.000950615	0.247614	0.764031	0.59638	0.95188	0.0459749	1.38345	1.08433	1.15263	1.25606	1.57839	0	0	0	0	1
An15g03260	An00g11809_at	strong similarity to threonine aldolase - Ashbya gossypii.	6.92952	6.93625	7.06117	6.96901	7.3835	8.41937	8.74437	7.87072	8.03523	8.30233	8.46117	7.83328	7.14519	6.91585	7.5532	7.71432	122.182	209.291	388.768	129.346	328.75	231.041	130.736	198.605	0.638706	0.00172305	0.000529539	0.577669	0.000955351	0.94407	0.0698315	0.0620819	0.999325	0.0459795	1.05863	1.57078	0.594289	1.07002	1.62549	0	0	0	0	1
An13g00760	An00g11965_at	strong similarity to tropomyosin TPM1 - Saccharomyces cerevisiae	9.3628	9.44363	10.2791	10.0505	9.56092	10.2765	9.87281	10.0225	9.90208	10.1777	9.87667	9.89753	9.87607	9.5363	10.2156	10.0506	677.095	850.108	938.844	1147.9	1198.59	996.027	835.322	1122.97	8.56685e-05	0.00352347	0.561444	0.0519827	0.000131045	0.0206648	0.0923915	0.829304	0.930732	0.0188972	1.69532	1.40993	1.06091	1.23368	1.65851	1	0	0	0	1
An07g05610	An00g11991_at	strong similarity to ubiquinone biosynthesis protein cat5 - Saccharomyces cerevisiae	6.06577	6.00685	6.92223	6.41267	6.7765	7.08845	6.4186	7.10578	6.66235	6.5774	6.8058	6.8475	7.01892	6.92726	7.28172	6.85332	65.6313	105.378	97.8298	101.649	114.003	125.944	125.635	134.133	0.00857427	0.595279	0.101681	0.000430355	0.000175678	0.226482	0.829641	0.452645	0.160103	0.0205557	1.54878	1.08185	1.28738	1.91425	2.04374	0	0	0	0	1
An09g04000	An00g12004_at	strong similarity to ubiquitin-conjugating enzyme E2 hUbc12 - Homo sapiens	6.4853	6.98761	7.23153	7.21729	7.24791	7.94321	7.79871	7.7313	7.44772	7.92165	7.95018	7.7959	7.21137	6.99788	7.39063	7.51399	106.629	162.896	234.663	149.542	244.287	217.309	137.627	175.133	0.00913155	0.00270332	0.507712	0.0394472	0.000523256	0.228555	0.0849988	0.802964	0.899123	0.0349323	1.40245	1.49964	0.926046	1.29071	1.64246	0	0	0	0	1
An17g00260	An00g12016_at	strong similarity to ubiquitin--protein ligase UBC1 - Saccharomyces cerevisiae	6.08981	6.35728	6.72669	6.47509	6.43418	6.77374	6.92548	6.63432	6.46095	6.57797	6.74723	6.30063	6.72826	6.29734	7.18172	6.99711	74.7265	87.2793	114.274	97.0657	102.243	88.4921	91.3162	136.184	0.0401495	0.194402	0.0442221	0.105701	0.00011455	0.418645	0.525818	0.333828	0.999325	0.0180652	1.29895	1.17144	0.774386	1.22201	1.82244	0	0	0	0	1
An03g04410	An00g12028_at	strong similarity to UDP-glucose:dolichyl-phosphate glucosyltransferase ALG5 - Saccharomyces cerevisiae	7.28207	7.42609	8.23015	8.19797	7.59825	8.03893	7.20332	7.83566	7.29927	8.04871	7.18483	7.94518	8.04076	7.79891	8.0977	7.94285	163.606	174.703	146.431	296.947	263.895	237.275	242.164	259.622	3.6597e-05	0.00118311	0.000300866	0.00176885	0.000450388	0.0142894	0.0608851	0.0492527	0.329028	0.0328376	1.81501	1.51054	1.6204	1.48016	1.58688	1	0	1	0	1
An17g02370	An00g12044_at	strong similarity to uracil phosphoribosyltransferase FUR1 - Saccharomyces cerevisiae [putative sequencing error]	7.83558	8.13014	8.56683	8.72985	7.65107	8.3311	8.53925	8.39027	7.91328	8.16658	8.5129	8.24634	8.30843	7.92558	8.89565	8.78126	252.977	220.125	368.642	401.244	304.192	319.198	277.628	457.762	0.00102303	0.0122858	0.225008	0.426765	0.000102246	0.0706727	0.15859	0.600008	0.999325	0.0173146	1.58609	1.38191	0.865875	1.09744	1.8095	0	0	0	0	1
An01g04250	An00g12063_at	strong similarity to uroporphyrinogen decarboxylase of patent WO9925839-A1 - Thielavia terrestris	8.91947	8.88192	9.25367	9.19961	9.16637	9.20167	8.92599	9.33765	9.15238	9.00388	9.27362	9.23516	9.25419	9.2485	9.43664	9.38623	477.943	571.803	548.674	599.095	549.803	624.433	609.443	680.964	0.018215	0.652409	0.150413	0.0121512	0.000843609	0.315606	0.859867	0.524603	0.737667	0.0432506	1.25349	0.961525	1.13808	1.27514	1.42478	0	0	0	0	1
An02g03300	An00g12073_at	strong similarity to vacuolar ATPase subunit F - Neurospora crassa	7.34919	7.34651	8.58372	8.39552	7.06188	8.13403	8.43805	7.81444	7.75394	8.10863	8.32478	8.1181	7.75034	7.34909	8.42908	8.29028	162.901	169.826	333.47	359.443	278.461	250.084	187.366	328.485	3.65653e-05	0.00261443	0.0536976	0.325067	0.000126637	0.0142894	0.083922	0.356789	0.999325	0.0187487	2.20652	1.63969	0.749945	1.15019	2.01648	1	0	0	0	1
An07g05080	An00g12082_at	strong similarity to vacuolar H+ - transporting ATPase chain c - Saccharomyces cerevisiae	8.02428	8.01615	8.21613	8.2938	8.44804	8.49779	8.51807	8.65058	8.53	8.48441	8.48124	8.59947	8.28522	8.24181	8.47412	8.53663	259.613	359.294	361.953	305.487	359.811	394.813	307.302	363.391	0.0374931	0.984181	0.242021	0.0319081	0.000270316	0.409057	0.994664	0.616632	0.86541	0.0260941	1.1767	1.00144	1.09079	1.18369	1.39974	0	0	0	0	1
An16g05020	An00g12120_at	strong similarity to vip1 protein - Schizosaccharomyces pombe	6.79648	6.56015	8.28991	7.73638	8.19491	8.76385	8.31258	8.24505	7.90572	8.58755	7.72059	7.72553	7.29315	6.81815	8.21206	7.91519	102.417	265.086	258.96	258.343	408.928	253.403	133.034	267.543	0.000119842	0.0295591	0.905905	0.16765	8.25332e-05	0.0212047	0.230205	0.97182	0.999325	0.0161757	2.52246	1.54262	0.97854	1.29894	2.61229	1	0	0	0	1
An04g05980	An00g12126_at	strong similarity to v-SNARE VTI1 - Saccharomyces cerevisiae	6.7241	7.00835	7.8307	7.51669	6.85257	7.76616	7.79425	7.44552	7.30007	7.71624	7.66706	7.90322	7.47788	7.0089	7.90659	7.59724	116.665	134.954	212.402	204.179	213.96	204.275	151.523	215.556	0.00131434	0.00548446	0.787898	0.086167	0.000605235	0.0800871	0.110955	0.928149	0.999325	0.0372091	1.75014	1.58544	0.96174	1.29879	1.84765	0	0	0	0	1
An02g13250	An00g12128_at	strong similarity to water channel protein aquaporin 3 AQP3 - Rattus norvegicus	6.33766	6.02977	7.00635	6.61606	6.57825	6.67661	7.02232	6.65526	6.7656	6.81544	6.29399	6.50424	6.61952	6.29744	7.06013	6.97636	72.6915	101.965	100.996	112.299	107.339	95.6537	87.9422	129.629	0.00743989	0.720504	0.705082	0.196318	0.00091668	0.207587	0.893349	0.899106	0.999325	0.0447815	1.54487	1.05271	0.947103	1.2098	1.78327	0	0	0	0	1
An07g07170	An00g12150_at	strong similarity to Yippee - Drosophila melanogaster	5.76269	5.77645	6.55619	6.08332	5.76864	6.96632	6.22299	6.72949	6.37033	6.584	6.04182	6.02696	6.86917	6.63141	6.80402	6.82717	54.5524	67.1577	70.1516	79.8797	109.528	83.1836	107.657	112.641	0.0329635	0.00872098	0.310953	0.000783933	0.00044644	0.388355	0.136484	0.673476	0.221886	0.0327141	1.46427	1.63091	1.18577	1.97345	2.06483	0	0	0	0	1
An12g02490	An00g12243_at	weak similarity to aflatoxin biosynthesis regulatory protein aflR - Aspergillus flavus	3.72343	3.58966	4.03149	3.96456	3.62654	4.21957	3.59318	3.69859	3.62869	3.75647	3.69164	4.02211	3.84457	3.76703	4.30353	4.34271	12.6104	12.36	12.4875	15.9781	15.8677	14.5238	13.9849	20.0165	0.0331182	0.0256648	0.155231	0.321716	0.000354878	0.388355	0.216035	0.529503	0.999325	0.0294224	1.26705	1.28379	1.16307	1.109	1.5873	0	0	0	0	1
An12g09780	An00g12510_at	weak similarity to ethyl salicylate esterase salE - Acinetobacter sp.	5.17446	5.17148	6.4607	5.49635	5.07154	6.42282	5.99145	5.33216	5.4282	5.62628	5.00236	5.13691	5.71392	4.42344	7.61508	7.78532	36.0761	38.0512	45.1577	63.0544	65.0983	37.6489	33.5602	207.965	0.0716565	0.082041	0.537603	0.805394	2.02376e-05	0.524638	0.363349	0.815816	0.999325	0.0111184	1.74781	1.71081	0.833719	0.930261	5.76462	0	0	0	0	1
An13g00970	An00g12599_at	weak similarity to heat shock protein groEL - Streptococcus pyogenes	4.4468	4.57529	4.42169	4.51007	4.53787	4.29062	3.92386	4.4584	4.19452	4.96175	4.87154	4.14964	4.4953	4.48689	6.37846	6.72626	22.8013	20.6231	21.0785	22.0985	24.6956	19.7533	22.4882	93.8547	0.925939	0.594317	0.84719	0.967245	0.000653464	0.991172	0.829616	0.95109	0.999325	0.0383851	0.969178	1.19747	0.93713	0.986267	4.1162	0	0	0	0	1
An02g07510	An00g12602_at	weak similarity to heavy neurofilament subunit NF-H - Rattus norvegicus	4.89483	5.81783	6.28251	6.21669	5.46254	7.50363	7.30816	6.91579	5.91844	6.8401	7.34174	6.83859	6.01653	5.32498	7.09261	6.83886	40.9654	51.6426	160.336	76.0882	144.194	117.555	50.9411	124.996	0.0116499	0.000248149	0.170976	0.328706	0.000111093	0.260055	0.0302554	0.54665	0.999325	0.0178484	1.85738	2.79215	0.733179	1.24352	3.05125	0	1	0	0	1
An01g14810	An00g12692_at	weak similarity to hypothetical protein SPAC19B12.02c - Schizosaccharomyces pombe	5.45913	4.77659	8.68215	5.61606	4.2781	6.14199	6.71039	5.49061	6.03092	4.90088	4.63497	4.72341	6.13255	5.08889	9.69921	8.57862	34.7239	35.6175	51.0091	141.937	45.9322	34.4637	48.8647	563.75	0.0312287	0.674102	0.518491	0.573084	0.000277102	0.385565	0.87142	0.809503	0.999325	0.0260941	4.08758	1.2896	0.675639	1.40724	16.2352	0	0	0	0	1
An01g09090	An00g12703_at	weak similarity to hypothetical protein AAF45855.1 - Drosophila melanogaster	5.30493	5.75914	5.96859	5.76596	6.41037	5.67171	7.38639	6.93518	7.03452	6.69085	7.34314	7.08973	5.66653	5.40149	7.25588	6.92559	46.271	105.599	164.821	58.3747	72.5689	129.11	46.3343	136.309	0.305471	0.107239	0.28237	0.995108	0.00017525	0.815883	0.409041	0.648289	0.999452	0.0205557	1.26158	0.687216	0.783332	1.00137	2.94588	0	0	0	0	1
An04g01270	An00g12751_at	weak similarity to hypothetical protein An11g03830 - Aspergillus niger	5.87318	5.56719	6.94382	6.67099	5.32523	6.20885	6.73299	6.06425	5.70057	6.02083	6.54846	6.54061	6.14431	5.74789	7.13531	6.90255	52.7166	45.6613	99.7833	112.004	69.3029	78.926	61.653	129.691	0.000226527	0.017775	0.155731	0.334137	3.77915e-05	0.0310064	0.183687	0.530312	0.999325	0.0124925	2.12464	1.51776	0.790974	1.16952	2.46015	1	0	0	0	1
An11g01400	An00g12884_at	weak similarity to hypothetical protein L344.14 - Leishmania major	5.80639	5.72778	6.25864	5.7763	5.74701	7.09478	6.41247	6.05739	5.98658	6.94984	6.20427	5.81812	6.62986	6.21738	6.71519	6.47431	54.4586	58.3554	79.2516	64.7799	129.995	61.2975	85.8424	96.6533	0.177331	9.02901e-06	0.0534475	0.00206195	0.000289733	0.691923	0.00858291	0.35619	0.34403	0.0267754	1.18953	2.22764	0.773455	1.57629	1.7748	0	1	0	0	1
An14g06040	An00g12938_at	weak similarity to hypothetical protein SPBC17D11.03c - Schizosaccharomyces pombe	5.36923	5.4273	6.03473	5.87292	6.11471	6.53128	6.46469	6.28444	6.04117	6.44386	6.32454	5.98492	5.64225	5.87705	6.18524	6.23174	42.1735	67.5527	84.134	61.984	89.7331	70.2623	54.1786	73.9505	0.00133861	0.0111144	0.0863383	0.022062	3.90844e-05	0.0802559	0.151275	0.422083	0.823715	0.0126017	1.46974	1.32834	0.835125	1.28466	1.75348	0	0	0	0	1
An09g03650	An00g12963_at	weak similarity to hypothetical protein Ta0309 - Thermoplasma acidophilum	6.19392	5.42654	7.7827	6.7456	5.53687	6.95833	6.27204	5.85025	5.92975	5.98374	5.34625	5.38849	5.8195	5.61028	8.30192	7.63567	56.1117	53.1983	56.0696	153.719	88.7108	49.1585	52.5235	250.522	0.00312207	0.0950812	0.653484	0.821119	0.000102232	0.129054	0.384343	0.877074	0.999325	0.0173146	2.73951	1.66755	0.876741	0.936052	4.46471	0	0	0	0	1
An04g02050	An00g13037_at	weak similarity to insulin induced protein 1 INSIG1 - Homo sapiens	7.3249	7.26147	7.54058	7.48236	7.4962	7.51376	7.3337	7.23288	7.26933	7.43743	7.27719	7.04569	7.52145	7.60705	8.03819	7.87343	156.844	166.891	158.183	182.464	177.983	140.974	189.263	248.278	0.0943603	0.45957	0.194206	0.0423956	6.86598e-05	0.575728	0.74887	0.570526	0.899123	0.0148192	1.16335	1.06646	0.89121	1.2067	1.58296	0	0	0	0	1
An12g06180	An00g13072_at	weak similarity to isoenzyme B of UDP-N-acetylglucosamine:alpha-1,3-D-mannoside beta-1,4-N-acetylglucosaminyltransferase IV (GnT-IV) MGAT4B - Homo sapiens	4.1777	4.01973	4.75218	4.63407	4.57337	4.05627	4.54859	4.64839	4.09652	4.17194	4.35687	3.66672	4.39342	4.23445	5.24138	5.16779	17.1331	20.1813	21.8981	25.8686	17.3169	17.8463	19.8895	36.8753	0.0258324	0.373101	0.238632	0.385073	0.000340347	0.360733	0.6854	0.612907	0.999325	0.0287099	1.50986	0.858066	0.814972	1.16088	2.15228	0	0	0	0	1
An04g05840	An00g13287_at	weak similarity to phospholipid-cholesterol acyltransferase - Aeromonas hydrophila	6.5129	6.71863	6.99924	6.86489	6.58479	6.88946	6.83198	6.70926	6.92639	7.05898	6.59282	6.87641	6.71928	6.65773	7.38249	7.33571	98.0717	108.053	104.866	122.112	125.733	110.878	103.143	164.176	0.0377701	0.136308	0.571241	0.608269	7.81926e-05	0.410404	0.456861	0.834068	0.999325	0.0155708	1.24513	1.16363	1.05734	1.05171	1.67404	0	0	0	0	1
An12g02830	An00g13419_at	weak similarity to putative methyltransferase adpE - Anabaena sp.	6.89223	6.75093	7.17785	6.97648	7.00814	6.96143	6.96022	7.0231	6.85673	6.77883	7.25427	6.96323	6.90102	6.94183	7.82938	7.59118	113.11	122.143	137.877	135.033	116.981	127.395	121.215	209.424	0.0787424	0.652414	0.413231	0.47275	8.64216e-06	0.545073	0.859867	0.744698	0.999325	0.0084397	1.19382	0.957736	0.923973	1.07166	1.85151	0	0	0	0	1
An07g02380	An00g13565_at	weak similarity to T-2 toxin biosynthesis protein TRI7 - Fusarium sporotrichioides	5.11249	5.32767	5.21908	4.36467	4.8874	4.02131	4.30708	4.32785	3.89666	4.26728	3.89103	3.83315	5.81495	4.76958	7.36094	7.73347	37.2736	20.9958	17.1371	27.7012	17.6831	16.9181	39.186	187.04	0.263747	0.512033	0.960552	0.847485	1.33504e-05	0.780248	0.786336	0.986754	0.999325	0.00934957	0.743185	0.842219	0.987223	1.05131	5.01804	0	0	0	0	1
An15g01410	An00g13597_at	weak similarity to the D-amino-acid dehydrogenase small chain DadA - Escherichia coli	4.55944	4.48025	5.44536	5.42283	4.8603	5.39986	5.93802	5.3163	5.13768	5.23933	5.76318	4.94172	4.78326	4.49009	5.23704	5.19425	22.9408	31.9776	57.7041	43.2341	39.9353	34.9934	24.8759	37.1591	9.2747e-05	0.0847564	0.000834674	0.51163	0.00112983	0.0206648	0.368003	0.0753371	0.999325	0.0498258	1.88459	1.24885	0.606429	1.08435	1.61978	1	0	0	0	1
An02g05620	An00g13695_at	weak similarity to the hypothetical protein encoded by An07g10060 - Aspergillus niger	6.48798	6.18622	7.774	7.65357	6.2559	7.55278	8.67307	6.90566	6.57031	7.61239	7.38287	7.20282	6.20784	6.54168	8.04354	7.56657	80.8456	85.2192	261.012	209.933	191.683	132.904	82.984	223.643	0.00174205	0.00564615	0.0169448	0.91874	0.00104051	0.0922459	0.111885	0.231527	0.999325	0.0479263	2.59671	2.2493	0.509187	1.02645	2.7663	0	0	0	0	1
An02g03460	An00g13725_at	weak similarity to the hypothetical protein encoded by An17g01390 - Aspergillus niger	7.76242	7.67896	8.37401	8.32937	8.22115	8.38678	8.45573	8.42968	8.32238	8.44539	8.41639	8.3552	7.93694	8.06914	8.43444	8.26048	210.94	309.065	346.343	326.67	341.582	336.028	256.541	325.713	4.98899e-05	0.220591	0.704746	0.024377	5.35264e-05	0.0167971	0.552391	0.899106	0.845352	0.0136958	1.54863	1.10521	0.970218	1.21618	1.5441	1	0	0	0	1

[truncated: 1 more sheets: 05D]
