# Supplementary material for: The capacity of Aspergillus niger to sense and respond to cell wall stress requires at least three transcription factors: RlmA, MsnA and CrzA
Source: Fungal Biol Biotechnol. 2014 Dec 1;1:5. doi: 10.1186/s40694-014-0005-8 (PMC5598236; doi:10.1186/s40694-014-0005-8)
Supplement: Supplementary file 8 — Additional file 8: Table S8.: List of overlapping genes from Venn Diagram analysis. (XLS 370 KB) [file 40694_2014_5_MOESM8_ESM.xls]

## Sheet: codes
Comparisons:
01 = CA- NC1
02 = AbaA- NC2
03 = FK506- NC3
04 = FP- NC1
05 = rlma.D- NC1
Strain codes
NC1: Strain N402
NC2: Strain N402, negative control for AbaA
NC3: Strain N402, negative control for FK506
CA: Strain N402 treated for 1h with 50 ng/ml caspofungin
AbaA: Strain N402 treated for 1h with 2µg/ml aureobasidin A dissolved in ethanol
FK506: Strain N402 treated for 1h with 1.28 µg/ml FK506 dissoved in DMSO
FP: Strain N402 treated for 1h with 50 µg/ml fenpropimorph
rlmA.D: Strain MA47.1, in which rlmA is deleted

## Sheet: 0102
					RMA expression data (log2 scale)																Mean (geometric) expression data (normal scale)								moderated t-statistic pValues					moderated t-statistic FDR values					Fold changes					UP(1)/DOWN(-1) regulated (at FDR < 0.05)
Upregulated (UP), Downregulated (down), both	ORF	alias	annotation	S. cerevisiae orthologue(s)	061018MJA_ANIGERa_AR09.CEL	061018MJA_ANIGERa_AR10.CEL	061018MJA_ANIGERa_AR11.CEL	061018MJA_ANIGERa_AR12.CEL	101052-01.CEL	101052-02.CEL	101052-04.CEL	101052-05.CEL	101052-06.CEL	101052-07.CEL	101052-09.CEL	101052-10.CEL	061018MJA_ANIGERa_AR13.CEL	061018MJA_ANIGERa_AR14.CEL	090305MJA_ANIGERa_100760-23.CEL	090305MJA_ANIGERa_100760-24.CEL	NC1	NC2	NC3	mean CA	AbaA	FK506	FP	rlma.D	pValue 01	pValue 02	pValue03	pValue 04	pValue 05	qValue 01	qValue 02	qValue 03	qValue 04	qValue 05	FC 01	FC 02	FC 03	FC 04	FC 05	decide (FDR < 0.05) 01	decide (FDR < 0.05) 02	decide (FDR < 0.05) 03	decide (FDR < 0.05) 04	decide (FDR < 0.05) 05
Up	An02g04900	An00g00183_at	endopolygalacturonases pgaB - Aspergillus niger	PGU1	6.41543	6.3048	8.13543	8.05138	7.04253	9.03347	7.37362	8.24496	7.83021	8.35163	6.59774	8.18542	6.7497	6.79231	6.63717	6.33352	82.1459	173.209	126.736	273.123	413.731	297.18	109.213	89.5947	2.65492e-05	0.000623118	0.000749693	0.180206	0.674548	0.0120376	0.0432997	0.0734952	0.999325	0.920437	3.32486	2.38862	2.34487	1.3295	1.09068	1	1	0	0	0
	An01g05810	An00g01177_x_at	hypothetical protein		6.08767	5.75617	7.42797	7.13374	5.45039	7.5942	6.86183	6.74937	6.23372	7.09403	6.90332	6.83578	6.1327	6.05506	7.48344	6.89746	60.6282	57.3633	117.994	155.509	162.48	110.859	68.3032	146.063	0.000204116	7.58073e-05	0.752264	0.548185	0.000387609	0.0296152	0.0184859	0.916269	0.999325	0.0307204	2.56497	2.83247	0.939525	1.12659	2.40916	1	1	0	0	1
	An05g00760	An00g01284_at	hypothetical protein		5.76116	5.65586	6.53479	6.48296	5.26204	6.25339	5.57025	5.88552	5.09962	6.31972	5.39864	5.63776	6.02664	5.71197	6.13347	6.16321	52.2918	36.2732	44.7695	91.068	78.0623	54.2533	58.4571	70.9308	0.000222475	7.379e-06	0.116251	0.34903	0.0183081	0.0310064	0.00858291	0.477679	0.999325	0.214366	1.74153	2.15207	1.21184	1.1179	1.35644	1	1	0	0	0
	An09g06410	An00g01609_at	hypothetical protein		8.36671	8.48968	10.3006	9.968	9.44068	11.2452	9.85641	10.6749	9.92485	10.6053	9.65023	10.6449	9.35885	8.80313	9.46064	9.47438	344.46	821.867	863.062	1123.89	1944.54	1617.89	541.565	707.954	4.43858e-06	0.000137507	0.00215205	0.0178377	0.000712369	0.00402496	0.0229088	0.11377	0.784262	0.0403325	3.26275	2.366	1.8746	1.57221	2.05525	1	1	0	0	1
	An14g00010	An00g03554_at	secretion related GTPase srgA - Aspergillus niger	SEC4	7.62246	8.06759	8.86013	9.06471	7.46507	8.80876	8.97058	8.4769	8.07729	8.96607	9.2129	8.98196	8.23947	7.96104	9.01607	8.75478	229.926	218.453	545.615	498.835	473.563	424.444	274.423	472.912	0.00046295	0.000467273	0.170079	0.326163	0.000860351	0.0492709	0.0385208	0.545585	0.999325	0.043411	2.16955	2.1678	0.777918	1.19353	2.0568	1	1	0	0	1
	An15g06910	An00g04124_at	similarity to educed expression in colorectal cancer protein rec - Homo sapiens	PFA3	5.60294	5.7785	6.66559	6.64664	6.79451	7.46036	7.14623	7.03415	6.86592	7.30973	6.99566	6.78558	6.18305	6.17948	6.11996	6.08992	51.6508	113.789	134.452	100.854	167.155	120.248	72.5681	68.8289	1.42587e-06	0.000518167	0.222024	0.00145835	0.00505374	0.00258599	0.0402036	0.596059	0.312169	0.105663	1.9526	1.46899	0.894356	1.40497	1.33258	1	1	0	0	0
	An04g03870	An00g04575_at	similarity to hypothetical protein An11g05330 - Aspergillus niger	DPP1	6.6085	6.41954	7.4676	7.49115	6.58222	7.2871	6.28584	6.28479	6.39529	7.45706	6.10817	6.57993	6.76394	6.82738	6.74915	6.77885	91.3935	89.8068	73.3642	178.45	165.66	86.364	111.096	108.684	3.33292e-05	8.42382e-05	0.177355	0.110902	0.153467	0.0142894	0.0184859	0.550781	0.999325	0.591604	1.95254	1.84462	1.1772	1.21558	1.18919	1	1	0	0	0
	An14g01840	An00g05005_at	similarity to hypothetical temperature-shock induced protein TIR3 - Saccharomyces cerevisiae		6.05661	5.50152	7.00901	7.30288	8.00528	9.51289	7.64168	8.09576	7.65112	8.99915	7.14337	7.60309	6.3439	6.57331	5.91224	5.93317	54.9127	227.26	168.024	142.611	611.419	230.628	87.9497	60.6614	0.000135555	9.43928e-05	0.113416	0.0244187	0.605019	0.0229144	0.0190215	0.472045	0.845352	0.898211	2.59706	2.6904	1.37259	1.60163	1.10469	1	1	0	0	0
	An06g01900	An00g05488_at	similarity to polyphosphoinositide binding protein Ssh2p - Glycine max	CSR1	7.64975	7.82393	8.44445	8.587	7.92628	8.61687	8.09769	8.24981	7.9851	8.36346	8.11125	8.32971	8.1104	7.95343	8.02001	8.08243	213.315	248.258	275.226	366.007	359.579	312.944	261.727	265.252	1.05839e-05	0.00048599	0.146196	0.0274633	0.0200123	0.00614249	0.0389105	0.519001	0.860186	0.225084	1.71581	1.44841	1.13704	1.22695	1.24348	1	1	0	0	0
	An07g05800	An00g05910_at	similarity to signal recognition particle protein srp14 - Canis familiaris		4.59846	4.5867	5.50843	5.19078	5.30181	6.39151	5.9621	5.98532	5.43462	6.38695	6.07867	6.27903	4.93969	5.1222	5.32355	5.31174	24.1271	41.3041	64.9108	40.7748	83.8202	70.1407	32.6937	39.8815	4.27259e-05	1.39536e-06	0.415501	0.00497252	6.70261e-05	0.0154977	0.00674844	0.746009	0.508073	0.0148192	1.69	2.02934	1.08057	1.35506	1.65298	1	1	0	0	1
	An12g06380	An00g06067_at	similarity to the fibroin heavy chain Fib-H - Bombyx mori		4.57037	4.44239	7.10091	6.68934	5.08237	7.45994	4.70862	4.68333	4.79899	5.81261	4.73554	4.81364	4.74233	4.69787	4.89324	4.70237	22.7277	30.7109	26.3929	119.025	99.4758	26.8804	26.3567	27.8153	6.85253e-06	0.000251824	0.942041	0.558426	0.427169	0.00512718	0.0302554	0.981823	0.999325	0.826362	5.23701	3.2391	1.01847	1.15967	1.22385	1	1	0	0	0
	An05g00810	An00g06486_at	similarity to tubulin-specific chaperone A TBCA - Oryctolagus cuniculus	RBL2	5.52829	5.4522	7.41484	7.30542	5.20013	6.67141	7.41183	6.43239	5.86505	6.8383	7.41661	6.48201	6.11394	5.32096	7.57344	7.00532	44.9499	46.2887	170.57	164.293	107.998	87.8642	52.6168	156.43	6.30884e-06	0.000501028	0.00353986	0.425761	9.82227e-06	0.00508527	0.0390828	0.131194	0.999325	0.0084397	3.65503	2.33313	0.515121	1.17056	3.48011	1	1	0	0	1
	An05g01210	An00g06657_at	strong similarity to 1-acyldihydroxyacetone-phosphate reductase Ayr1p - Saccharomyces cerevisiae	AYR1	5.03951	4.78188	6.37282	6.14316	4.71889	6.77551	6.13686	5.98598	5.50669	6.70628	5.56296	6.03703	4.96876	5.10854	5.68007	5.51209	30.0793	34.6022	57.6764	76.5318	106.957	64.5122	32.8689	48.3713	3.61602e-05	4.31448e-06	0.5002	0.592397	0.0102601	0.0142894	0.00782484	0.79778	0.999325	0.152974	2.54433	3.09106	1.11852	1.09274	1.60813	1	1	0	0	0
	An13g01210	An00g06679_at	strong similarity to 20S proteasome subunit pre3 - Saccharomyces cerevisiae	PRE3	8.78278	8.42239	9.63668	9.60572	8.70942	9.8175	9.88761	9.41114	9.07864	9.80781	9.74275	9.48647	9.01088	8.88529	9.47247	9.5347	388.719	475.739	900.874	787.535	899.299	698.833	493.903	725.879	2.06373e-05	6.21596e-05	0.045295	0.0573017	7.58702e-05	0.00998089	0.0179167	0.336501	0.948795	0.0155708	2.02597	1.89032	0.775728	1.27059	1.86736	1	1	0	0	1
	An07g08390	An00g07387_at	strong similarity to carboxyphosphonoenolpyruvate mutase - Streptomyces hygroscopicus	ICL2	5.97921	5.28095	7.67348	7.10443	6.45311	8.51955	7.25768	6.93572	7.25788	8.01377	6.56323	6.39848	6.02092	5.76206	7.61301	7.12894	49.5248	115.801	120.297	167.609	307.973	101.624	59.3628	165.533	5.8445e-05	0.000489773	0.458184	0.426176	6.50045e-05	0.0167971	0.0389105	0.772308	0.999325	0.0147367	3.38434	2.65951	0.844779	1.19865	3.34243	1	1	0	0	1
	An01g03770	An00g08031_at	strong similarity to dynein light chain 1 cdlc1 - Drosophila melanogaster	DYN2	7.1737	6.44205	9.4662	9.36167	4.74596	7.4901	8.67867	7.09267	6.29781	8.15884	8.39525	8.09263	7.41292	6.99717	8.75483	8.29357	112.04	45.9466	371.434	682.147	226.674	193.026	147.549	368.163	0.000184153	0.000575041	0.0954998	0.466075	0.00552948	0.0275451	0.0421724	0.441698	0.999325	0.110019	6.0884	4.93342	0.519677	1.31693	3.28598	1	1	0	0	0
	An13g01040	An00g08408_at	strong similarity to geranylgeranyl transferase type II beta-subunit RABGGTB - Homo sapiens	BET2	7.0069	6.54564	7.75813	7.80289	7.15666	8.33025	8.31175	8.05076	7.28497	8.24741	8.39719	8.34305	7.15041	7.07218	7.37532	7.23951	109.613	149.17	327.3	219.87	312.742	293.436	138.265	158.398	5.90427e-05	3.07898e-05	0.401887	0.0863906	0.0107378	0.0167971	0.0143409	0.736844	0.999325	0.156612	2.00588	2.09654	0.896537	1.2614	1.44507	1	1	0	0	0
	An17g01000	An00g09140_at	strong similarity to hypothetical protein sll1024 - Synechocystis sp.		7.06632	6.70454	8.11232	7.70686	6.49983	7.60619	6.96573	6.57746	6.46372	7.33936	6.63298	6.47223	7.50193	7.0828	7.07311	7.11583	118.228	89.3734	111.381	240.45	177.635	92.0818	156.754	136.662	0.000105919	0.000146702	0.184237	0.056742	0.305997	0.0206648	0.0229088	0.558785	0.948795	0.747475	2.03377	1.98756	0.826732	1.32586	1.15592	1	1	0	0	0
	An11g11250	An00g09475_at	strong similarity to interferon-induced double-stranded RNA-activated protein kinase inhibitor P58 - Homo sapiens	JEM1	7.66863	7.80586	8.51376	8.27918	7.70502	8.39687	8.00835	8.38	7.93349	8.3871	8.07857	8.50503	8.09697	7.90292	8.26052	8.25647	213.375	225.856	263.829	336.968	335.923	347.897	255.99	306.236	9.72056e-05	0.000374386	0.0062828	0.0542575	0.000854873	0.0206648	0.0343795	0.162724	0.948795	0.043411	1.57923	1.48734	1.31865	1.19972	1.4352	1	1	0	0	1
	An08g10110	An00g09575_at	strong similarity to lipid transfer protein POX18 - Candida tropicalis		6.52937	6.0253	7.57597	7.35437	6.23404	7.2313	7.15222	6.93566	6.20982	7.26718	6.77289	6.50458	6.56149	6.12631	7.16576	6.9356	77.565	74.6428	124.721	176.702	152.138	105.428	81.2275	132.577	7.12689e-05	0.000294817	0.287814	0.766424	0.00308666	0.0181411	0.0324053	0.65257	0.999325	0.0806003	2.27811	2.03822	0.845316	1.04722	1.70923	1	1	0	0	0
	An15g07090	An00g10432_at	strong similarity to predicted protein An12g10350 - Aspergillus niger		9.29341	9.49074	10.3549	10.4733	9.98557	11.3602	10.4668	10.6308	10.1309	11.0376	10.3925	10.5336	9.73176	9.22461	10.0284	9.96273	671.887	1066.2	1379.22	1364.48	2350.77	1533.05	713.211	1020.87	0.000106285	3.40775e-05	0.450589	0.66816	0.00779737	0.0206648	0.0143409	0.767685	0.999325	0.132983	2.03081	2.20482	1.11153	1.06151	1.5194	1	1	0	0	0
	An15g07090	An00g10432_x_at	strong similarity to predicted protein An12g10350 - Aspergillus niger		10.064	10.1558	11.0663	11.1782	10.7179	11.976	11.2193	11.4036	10.9316	11.6785	11.0906	11.1082	10.4884	10.2008	10.8118	10.7998	1105.07	1813.77	2280.21	2229.05	3633.65	2445.47	1300.25	1790.07	6.28499e-05	6.95256e-05	0.593795	0.224456	0.0018752	0.0175363	0.0183325	0.847798	0.999325	0.0622086	2.01712	2.00337	1.07248	1.17662	1.61987	1	1	0	0	0
	An18g05640	An00g10527_at	strong similarity to probable mold-specific protein MS8 - Ajellomyces capsulatus	YNL208W	8.57198	8.08055	9.92726	9.2901	9.49106	11.1068	9.88605	10.1481	9.7788	10.6846	9.43838	9.70787	9.85261	9.26383	9.79283	9.73013	320.964	795.067	810.244	780.73	1905.17	974.131	753.897	867.959	0.00046762	0.000543792	0.372198	0.000665316	0.000163749	0.0492709	0.0410931	0.715311	0.219388	0.0204185	2.43246	2.39624	1.20227	2.34885	2.70423	1	1	0	0	1
	An14g00180	An00g10586_at	strong similarity to proteasome 19S regulatory particle subunit Rpt6p - Saccharomyces cerevisiae	RPT6	7.53382	7.82372	8.51198	8.5485	7.74186	8.91159	8.69331	8.19948	8.06626	8.96683	8.75027	8.60443	8.22307	7.89564	8.69643	8.52912	204.899	239.529	422.202	369.708	490.875	338.253	266.752	391.475	9.74531e-05	1.21024e-05	0.0678938	0.0334001	3.73687e-05	0.0206648	0.00884464	0.386909	0.871587	0.0124925	1.80434	2.04933	0.801163	1.30187	1.91057	1	1	0	0	1
	An04g01870	An00g10588_at	strong similarity to proteasome 20S core subunit Pre1p - Saccharomyces cerevisiae [putative sequencing error]	PRE1	7.68607	7.90928	9.12099	9.23155	6.90436	8.90874	9.26753	8.40357	8.08396	9.01592	9.18683	8.84582	8.577	8.02881	9.1528	8.75179	222.502	180.288	599.317	578.539	498.806	394.721	315.808	495.347	0.000367671	0.000204276	0.0647362	0.1154	0.00165423	0.0423377	0.0262287	0.379291	0.999325	0.058856	2.60015	2.76672	0.658618	1.41935	2.22626	1	1	0	0	0
	An18g06680	An00g10590_at	strong similarity to proteasome 20S core subunit Pre4p - Saccharomyces cerevisiae	PRE4	9.26718	9.12114	9.84638	9.80493	9.04437	9.86697	9.80921	9.3924	9.31442	9.87528	9.66632	9.34164	9.51547	9.20738	9.83949	9.81713	585.758	579.794	853.804	907.438	936.496	660.319	657.763	909.109	0.000345737	0.000145771	0.0165508	0.242867	0.000332677	0.040454	0.0229088	0.229802	0.999325	0.0285117	1.54917	1.61522	0.773385	1.12293	1.55202	1	1	0	0	1
	An18g06700	An00g10592_at	strong similarity to proteasome 20S core subunit Pre7p - Saccharomyces cerevisiae	PRE7	8.61944	8.55425	9.5156	9.48518	7.97914	9.15472	9.44587	8.93285	8.35644	9.14144	9.12791	8.90226	8.90548	8.44316	9.48578	9.38234	384.502	287.574	624.644	724.273	567.344	483.56	408.536	691.728	9.68272e-05	4.68489e-05	0.05116	0.62326	0.000202888	0.0206648	0.0160189	0.350794	0.999325	0.0219679	1.88367	1.97286	0.774137	1.06251	1.79902	1	1	0	0	1
	An07g05820	An00g10772_at	strong similarity to putative transmembrane protein usgS - Aspergillus nidulans		8.15172	7.71524	8.779	9.06637	7.67306	8.67345	7.53931	8.11636	7.7338	8.59852	6.97069	7.89682	8.20461	8.20653	8.57106	8.71882	244.464	208.432	152.747	485.282	397.823	257.172	295.205	400.302	5.74409e-05	0.000104866	0.000775268	0.150103	0.00122346	0.0167971	0.0205609	0.0749891	0.999325	0.0512815	1.98508	1.90864	1.68365	1.20756	1.63746	1	1	0	0	0
	An18g06500	An00g11656_at	strong similarity to the phosphomannomutase Sec53 - Saccharomyces cerevisiae	SEC53	9.33446	9.46322	10.1828	10.0899	8.9732	9.92023	9.87444	9.69387	9.37144	9.91265	9.88931	9.88411	9.64851	9.39122	10.1676	9.93322	675.044	576.957	943.497	1125.51	966.376	884.668	734.116	1060.43	0.000338235	0.00031158	0.57097	0.462001	0.000998635	0.040225	0.0330166	0.83384	0.999325	0.0471961	1.66731	1.67495	0.937648	1.08751	1.5709	1	1	0	0	1
	An12g07470	An00g12403_at	weak similarity to cyanovirin-N CV-N - Nostoc ellipsosporum		4.56049	3.79379	6.1352	5.80305	4.6788	6.36064	4.82462	4.79228	4.92757	6.25122	4.78714	4.99736	4.24089	3.8855	4.6001	4.5439	18.0903	27.9192	27.9714	62.645	79.1178	29.7501	16.7164	23.7853	5.6667e-06	4.02316e-05	0.740416	0.67161	0.154647	0.00483636	0.0143409	0.912271	0.999325	0.594533	3.46291	2.83381	1.06359	0.924057	1.31481	1	1	0	0	0
	An14g01070	An00g13322_at	weak similarity to probable membrane glycoprotein - equine herpesvirus 1		6.50488	6.66617	7.71043	7.74026	6.78226	7.65141	7.39855	7.30597	6.77122	7.60699	7.05964	7.47313	6.72865	6.89994	7.19027	6.87539	96.0375	109.648	150.029	211.623	197.978	167.678	112.54	130.946	2.82126e-06	7.1653e-05	0.325858	0.168063	0.0125467	0.00372124	0.0183325	0.684353	0.999325	0.171301	2.20354	1.80557	1.11764	1.17183	1.36349	1	1	0	0	0
	An01g04650	An00g13954_at	weak similarity to UDPglucose 4-epimerase galE - Neisseria gonorrhoeae		7.08821	6.97483	7.75195	7.6778	7.10793	7.6941	7.1712	7.28967	6.99121	7.77007	6.79158	7.29258	7.26304	7.44193	7.53685	7.32674	130.827	132.474	126.359	210.091	212.612	156.62	163.425	172.661	0.000140486	0.000142196	0.0370074	0.031495	0.00974214	0.0231625	0.0229088	0.311076	0.86541	0.149004	1.60587	1.60493	1.23948	1.24917	1.31976	1	1	0	0	0
Down
Both	An02g04900	An00g00183_at	endopolygalacturonases pgaB - Aspergillus niger	PGU1	6.41543	6.3048	8.13543	8.05138	7.04253	9.03347	7.37362	8.24496	7.83021	8.35163	6.59774	8.18542	6.7497	6.79231	6.63717	6.33352	82.1459	173.209	126.736	273.123	413.731	297.18	109.213	89.5947	2.65492e-05	0.000623118	0.000749693	0.180206	0.674548	0.0120376	0.0432997	0.0734952	0.999325	0.920437	3.32486	2.38862	2.34487	1.3295	1.09068	1	1	0	0	0
	An01g05810	An00g01177_x_at	hypothetical protein		6.08767	5.75617	7.42797	7.13374	5.45039	7.5942	6.86183	6.74937	6.23372	7.09403	6.90332	6.83578	6.1327	6.05506	7.48344	6.89746	60.6282	57.3633	117.994	155.509	162.48	110.859	68.3032	146.063	0.000204116	7.58073e-05	0.752264	0.548185	0.000387609	0.0296152	0.0184859	0.916269	0.999325	0.0307204	2.56497	2.83247	0.939525	1.12659	2.40916	1	1	0	0	1
	An05g00760	An00g01284_at	hypothetical protein		5.76116	5.65586	6.53479	6.48296	5.26204	6.25339	5.57025	5.88552	5.09962	6.31972	5.39864	5.63776	6.02664	5.71197	6.13347	6.16321	52.2918	36.2732	44.7695	91.068	78.0623	54.2533	58.4571	70.9308	0.000222475	7.379e-06	0.116251	0.34903	0.0183081	0.0310064	0.00858291	0.477679	0.999325	0.214366	1.74153	2.15207	1.21184	1.1179	1.35644	1	1	0	0	0
	An09g06410	An00g01609_at	hypothetical protein		8.36671	8.48968	10.3006	9.968	9.44068	11.2452	9.85641	10.6749	9.92485	10.6053	9.65023	10.6449	9.35885	8.80313	9.46064	9.47438	344.46	821.867	863.062	1123.89	1944.54	1617.89	541.565	707.954	4.43858e-06	0.000137507	0.00215205	0.0178377	0.000712369	0.00402496	0.0229088	0.11377	0.784262	0.0403325	3.26275	2.366	1.8746	1.57221	2.05525	1	1	0	0	1
	An14g00010	An00g03554_at	secretion related GTPase srgA - Aspergillus niger	YPT2	7.62246	8.06759	8.86013	9.06471	7.46507	8.80876	8.97058	8.4769	8.07729	8.96607	9.2129	8.98196	8.23947	7.96104	9.01607	8.75478	229.926	218.453	545.615	498.835	473.563	424.444	274.423	472.912	0.00046295	0.000467273	0.170079	0.326163	0.000860351	0.0492709	0.0385208	0.545585	0.999325	0.043411	2.16955	2.1678	0.777918	1.19353	2.0568	1	1	0	0	1
	An15g06910	An00g04124_at	similarity to educed expression in colorectal cancer protein rec - Homo sapiens	PFA3	5.60294	5.7785	6.66559	6.64664	6.79451	7.46036	7.14623	7.03415	6.86592	7.30973	6.99566	6.78558	6.18305	6.17948	6.11996	6.08992	51.6508	113.789	134.452	100.854	167.155	120.248	72.5681	68.8289	1.42587e-06	0.000518167	0.222024	0.00145835	0.00505374	0.00258599	0.0402036	0.596059	0.312169	0.105663	1.9526	1.46899	0.894356	1.40497	1.33258	1	1	0	0	0
	An04g03870	An00g04575_at	similarity to hypothetical protein An11g05330 - Aspergillus niger	DPP1	6.6085	6.41954	7.4676	7.49115	6.58222	7.2871	6.28584	6.28479	6.39529	7.45706	6.10817	6.57993	6.76394	6.82738	6.74915	6.77885	91.3935	89.8068	73.3642	178.45	165.66	86.364	111.096	108.684	3.33292e-05	8.42382e-05	0.177355	0.110902	0.153467	0.0142894	0.0184859	0.550781	0.999325	0.591604	1.95254	1.84462	1.1772	1.21558	1.18919	1	1	0	0	0
	An14g01840	An00g05005_at	similarity to hypothetical temperature-shock induced protein TIR3 - Saccharomyces cerevisiae		6.05661	5.50152	7.00901	7.30288	8.00528	9.51289	7.64168	8.09576	7.65112	8.99915	7.14337	7.60309	6.3439	6.57331	5.91224	5.93317	54.9127	227.26	168.024	142.611	611.419	230.628	87.9497	60.6614	0.000135555	9.43928e-05	0.113416	0.0244187	0.605019	0.0229144	0.0190215	0.472045	0.845352	0.898211	2.59706	2.6904	1.37259	1.60163	1.10469	1	1	0	0	0
	An06g01900	An00g05488_at	similarity to polyphosphoinositide binding protein Ssh2p - Glycine max	CSR1	7.64975	7.82393	8.44445	8.587	7.92628	8.61687	8.09769	8.24981	7.9851	8.36346	8.11125	8.32971	8.1104	7.95343	8.02001	8.08243	213.315	248.258	275.226	366.007	359.579	312.944	261.727	265.252	1.05839e-05	0.00048599	0.146196	0.0274633	0.0200123	0.00614249	0.0389105	0.519001	0.860186	0.225084	1.71581	1.44841	1.13704	1.22695	1.24348	1	1	0	0	0
	An07g05800	An00g05910_at	similarity to signal recognition particle protein srp14 - Canis familiaris		4.59846	4.5867	5.50843	5.19078	5.30181	6.39151	5.9621	5.98532	5.43462	6.38695	6.07867	6.27903	4.93969	5.1222	5.32355	5.31174	24.1271	41.3041	64.9108	40.7748	83.8202	70.1407	32.6937	39.8815	4.27259e-05	1.39536e-06	0.415501	0.00497252	6.70261e-05	0.0154977	0.00674844	0.746009	0.508073	0.0148192	1.69	2.02934	1.08057	1.35506	1.65298	1	1	0	0	1
	An12g06380	An00g06067_at	similarity to the fibroin heavy chain Fib-H - Bombyx mori		4.57037	4.44239	7.10091	6.68934	5.08237	7.45994	4.70862	4.68333	4.79899	5.81261	4.73554	4.81364	4.74233	4.69787	4.89324	4.70237	22.7277	30.7109	26.3929	119.025	99.4758	26.8804	26.3567	27.8153	6.85253e-06	0.000251824	0.942041	0.558426	0.427169	0.00512718	0.0302554	0.981823	0.999325	0.826362	5.23701	3.2391	1.01847	1.15967	1.22385	1	1	0	0	0
	An05g00810	An00g06486_at	similarity to tubulin-specific chaperone A TBCA - Oryctolagus cuniculus	RBL2	5.52829	5.4522	7.41484	7.30542	5.20013	6.67141	7.41183	6.43239	5.86505	6.8383	7.41661	6.48201	6.11394	5.32096	7.57344	7.00532	44.9499	46.2887	170.57	164.293	107.998	87.8642	52.6168	156.43	6.30884e-06	0.000501028	0.00353986	0.425761	9.82227e-06	0.00508527	0.0390828	0.131194	0.999325	0.0084397	3.65503	2.33313	0.515121	1.17056	3.48011	1	1	0	0	1
	An05g01210	An00g06657_at	strong similarity to 1-acyldihydroxyacetone-phosphate reductase Ayr1p - Saccharomyces cerevisiae	AYR1	5.03951	4.78188	6.37282	6.14316	4.71889	6.77551	6.13686	5.98598	5.50669	6.70628	5.56296	6.03703	4.96876	5.10854	5.68007	5.51209	30.0793	34.6022	57.6764	76.5318	106.957	64.5122	32.8689	48.3713	3.61602e-05	4.31448e-06	0.5002	0.592397	0.0102601	0.0142894	0.00782484	0.79778	0.999325	0.152974	2.54433	3.09106	1.11852	1.09274	1.60813	1	1	0	0	0
	An13g01210	An00g06679_at	strong similarity to 20S proteasome subunit pre3 - Saccharomyces cerevisiae	PRE3	8.78278	8.42239	9.63668	9.60572	8.70942	9.8175	9.88761	9.41114	9.07864	9.80781	9.74275	9.48647	9.01088	8.88529	9.47247	9.5347	388.719	475.739	900.874	787.535	899.299	698.833	493.903	725.879	2.06373e-05	6.21596e-05	0.045295	0.0573017	7.58702e-05	0.00998089	0.0179167	0.336501	0.948795	0.0155708	2.02597	1.89032	0.775728	1.27059	1.86736	1	1	0	0	1
	An07g08390	An00g07387_at	strong similarity to carboxyphosphonoenolpyruvate mutase - Streptomyces hygroscopicus	ICL2	5.97921	5.28095	7.67348	7.10443	6.45311	8.51955	7.25768	6.93572	7.25788	8.01377	6.56323	6.39848	6.02092	5.76206	7.61301	7.12894	49.5248	115.801	120.297	167.609	307.973	101.624	59.3628	165.533	5.8445e-05	0.000489773	0.458184	0.426176	6.50045e-05	0.0167971	0.0389105	0.772308	0.999325	0.0147367	3.38434	2.65951	0.844779	1.19865	3.34243	1	1	0	0	1
	An01g03770	An00g08031_at	strong similarity to dynein light chain 1 cdlc1 - Drosophila melanogaster	DYN2	7.1737	6.44205	9.4662	9.36167	4.74596	7.4901	8.67867	7.09267	6.29781	8.15884	8.39525	8.09263	7.41292	6.99717	8.75483	8.29357	112.04	45.9466	371.434	682.147	226.674	193.026	147.549	368.163	0.000184153	0.000575041	0.0954998	0.466075	0.00552948	0.0275451	0.0421724	0.441698	0.999325	0.110019	6.0884	4.93342	0.519677	1.31693	3.28598	1	1	0	0	0
	An13g01040	An00g08408_at	strong similarity to geranylgeranyl transferase type II beta-subunit RABGGTB - Homo sapiens	BET2	7.0069	6.54564	7.75813	7.80289	7.15666	8.33025	8.31175	8.05076	7.28497	8.24741	8.39719	8.34305	7.15041	7.07218	7.37532	7.23951	109.613	149.17	327.3	219.87	312.742	293.436	138.265	158.398	5.90427e-05	3.07898e-05	0.401887	0.0863906	0.0107378	0.0167971	0.0143409	0.736844	0.999325	0.156612	2.00588	2.09654	0.896537	1.2614	1.44507	1	1	0	0	0
	An17g01000	An00g09140_at	strong similarity to hypothetical protein sll1024 - Synechocystis sp.		7.06632	6.70454	8.11232	7.70686	6.49983	7.60619	6.96573	6.57746	6.46372	7.33936	6.63298	6.47223	7.50193	7.0828	7.07311	7.11583	118.228	89.3734	111.381	240.45	177.635	92.0818	156.754	136.662	0.000105919	0.000146702	0.184237	0.056742	0.305997	0.0206648	0.0229088	0.558785	0.948795	0.747475	2.03377	1.98756	0.826732	1.32586	1.15592	1	1	0	0	0
	An11g11250	An00g09475_at	strong similarity to interferon-induced double-stranded RNA-activated protein kinase inhibitor P58 - Homo sapiens	JEM1	7.66863	7.80586	8.51376	8.27918	7.70502	8.39687	8.00835	8.38	7.93349	8.3871	8.07857	8.50503	8.09697	7.90292	8.26052	8.25647	213.375	225.856	263.829	336.968	335.923	347.897	255.99	306.236	9.72056e-05	0.000374386	0.0062828	0.0542575	0.000854873	0.0206648	0.0343795	0.162724	0.948795	0.043411	1.57923	1.48734	1.31865	1.19972	1.4352	1	1	0	0	1
	An08g10110	An00g09575_at	strong similarity to lipid transfer protein POX18 - Candida tropicalis		6.52937	6.0253	7.57597	7.35437	6.23404	7.2313	7.15222	6.93566	6.20982	7.26718	6.77289	6.50458	6.56149	6.12631	7.16576	6.9356	77.565	74.6428	124.721	176.702	152.138	105.428	81.2275	132.577	7.12689e-05	0.000294817	0.287814	0.766424	0.00308666	0.0181411	0.0324053	0.65257	0.999325	0.0806003	2.27811	2.03822	0.845316	1.04722	1.70923	1	1	0	0	0
	An15g07090	An00g10432_at	strong similarity to predicted protein An12g10350 - Aspergillus niger		9.29341	9.49074	10.3549	10.4733	9.98557	11.3602	10.4668	10.6308	10.1309	11.0376	10.3925	10.5336	9.73176	9.22461	10.0284	9.96273	671.887	1066.2	1379.22	1364.48	2350.77	1533.05	713.211	1020.87	0.000106285	3.40775e-05	0.450589	0.66816	0.00779737	0.0206648	0.0143409	0.767685	0.999325	0.132983	2.03081	2.20482	1.11153	1.06151	1.5194	1	1	0	0	0
	An15g07090	An00g10432_x_at	strong similarity to predicted protein An12g10350 - Aspergillus niger		10.064	10.1558	11.0663	11.1782	10.7179	11.976	11.2193	11.4036	10.9316	11.6785	11.0906	11.1082	10.4884	10.2008	10.8118	10.7998	1105.07	1813.77	2280.21	2229.05	3633.65	2445.47	1300.25	1790.07	6.28499e-05	6.95256e-05	0.593795	0.224456	0.0018752	0.0175363	0.0183325	0.847798	0.999325	0.0622086	2.01712	2.00337	1.07248	1.17662	1.61987	1	1	0	0	0
	An18g05640	An00g10527_at	strong similarity to probable mold-specific protein MS8 - Ajellomyces capsulatus	YNL208W	8.57198	8.08055	9.92726	9.2901	9.49106	11.1068	9.88605	10.1481	9.7788	10.6846	9.43838	9.70787	9.85261	9.26383	9.79283	9.73013	320.964	795.067	810.244	780.73	1905.17	974.131	753.897	867.959	0.00046762	0.000543792	0.372198	0.000665316	0.000163749	0.0492709	0.0410931	0.715311	0.219388	0.0204185	2.43246	2.39624	1.20227	2.34885	2.70423	1	1	0	0	1
	An14g00180	An00g10586_at	strong similarity to proteasome 19S regulatory particle subunit Rpt6p - Saccharomyces cerevisiae	RPT6	7.53382	7.82372	8.51198	8.5485	7.74186	8.91159	8.69331	8.19948	8.06626	8.96683	8.75027	8.60443	8.22307	7.89564	8.69643	8.52912	204.899	239.529	422.202	369.708	490.875	338.253	266.752	391.475	9.74531e-05	1.21024e-05	0.0678938	0.0334001	3.73687e-05	0.0206648	0.00884464	0.386909	0.871587	0.0124925	1.80434	2.04933	0.801163	1.30187	1.91057	1	1	0	0	1
	An04g01870	An00g10588_at	strong similarity to proteasome 20S core subunit Pre1p - Saccharomyces cerevisiae [putative sequencing error]	PRE1	7.68607	7.90928	9.12099	9.23155	6.90436	8.90874	9.26753	8.40357	8.08396	9.01592	9.18683	8.84582	8.577	8.02881	9.1528	8.75179	222.502	180.288	599.317	578.539	498.806	394.721	315.808	495.347	0.000367671	0.000204276	0.0647362	0.1154	0.00165423	0.0423377	0.0262287	0.379291	0.999325	0.058856	2.60015	2.76672	0.658618	1.41935	2.22626	1	1	0	0	0
	An18g06680	An00g10590_at	strong similarity to proteasome 20S core subunit Pre4p - Saccharomyces cerevisiae	PRE4	9.26718	9.12114	9.84638	9.80493	9.04437	9.86697	9.80921	9.3924	9.31442	9.87528	9.66632	9.34164	9.51547	9.20738	9.83949	9.81713	585.758	579.794	853.804	907.438	936.496	660.319	657.763	909.109	0.000345737	0.000145771	0.0165508	0.242867	0.000332677	0.040454	0.0229088	0.229802	0.999325	0.0285117	1.54917	1.61522	0.773385	1.12293	1.55202	1	1	0	0	1
	An18g06700	An00g10592_at	strong similarity to proteasome 20S core subunit Pre7p - Saccharomyces cerevisiae	PRE7	8.61944	8.55425	9.5156	9.48518	7.97914	9.15472	9.44587	8.93285	8.35644	9.14144	9.12791	8.90226	8.90548	8.44316	9.48578	9.38234	384.502	287.574	624.644	724.273	567.344	483.56	408.536	691.728	9.68272e-05	4.68489e-05	0.05116	0.62326	0.000202888	0.0206648	0.0160189	0.350794	0.999325	0.0219679	1.88367	1.97286	0.774137	1.06251	1.79902	1	1	0	0	1
	An07g05820	An00g10772_at	strong similarity to putative transmembrane protein usgS - Aspergillus nidulans		8.15172	7.71524	8.779	9.06637	7.67306	8.67345	7.53931	8.11636	7.7338	8.59852	6.97069	7.89682	8.20461	8.20653	8.57106	8.71882	244.464	208.432	152.747	485.282	397.823	257.172	295.205	400.302	5.74409e-05	0.000104866	0.000775268	0.150103	0.00122346	0.0167971	0.0205609	0.0749891	0.999325	0.0512815	1.98508	1.90864	1.68365	1.20756	1.63746	1	1	0	0	0
	An18g06500	An00g11656_at	strong similarity to the phosphomannomutase Sec53 - Saccharomyces cerevisiae	SEC53	9.33446	9.46322	10.1828	10.0899	8.9732	9.92023	9.87444	9.69387	9.37144	9.91265	9.88931	9.88411	9.64851	9.39122	10.1676	9.93322	675.044	576.957	943.497	1125.51	966.376	884.668	734.116	1060.43	0.000338235	0.00031158	0.57097	0.462001	0.000998635	0.040225	0.0330166	0.83384	0.999325	0.0471961	1.66731	1.67495	0.937648	1.08751	1.5709	1	1	0	0	1
	An12g07470	An00g12403_at	weak similarity to cyanovirin-N CV-N - Nostoc ellipsosporum		4.56049	3.79379	6.1352	5.80305	4.6788	6.36064	4.82462	4.79228	4.92757	6.25122	4.78714	4.99736	4.24089	3.8855	4.6001	4.5439	18.0903	27.9192	27.9714	62.645	79.1178	29.7501	16.7164	23.7853	5.6667e-06	4.02316e-05	0.740416	0.67161	0.154647	0.00483636	0.0143409	0.912271	0.999325	0.594533	3.46291	2.83381	1.06359	0.924057	1.31481	1	1	0	0	0
	An14g01070	An00g13322_at	weak similarity to probable membrane glycoprotein - equine herpesvirus 1		6.50488	6.66617	7.71043	7.74026	6.78226	7.65141	7.39855	7.30597	6.77122	7.60699	7.05964	7.47313	6.72865	6.89994	7.19027	6.87539	96.0375	109.648	150.029	211.623	197.978	167.678	112.54	130.946	2.82126e-06	7.1653e-05	0.325858	0.168063	0.0125467	0.00372124	0.0183325	0.684353	0.999325	0.171301	2.20354	1.80557	1.11764	1.17183	1.36349	1	1	0	0	0
	An01g04650	An00g13954_at	weak similarity to UDPglucose 4-epimerase galE - Neisseria gonorrhoeae		7.08821	6.97483	7.75195	7.6778	7.10793	7.6941	7.1712	7.28967	6.99121	7.77007	6.79158	7.29258	7.26304	7.44193	7.53685	7.32674	130.827	132.474	126.359	210.091	212.612	156.62	163.425	172.661	0.000140486	0.000142196	0.0370074	0.031495	0.00974214	0.0231625	0.0229088	0.311076	0.86541	0.149004	1.60587	1.60493	1.23948	1.24917	1.31976	1	1	0	0	0

## Sheet: 0103
					RMA expression data (log2 scale)																Mean (geometric) expression data (normal scale)								moderated t-statistic pValues					moderated t-statistic FDR values					Fold changes					UP(1)/DOWN(-1) regulated (at FDR < 0.05)
Upregulated (UP), Downregulated (down), both	ORF	alias	annotation	S. cerevisiae orthologue(s)	061018MJA_ANIGERa_AR09.CEL	061018MJA_ANIGERa_AR10.CEL	061018MJA_ANIGERa_AR11.CEL	061018MJA_ANIGERa_AR12.CEL	101052-01.CEL	101052-02.CEL	101052-04.CEL	101052-05.CEL	101052-06.CEL	101052-07.CEL	101052-09.CEL	101052-10.CEL	061018MJA_ANIGERa_AR13.CEL	061018MJA_ANIGERa_AR14.CEL	090305MJA_ANIGERa_100760-23.CEL	090305MJA_ANIGERa_100760-24.CEL	NC1	NC2	NC3	mean CA	AbaA	FK506	FP	rlma.D	pValue 01	pValue 02	pValue03	pValue 04	pValue 05	qValue 01	qValue 02	qValue 03	qValue 04	qValue 05	FC 01	FC 02	FC 03	FC 04	FC 05	decide (FDR < 0.05) 01	decide (FDR < 0.05) 02	decide (FDR < 0.05) 03	decide (FDR < 0.05) 04	decide (FDR < 0.05) 05
Up	An03g04410	An00g12028_at	strong similarity to UDP-glucose:dolichyl-phosphate glucosyltransferase ALG5 - Saccharomyces cerevisiae	ALG5	7.28207	7.42609	8.23015	8.19797	7.59825	8.03893	7.20332	7.83566	7.29927	8.04871	7.18483	7.94518	8.04076	7.79891	8.0977	7.94285	163.606	174.703	146.431	296.947	263.895	237.275	242.164	259.622	3.6597e-05	0.00118311	0.000300866	0.00176885	0.000450388	0.0142894	0.0608851	0.0492527	0.329028	0.0328376	1.81501	1.51054	1.6204	1.48016	1.58688	1	0	1	0	1
Down
Both	An03g04410	An00g12028_at	strong similarity to UDP-glucose:dolichyl-phosphate glucosyltransferase ALG5 - Saccharomyces cerevisiae	ALG5	7.28207	7.42609	8.23015	8.19797	7.59825	8.03893	7.20332	7.83566	7.29927	8.04871	7.18483	7.94518	8.04076	7.79891	8.0977	7.94285	163.606	174.703	146.431	296.947	263.895	237.275	242.164	259.622	3.6597e-05	0.00118311	0.000300866	0.00176885	0.000450388	0.0142894	0.0608851	0.0492527	0.329028	0.0328376	1.81501	1.51054	1.6204	1.48016	1.58688	1	0	1	0	1

## Sheet: 0104
					RMA expression data (log2 scale)																Mean (geometric) expression data (normal scale)								moderated t-statistic pValues					moderated t-statistic FDR values					Fold changes					UP(1)/DOWN(-1) regulated (at FDR < 0.05)
Upregulated (UP), Downregulated (down), both	ORF	alias	annotation	S. cerevisiae orthologue(s)	061018MJA_ANIGERa_AR09.CEL	061018MJA_ANIGERa_AR10.CEL	061018MJA_ANIGERa_AR11.CEL	061018MJA_ANIGERa_AR12.CEL	101052-01.CEL	101052-02.CEL	101052-04.CEL	101052-05.CEL	101052-06.CEL	101052-07.CEL	101052-09.CEL	101052-10.CEL	061018MJA_ANIGERa_AR13.CEL	061018MJA_ANIGERa_AR14.CEL	090305MJA_ANIGERa_100760-23.CEL	090305MJA_ANIGERa_100760-24.CEL	NC1	NC2	NC3	mean CA	AbaA	FK506	FP	rlma.D	pValue 01	pValue 02	pValue03	pValue 04	pValue 05	qValue 01	qValue 02	qValue 03	qValue 04	qValue 05	FC 01	FC 02	FC 03	FC 04	FC 05	decide (FDR < 0.05) 01	decide (FDR < 0.05) 02	decide (FDR < 0.05) 03	decide (FDR < 0.05) 04	decide (FDR < 0.05) 05
UP	An01g13680	An00g00128_at	weak similarity to tolA protein - Escherichia coli		6.53683	6.46769	7.69715	7.39419	6.8155	7.10858	7.57081	7.62253	7.09725	7.30128	7.74936	7.56479	7.61905	7.23206	7.73012	7.33148	90.6514	124.188	202.263	186.841	147.537	193.16	171.915	184.925	2.23067e-05	0.171733	0.706744	8.12e-05	2.60859e-05	0.0104403	0.498933	0.899882	0.0497588	0.0111184	2.0611	1.18802	0.954997	1.89644	2.03996	1	0	0	1	1
	An12g03640	An00g03022_s_at	hypothetical protein [truncated ORF]		4.94036	5.05158	5.53743	5.62651	6.51161	6.37415	6.76273	6.37994	6.43228	6.47417	6.72096	6.49431	5.58883	5.88665	6.02693	6.14677	31.9107	88.7667	107.028	47.9005	85.8747	86.6499	53.362	67.971	0.000240763	0.702698	0.0253208	2.17e-05	2.13408e-07	0.0323447	0.885252	0.272818	0.0184883	0.000880109	1.50108	0.96742	0.809599	1.67223	2.13004	1	0	0	1	1
	An05g00140	An00g05911_at	similarity to signal recognition particle receptor, beta chain SRP102 - Saccharomyces cerevisiae	SRP102	7.71346	7.59963	8.55352	8.38746	7.69356	8.33184	8.06464	8.40365	7.97626	8.02707	7.91629	8.05846	8.9432	8.68082	8.5655	8.56597	201.767	228.32	254.314	354.709	289.909	300.465	449.449	378.916	0.000113678	0.0452746	0.148248	2.38e-06	3.6283e-05	0.0206648	0.278573	0.521943	0.00313897	0.0124925	1.75801	1.26975	1.18147	2.22756	1.87799	1	0	0	1	1
	An02g02060	An00g06967_at	strong similarity to alcohol dehydrogenase of patent EP 0845532-A 19	ZTA1	5.92864	5.83946	6.94165	6.70999	6.5936	7.24112	6.31252	6.71424	6.71168	6.85419	6.65629	6.5987	7.35882	7.40337	6.74002	6.80093	59.0575	100.611	89.5367	113.442	132.299	100.878	166.698	109.173	0.000312477	0.0704729	0.409886	2.17e-06	0.000539778	0.0380986	0.340438	0.742174	0.00313897	0.0355984	1.92088	1.31495	1.12667	2.82264	1.84859	1	0	0	1	1
Down
Both	An01g13680	An00g00128_at	weak similarity to tolA protein - Escherichia coli		6.53683	6.46769	7.69715	7.39419	6.8155	7.10858	7.57081	7.62253	7.09725	7.30128	7.74936	7.56479	7.61905	7.23206	7.73012	7.33148	90.6514	124.188	202.263	186.841	147.537	193.16	171.915	184.925	2.23067e-05	0.171733	0.706744	8.12e-05	2.60859e-05	0.0104403	0.498933	0.899882	0.0497588	0.0111184	2.0611	1.18802	0.954997	1.89644	2.03996	1	0	0	1	1
	An12g03640	An00g03022_s_at	hypothetical protein [truncated ORF]		4.94036	5.05158	5.53743	5.62651	6.51161	6.37415	6.76273	6.37994	6.43228	6.47417	6.72096	6.49431	5.58883	5.88665	6.02693	6.14677	31.9107	88.7667	107.028	47.9005	85.8747	86.6499	53.362	67.971	0.000240763	0.702698	0.0253208	2.17e-05	2.13408e-07	0.0323447	0.885252	0.272818	0.0184883	0.000880109	1.50108	0.96742	0.809599	1.67223	2.13004	1	0	0	1	1
	An05g00140	An00g05911_at	similarity to signal recognition particle receptor, beta chain SRP102 - Saccharomyces cerevisiae	SRP102	7.71346	7.59963	8.55352	8.38746	7.69356	8.33184	8.06464	8.40365	7.97626	8.02707	7.91629	8.05846	8.9432	8.68082	8.5655	8.56597	201.767	228.32	254.314	354.709	289.909	300.465	449.449	378.916	0.000113678	0.0452746	0.148248	2.38e-06	3.6283e-05	0.0206648	0.278573	0.521943	0.00313897	0.0124925	1.75801	1.26975	1.18147	2.22756	1.87799	1	0	0	1	1
	An02g02060	An00g06967_at	strong similarity to alcohol dehydrogenase of patent EP 0845532-A 19	ZTA1	5.92864	5.83946	6.94165	6.70999	6.5936	7.24112	6.31252	6.71424	6.71168	6.85419	6.65629	6.5987	7.35882	7.40337	6.74002	6.80093	59.0575	100.611	89.5367	113.442	132.299	100.878	166.698	109.173	0.000312477	0.0704729	0.409886	2.17e-06	0.000539778	0.0380986	0.340438	0.742174	0.00313897	0.0355984	1.92088	1.31495	1.12667	2.82264	1.84859	1	0	0	1	1

## Sheet: 0203
					RMA expression data (log2 scale)																Mean (geometric) expression data (normal scale)								moderated t-statistic pValues					moderated t-statistic FDR values					Fold changes					UP(1)/DOWN(-1) regulated (at FDR < 0.05)
Upregulated (UP), Downregulated (down), both	ORF	alias	annotation	S. cerevisiae orthologue(s)	061018MJA_ANIGERa_AR09.CEL	061018MJA_ANIGERa_AR10.CEL	061018MJA_ANIGERa_AR11.CEL	061018MJA_ANIGERa_AR12.CEL	101052-01.CEL	101052-02.CEL	101052-04.CEL	101052-05.CEL	101052-06.CEL	101052-07.CEL	101052-09.CEL	101052-10.CEL	061018MJA_ANIGERa_AR13.CEL	061018MJA_ANIGERa_AR14.CEL	090305MJA_ANIGERa_100760-23.CEL	090305MJA_ANIGERa_100760-24.CEL	NC1	NC2	NC3	mean CA	AbaA	FK506	FP	rlma.D	pValue 01	pValue 02	pValue03	pValue 04	pValue 05	qValue 01	qValue 02	qValue 03	qValue 04	qValue 05	FC 01	FC 02	FC 03	FC 04	FC 05	decide (FDR < 0.05) 01	decide (FDR < 0.05) 02	decide (FDR < 0.05) 03	decide (FDR < 0.05) 04	decide (FDR < 0.05) 05
UP
Down
Both	An16g05200	An00g01459_at	hypothetical protein		4.11395	3.89236	4.10442	3.96115	4.60757	3.84285	3.58276	4.44015	4.64548	3.95533	3.85877	4.25148	4.08704	4.08281	4.0197	3.99971	16.035	24.7015	13.1845	16.3678	14.9191	20.3339	16.9701	16.108	0.819576	4.0525e-05	0.000188034	0.531454	0.959748	0.975829	0.0143409	0.043662	0.999325	0.990144	1.02075	0.603977	1.54227	1.05832	1.00455	0	-1	1	0	0
	An04g01180	An00g01921_x_at	hypothetical protein		3.66023	3.8197	3.69492	3.95169	4.01598	5.0032	5.3619	4.46453	4.53565	5.28485	5.66694	4.79576	3.8687	3.7146	4.33993	4.22839	13.3611	19.3709	45.7095	14.1557	35.3594	24.7635	13.8484	19.4832	0.665256	0.000339848	0.000286863	0.788059	0.0113222	0.947504	0.033486	0.0492527	0.999325	0.162317	1.05947	1.82539	0.541759	1.03647	1.45821	0	1	-1	0	0
	An02g12080	An00g02497_at	hypothetical protein		4.30274	3.68192	4.90453	4.42482	4.55442	5.82275	6.47815	4.9011	4.32214	5.78938	5.70412	4.9061	4.1244	4.22287	4.56578	4.41034	15.9152	21.6798	68.1733	25.3633	55.95	29.9317	18.0464	22.441	0.0188655	7.84455e-05	0.000310234	0.489224	0.0714804	0.319766	0.0184859	0.0492527	0.999325	0.42262	1.59366	2.58075	0.439054	1.13391	1.41004	0	1	-1	0	0
	An08g09860	An00g04564_at	similarity to hypothetical protein An09g03200 - Aspergillus niger		4.44337	4.44614	4.38629	4.26094	4.73233	5.62425	4.95965	4.04734	4.52502	5.34389	4.98501	4.18573	4.36316	4.42749	4.33525	4.40711	21.7773	24.7383	31.3921	20.0234	44.758	17.346	21.0438	20.6946	0.516971	0.000284943	0.000283714	0.790246	0.692596	0.907743	0.0318019	0.0492527	0.999325	0.923759	0.919459	1.80926	0.55256	0.966317	0.950281	0	1	-1	0	0
	An15g02080	An00g13869_at	weak similarity to transcription activator HAP1 - Saccharomyces cerevisiae	HAP1	4.34769	4.42677	4.10305	4.15073	3.81927	4.82739	4.18498	3.60037	3.70774	4.61889	4.37403	3.662	4.30715	4.21317	4.35835	4.40289	20.9261	13.5808	19.4204	17.471	26.4124	12.3907	19.1618	20.8305	0.0419375	5.96698e-07	5.51955e-05	0.29515	0.955769	0.424613	0.00581628	0.0319506	0.999325	0.989143	0.834891	1.94483	0.638025	0.915689	0.99543	0	1	-1	0	0

## Sheet: 0204
					RMA expression data (log2 scale)																Mean (geometric) expression data (normal scale)								moderated t-statistic pValues					moderated t-statistic FDR values					Fold changes					UP(1)/DOWN(-1) regulated (at FDR < 0.05)
Upregulated (UP), Downregulated (down), both	ORF	alias	annotation	S. cerevisiae orthologue(s)	061018MJA_ANIGERa_AR09.CEL	061018MJA_ANIGERa_AR10.CEL	061018MJA_ANIGERa_AR11.CEL	061018MJA_ANIGERa_AR12.CEL	101052-01.CEL	101052-02.CEL	101052-04.CEL	101052-05.CEL	101052-06.CEL	101052-07.CEL	101052-09.CEL	101052-10.CEL	061018MJA_ANIGERa_AR13.CEL	061018MJA_ANIGERa_AR14.CEL	090305MJA_ANIGERa_100760-23.CEL	090305MJA_ANIGERa_100760-24.CEL	NC1	NC2	NC3	mean CA	AbaA	FK506	FP	rlma.D	pValue 01	pValue 02	pValue03	pValue 04	pValue 05	qValue 01	qValue 02	qValue 03	qValue 04	qValue 05	FC 01	FC 02	FC 03	FC 04	FC 05	decide (FDR < 0.05) 01	decide (FDR < 0.05) 02	decide (FDR < 0.05) 03	decide (FDR < 0.05) 04	decide (FDR < 0.05) 05
Up	An17g01150	An00g06910_at	strong similarity to acyl-CoA dehydrogenase MCAD - Rattus norvegicus		5.52066	5.3249	6.21053	5.96231	6.2324	7.78207	6.91426	6.95158	6.57743	7.34825	6.37921	6.21548	7.66253	7.8377	6.09449	6.16159	42.8963	84.7367	100.2	67.9508	189.383	95.9047	215.286	69.9397	0.0114457	0.000145148	0.787849	4.03e-08	0.00791968	0.258167	0.0229088	0.928149	0.000146173	0.134077	1.58407	2.23495	0.957133	5.01877	1.63044	0	1	0	1	0
	An18g01590	An00g07394_at	strong similarity to carnitine O-acetyltransferase cat2 - Candida tropicalis	CAT2	5.49465	5.23664	6.24422	5.83142	6.31056	7.10163	5.28249	5.93574	5.64263	6.93426	5.32941	5.75418	6.85394	6.634	5.91456	5.93941	41.2306	62.9703	39.5595	65.6997	129.602	57.4788	107.186	60.8415	0.012084	0.000490197	0.0371374	3.1e-05	0.0308897	0.262959	0.0389105	0.311076	0.0224785	0.281682	1.59347	2.05814	1.45297	2.59967	1.47564	0	1	0	1	0
	An08g07520	An00g09552_at	strong similarity to levodione reductase lvr - Corynebacterium aquaticum	YMR226C	6.01043	5.86432	6.18261	6.22183	6.64211	7.43293	7.01989	7.05213	6.35242	7.1243	6.91933	6.55983	7.38061	7.54195	6.66266	6.47353	61.2815	90.3382	125.332	73.6299	155.268	111.893	176.226	94.8841	0.124714	0.00022927	0.331071	1.09e-07	0.00148176	0.623817	0.0284314	0.688083	0.000263859	0.055894	1.2015	1.71874	0.892775	2.87568	1.54833	0	1	0	1	0
	An01g05030	An00g10197_at	strong similarity to patent WO200071679-A2 oxidoreductase OXRD-8 - Homo sapiens		6.33558	6.5087	6.63724	6.59287	6.14909	7.25832	6.51359	6.39185	6.44407	6.98145	6.27902	6.52899	7.46838	7.31275	6.56586	6.40025	85.7546	78.6068	84.2325	98.0234	139.091	88.0604	167.796	89.453	0.246502	0.000115721	0.694272	2.11e-05	0.708747	0.764223	0.0218142	0.894102	0.0184883	0.928928	1.14307	1.76945	1.04544	1.9567	1.04313	0	1	0	1	0
Down	An14g01150	An00g08484_at	strong similarity to glycine dehydrogenase (decarboxylating) component P - Pisum sativum		8.46299	8.33115	7.91395	7.82531	9.02717	7.03805	9.30958	8.49473	8.41963	7.34788	9.41972	9.31486	6.8962	7.25343	8.118	7.86191	337.109	422.673	659.235	233.88	146.318	479.302	134.813	254.224	0.0409114	9.77962e-06	0.070146	4.85e-05	0.104892	0.422059	0.00858291	0.390666	0.0334774	0.50749	0.693782	0.346174	0.727058	0.399909	0.754131	0	-1	0	-1	0
Both	An14g01150	An00g08484_at	strong similarity to glycine dehydrogenase (decarboxylating) component P - Pisum sativum		8.46299	8.33115	7.91395	7.82531	9.02717	7.03805	9.30958	8.49473	8.41963	7.34788	9.41972	9.31486	6.8962	7.25343	8.118	7.86191	337.109	422.673	659.235	233.88	146.318	479.302	134.813	254.224	0.0409114	9.77962e-06	0.070146	4.85e-05	0.104892	0.422059	0.00858291	0.390666	0.0334774	0.50749	0.693782	0.346174	0.727058	0.399909	0.754131	0	-1	0	-1	0
	An17g01150	An00g06910_at	strong similarity to acyl-CoA dehydrogenase MCAD - Rattus norvegicus		5.52066	5.3249	6.21053	5.96231	6.2324	7.78207	6.91426	6.95158	6.57743	7.34825	6.37921	6.21548	7.66253	7.8377	6.09449	6.16159	42.8963	84.7367	100.2	67.9508	189.383	95.9047	215.286	69.9397	0.0114457	0.000145148	0.787849	4.03e-08	0.00791968	0.258167	0.0229088	0.928149	0.000146173	0.134077	1.58407	2.23495	0.957133	5.01877	1.63044	0	1	0	1	0
	An18g01590	An00g07394_at	strong similarity to carnitine O-acetyltransferase cat2 - Candida tropicalis	CAT2	5.49465	5.23664	6.24422	5.83142	6.31056	7.10163	5.28249	5.93574	5.64263	6.93426	5.32941	5.75418	6.85394	6.634	5.91456	5.93941	41.2306	62.9703	39.5595	65.6997	129.602	57.4788	107.186	60.8415	0.012084	0.000490197	0.0371374	3.1e-05	0.0308897	0.262959	0.0389105	0.311076	0.0224785	0.281682	1.59347	2.05814	1.45297	2.59967	1.47564	0	1	0	1	0
	An08g07520	An00g09552_at	strong similarity to levodione reductase lvr - Corynebacterium aquaticum	YMR226C	6.01043	5.86432	6.18261	6.22183	6.64211	7.43293	7.01989	7.05213	6.35242	7.1243	6.91933	6.55983	7.38061	7.54195	6.66266	6.47353	61.2815	90.3382	125.332	73.6299	155.268	111.893	176.226	94.8841	0.124714	0.00022927	0.331071	1.09e-07	0.00148176	0.623817	0.0284314	0.688083	0.000263859	0.055894	1.2015	1.71874	0.892775	2.87568	1.54833	0	1	0	1	0
	An01g05030	An00g10197_at	strong similarity to patent WO200071679-A2 oxidoreductase OXRD-8 - Homo sapiens		6.33558	6.5087	6.63724	6.59287	6.14909	7.25832	6.51359	6.39185	6.44407	6.98145	6.27902	6.52899	7.46838	7.31275	6.56586	6.40025	85.7546	78.6068	84.2325	98.0234	139.091	88.0604	167.796	89.453	0.246502	0.000115721	0.694272	2.11e-05	0.708747	0.764223	0.0218142	0.894102	0.0184883	0.928928	1.14307	1.76945	1.04544	1.9567	1.04313	0	1	0	1	0

## Sheet: 0304
				RMA expression data (log2 scale)																Mean (geometric) expression data (normal scale)								moderated t-statistic pValues					moderated t-statistic FDR values					Fold changes					UP(1)/DOWN(-1) regulated (at FDR < 0.05)
Upregulated (UP), Downregulated (down), both	ORF	alias	annotation	061018MJA_ANIGERa_AR09.CEL	061018MJA_ANIGERa_AR10.CEL	061018MJA_ANIGERa_AR11.CEL	061018MJA_ANIGERa_AR12.CEL	101052-01.CEL	101052-02.CEL	101052-04.CEL	101052-05.CEL	101052-06.CEL	101052-07.CEL	101052-09.CEL	101052-10.CEL	061018MJA_ANIGERa_AR13.CEL	061018MJA_ANIGERa_AR14.CEL	090305MJA_ANIGERa_100760-23.CEL	090305MJA_ANIGERa_100760-24.CEL	NC1	NC2	NC3	mean CA	AbaA	FK506	FP	rlma.D	pValue 01	pValue 02	pValue03	pValue 04	pValue 05	qValue 01	qValue 02	qValue 03	qValue 04	qValue 05	FC 01	FC 02	FC 03	FC 04	FC 05	decide (FDR < 0.05) 01	decide (FDR < 0.05) 02	decide (FDR < 0.05) 03	decide (FDR < 0.05) 04	decide (FDR < 0.05) 05
Up
Down
Both

## Sheet: 0105
								RMA expression data (log2 scale)																Mean (geometric) expression data (normal scale)								moderated t-statistic pValues					moderated t-statistic FDR values					Fold changes					UP(1)/DOWN(-1) regulated (at FDR < 0.05)
Upregulated (UP), Downregulated (down), both	ORF	alias	annotation	S. cerevisiae orthologue(s)				061018MJA_ANIGERa_AR09.CEL	061018MJA_ANIGERa_AR10.CEL	061018MJA_ANIGERa_AR11.CEL	061018MJA_ANIGERa_AR12.CEL	101052-01.CEL	101052-02.CEL	101052-04.CEL	101052-05.CEL	101052-06.CEL	101052-07.CEL	101052-09.CEL	101052-10.CEL	061018MJA_ANIGERa_AR13.CEL	061018MJA_ANIGERa_AR14.CEL	090305MJA_ANIGERa_100760-23.CEL	090305MJA_ANIGERa_100760-24.CEL	NC1	NC2	NC3	mean CA	AbaA	FK506	FP	rlma.D	pValue 01	pValue 02	pValue03	pValue 04	pValue 05	qValue 01	qValue 02	qValue 03	qValue 04	qValue 05	FC 01	FC 02	FC 03	FC 04	FC 05	decide (FDR < 0.05) 01	decide (FDR < 0.05) 02	decide (FDR < 0.05) 03
Up	An01g13680	An00g00128_at	weak similarity to tolA protein - Escherichia coli					6.53683	6.46769	7.69715	7.39419	6.8155	7.10858	7.57081	7.62253	7.09725	7.30128	7.74936	7.56479	7.61905	7.23206	7.73012	7.33148	90.6514	124.188	202.263	186.841	147.537	193.16	171.915	184.925	2.23067e-05	0.171733	0.706744	8.12e-05	2.60859e-05	0.0104403	0.498933	0.899882	0.0497588	0.0111184	2.0611	1.18802	0.954997	1.89644	2.03996	1	0	0
	An01g05810	An00g01177_at	hypothetical protein					5.68551	5.32133	7.25423	6.88313	5.64094	7.40746	6.7738	6.26107	6.09016	6.61271	6.28375	5.9328	6.08615	5.68	7.19031	6.68426	45.3622	58.3052	92.333	134.241	128.898	68.4478	59.0176	122.555	0.000107965	0.00175507	0.173206	0.227934	0.000252681	0.0206648	0.0704389	0.547765	0.999325	0.0249398	2.95931	2.21074	0.741315	1.30103	2.7017	1	0	0
	An01g05810	An00g01177_x_at	hypothetical protein					6.08767	5.75617	7.42797	7.13374	5.45039	7.5942	6.86183	6.74937	6.23372	7.09403	6.90332	6.83578	6.1327	6.05506	7.48344	6.89746	60.6282	57.3633	117.994	155.509	162.48	110.859	68.3032	146.063	0.000204116	7.58073e-05	0.752264	0.548185	0.000387609	0.0296152	0.0184859	0.916269	0.999325	0.0307204	2.56497	2.83247	0.939525	1.12659	2.40916	1	1	0
	An09g06410	An00g01609_at	hypothetical protein					8.36671	8.48968	10.3006	9.968	9.44068	11.2452	9.85641	10.6749	9.92485	10.6053	9.65023	10.6449	9.35885	8.80313	9.46064	9.47438	344.46	821.867	863.062	1123.89	1944.54	1617.89	541.565	707.954	4.43858e-06	0.000137507	0.00215205	0.0178377	0.000712369	0.00402496	0.0229088	0.11377	0.784262	0.0403325	3.26275	2.366	1.8746	1.57221	2.05525	1	1	0
	An04g00650	An00g02572_at	hypothetical protein					3.74574	4.54869	6.5766	7.25811	4.35317	5.6558	6.6789	6.31122	5.4002	6.07736	7.36274	6.70456	5.2175	4.60801	6.40754	6.02678	17.7189	29.3784	129.861	120.873	58.3467	91.0062	30.1222	74.3962	1.16154e-05	0.0373325	0.255238	0.097724	0.000239938	0.00648186	0.257756	0.627268	0.999325	0.0241755	6.82173	1.98604	0.700798	1.70001	4.1987	1	0	0
	An04g00650	An00g02572_x_at	hypothetical protein					3.96222	4.97966	6.61618	7.13052	4.55961	6.11119	6.83835	6.2669	4.97844	6.12737	7.4943	6.84979	4.87859	4.19722	6.71823	6.10534	22.1762	27.2659	143.641	117.242	69.5162	94.2449	23.2298	85.1411	5.11047e-05	0.00677309	0.178587	0.878592	0.000410212	0.0167971	0.121622	0.553422	0.999325	0.0314767	5.28685	2.54956	0.656113	1.04751	3.8393	1	0	0
	An12g03640	An00g03022_s_at	hypothetical protein [truncated ORF]					4.94036	5.05158	5.53743	5.62651	6.51161	6.37415	6.76273	6.37994	6.43228	6.47417	6.72096	6.49431	5.58883	5.88665	6.02693	6.14677	31.9107	88.7667	107.028	47.9005	85.8747	86.6499	53.362	67.971	0.000240763	0.702698	0.0253208	2.17e-05	2.13408e-07	0.0323447	0.885252	0.272818	0.0184883	0.000880109	1.50108	0.96742	0.809599	1.67223	2.13004	1	0	0
	An18g02020	An00g03070_at	putative disulfide isomerase tigA - Aspergillus niger	PDI1				9.73574	9.29755	10.367	10.2475	9.3903	9.797	9.40726	9.67607	9.62746	9.95451	9.41548	9.93545	10.1011	9.95607	10.3025	10.1378	732.479	728.549	680.934	1267.05	939.503	895.008	1044.49	1192.81	0.000104682	0.029011	0.0202784	0.00419794	0.000321786	0.0206648	0.228637	0.248916	0.468886	0.0282957	1.72981	1.28955	1.31438	1.42596	1.62846	1	0	0
	An14g00010	An00g03554_at	secretion related GTPase srgA - Aspergillus niger	SEC4				7.62246	8.06759	8.86013	9.06471	7.46507	8.80876	8.97058	8.4769	8.07729	8.96607	9.2129	8.98196	8.23947	7.96104	9.01607	8.75478	229.926	218.453	545.615	498.835	473.563	424.444	274.423	472.912	0.00046295	0.000467273	0.170079	0.326163	0.000860351	0.0492709	0.0385208	0.545585	0.999325	0.043411	2.16955	2.1678	0.777918	1.19353	2.0568	1	1	0
	An09g06790	An00g03555_at	secretion related GTPase srgB - Aspergillus niger	YPT1				10.009	9.98652	10.6822	10.5891	10.334	10.9515	10.7436	10.6023	10.6141	10.91	10.664	10.6702	10.3458	10.1004	10.7142	10.7262	1022.42	1422.33	1667.91	1590.94	1952.01	1591.59	1195.25	1686.93	0.00028126	0.00424887	0.626353	0.117998	8.36658e-05	0.0362245	0.0997521	0.862789	0.999325	0.0161757	1.55605	1.3724	0.954246	1.16905	1.64994	1	0	0
	An08g06390	An00g03568_at	similarity to 3-hydroxyisobutyrate dehydrogenase, mmsB - Pseudomonas aeruginosa					6.55736	6.41139	8.08228	7.42584	6.11744	7.85463	7.73725	7.20343	6.94798	7.42994	7.21713	7.01114	6.75861	6.5912	8.43819	7.9991	89.5349	92.5854	178.18	215.876	199.782	137.882	102.175	297.892	0.00032944	0.00106738	0.198808	0.499338	1.35324e-05	0.0395028	0.0578902	0.574145	0.999325	0.00934957	2.41109	2.15782	0.773833	1.14118	3.3271	1	0	0
	An07g05800	An00g05910_at	similarity to signal recognition particle protein srp14 - Canis familiaris					4.59846	4.5867	5.50843	5.19078	5.30181	6.39151	5.9621	5.98532	5.43462	6.38695	6.07867	6.27903	4.93969	5.1222	5.32355	5.31174	24.1271	41.3041	64.9108	40.7748	83.8202	70.1407	32.6937	39.8815	4.27259e-05	1.39536e-06	0.415501	0.00497252	6.70261e-05	0.0154977	0.00674844	0.746009	0.508073	0.0148192	1.69	2.02934	1.08057	1.35506	1.65298	1	1	0
	An05g00140	An00g05911_at	similarity to signal recognition particle receptor, beta chain SRP102 - Saccharomyces cerevisiae	SRP102				7.71346	7.59963	8.55352	8.38746	7.69356	8.33184	8.06464	8.40365	7.97626	8.02707	7.91629	8.05846	8.9432	8.68082	8.5655	8.56597	201.767	228.32	254.314	354.709	289.909	300.465	449.449	378.916	0.000113678	0.0452746	0.148248	2.38e-06	3.6283e-05	0.0206648	0.278573	0.521943	0.00313897	0.0124925	1.75801	1.26975	1.18147	2.22756	1.87799	1	0	0
	An07g06340	An00g05920_at	similarity to skin cell transmembrane protein of patent WO9955865-A1 - Rattus spec.	MGR2				9.14622	8.98195	9.9475	9.7632	9.33457	9.81583	9.69941	9.80847	9.58413	9.96818	9.97813	10.0056	9.53824	9.45188	9.88389	9.74231	535.257	703.961	915.726	926.308	950.148	960.084	721.602	899.574	9.73879e-05	0.0117734	0.658073	0.0120432	0.000167469	0.0206648	0.154862	0.878646	0.736316	0.0204185	1.73058	1.34972	1.04844	1.34814	1.68064	1	0	0
	An01g13390	An00g06062_s_at	similarity to the EST y6f10a1.r1 - Emericella nidulans					5.10088	5.18714	6.00167	5.90995	6.17981	6.46295	6.63679	5.97895	6.47171	6.45543	6.69306	6.30348	5.93941	5.5645	5.82337	5.94536	35.3591	80.2128	101.471	62.0695	87.9852	70.5811	53.8903	59.0704	5.75094e-05	0.379248	0.00283623	0.000877054	0.00014578	0.0167971	0.690749	0.124578	0.234733	0.0194048	1.7554	1.0969	0.695581	1.52409	1.67059	1	0	0
	An05g00810	An00g06486_at	similarity to tubulin-specific chaperone A TBCA - Oryctolagus cuniculus	RBL2				5.52829	5.4522	7.41484	7.30542	5.20013	6.67141	7.41183	6.43239	5.86505	6.8383	7.41661	6.48201	6.11394	5.32096	7.57344	7.00532	44.9499	46.2887	170.57	164.293	107.998	87.8642	52.6168	156.43	6.30884e-06	0.000501028	0.00353986	0.425761	9.82227e-06	0.00508527	0.0390828	0.131194	0.999325	0.0084397	3.65503	2.33313	0.515121	1.17056	3.48011	1	1	0
	An13g01210	An00g06679_at	strong similarity to 20S proteasome subunit pre3 - Saccharomyces cerevisiae	PRE3				8.78278	8.42239	9.63668	9.60572	8.70942	9.8175	9.88761	9.41114	9.07864	9.80781	9.74275	9.48647	9.01088	8.88529	9.47247	9.5347	388.719	475.739	900.874	787.535	899.299	698.833	493.903	725.879	2.06373e-05	6.21596e-05	0.045295	0.0573017	7.58702e-05	0.00998089	0.0179167	0.336501	0.948795	0.0155708	2.02597	1.89032	0.775728	1.27059	1.86736	1	1	0
	An13g00620	An00g06810_at	strong similarity to 80K protein H precursor G19P1 - Homo sapiens	GTB1				8.01284	7.98775	8.91284	8.80266	8.22174	9.00945	8.70868	8.86156	8.68492	9.11175	8.62878	9.06168	8.69939	8.3365	8.85041	8.78434	256.052	350.515	406.955	463.925	533.966	498.56	366.571	451.122	6.86823e-05	0.00158928	0.0838477	0.00510218	0.000111945	0.0178009	0.0668305	0.417054	0.51408	0.0178484	1.81184	1.52337	1.2251	1.43162	1.76184	1	0	0
	An02g02060	An00g06967_at	strong similarity to alcohol dehydrogenase of patent EP 0845532-A 19	ZTA1				5.92864	5.83946	6.94165	6.70999	6.5936	7.24112	6.31252	6.71424	6.71168	6.85419	6.65629	6.5987	7.35882	7.40337	6.74002	6.80093	59.0575	100.611	89.5367	113.442	132.299	100.878	166.698	109.173	0.000312477	0.0704729	0.409886	2.17e-06	0.000539778	0.0380986	0.340438	0.742174	0.00313897	0.0355984	1.92088	1.31495	1.12667	2.82264	1.84859	1	0	0
	An01g05510	An00g07139_at	strong similarity to Arp2/3 complex 34 kD subunit - Homo sapiens	ARC35				6.31847	6.24026	7.13268	6.97246	8.55368	9.15583	8.84579	8.69664	8.59646	8.96088	8.59261	8.59769	7.13154	6.70406	7.75657	7.62267	77.6743	381.376	421.445	132.75	533.135	400.919	120.911	206.446	0.000224391	0.00881679	0.660693	0.00121291	2.52118e-07	0.0310064	0.13667	0.879785	0.293302	0.000880109	1.70906	1.39792	0.951296	1.55664	2.65784	1	0	0
	An18g06590	An00g07140_at	strong similarity to Arp2/3 complex chain sop2 - Schizosaccharomyces pombe	ARC40				8.41935	8.40245	9.43416	9.25743	8.71812	9.26565	9.26165	9.11395	9.12691	9.11945	9.11593	9.06251	8.85698	8.70148	9.30452	9.16556	340.356	485.227	583.583	650.675	585.104	544.289	439.35	602.594	1.42931e-05	0.0900309	0.510241	0.0258537	5.5819e-05	0.00768068	0.374608	0.804147	0.851119	0.0136958	1.91175	1.20584	0.932668	1.29086	1.77048	1	0	0
	An12g00380	An00g07237_at	strong similarity to Bet3p - Saccharomyces cerevisiae	BET3				6.23164	6.15397	7.03662	7.35089	6.35445	7.17835	7.40893	6.63173	6.6716	7.26873	7.28124	7.07926	6.54611	6.44381	7.30631	7.15556	73.151	91.3303	162.589	146.398	149.452	115.8	90.1941	150.22	3.79871e-05	0.000986919	0.0132491	0.103857	2.56591e-05	0.0142894	0.0572768	0.211396	0.999325	0.0111184	2.00131	1.63639	0.712227	1.23299	2.05356	1	0	0
	An02g05150	An00g07332_at	strong similarity to C-8,7 sterol isomerase - Arabidopsis thaliana					5.96703	5.78938	7.01137	6.68532	6.47804	7.00766	6.98485	6.47442	6.34049	7.30051	6.35508	6.73357	6.12602	6.29175	6.91985	6.80324	58.8187	84.9925	101.826	115.228	142.427	97.275	73.9711	116.287	0.000168225	0.00170511	0.740914	0.111854	0.000147477	0.0268218	0.0698315	0.912271	0.999325	0.0194523	1.95903	1.67576	0.955303	1.25761	1.97704	1	0	0
	An07g08390	An00g07387_at	strong similarity to carboxyphosphonoenolpyruvate mutase - Streptomyces hygroscopicus	ICL2				5.97921	5.28095	7.67348	7.10443	6.45311	8.51955	7.25768	6.93572	7.25788	8.01377	6.56323	6.39848	6.02092	5.76206	7.61301	7.12894	49.5248	115.801	120.297	167.609	307.973	101.624	59.3628	165.533	5.8445e-05	0.000489773	0.458184	0.426176	6.50045e-05	0.0167971	0.0389105	0.772308	0.999325	0.0147367	3.38434	2.65951	0.844779	1.19865	3.34243	1	1	0
	An15g05690	An00g07611_at	strong similarity to conserved hypothetical protein SPBC2D10.03c - Schizosaccharomyces pombe	YCR090C				7.82628	7.72521	8.50105	8.48233	7.72707	8.07234	8.61243	8.28394	8.02857	8.19366	8.68946	8.67793	7.91885	7.95196	8.61225	8.59135	219.146	235.212	401.97	359.959	280.722	357.286	244.791	388.509	0.000113256	0.0857902	0.239527	0.268056	2.54903e-05	0.0206648	0.370565	0.614582	0.999325	0.0111184	1.64255	1.19348	0.888838	1.11702	1.77283	1	0	0
	An02g11700	An00g07633_at	strong similarity to copper transport protein CTR2 - Saccharomyces cerevisiae	CTR2				6.71878	6.49277	7.67364	7.91914	6.7454	7.61127	8.1426	7.12166	7.25486	7.66758	7.5435	7.23866	7.20254	6.80576	7.60417	7.56867	97.395	128.011	229.611	222.304	199.387	145.025	128.369	192.194	5.65062e-05	0.00956498	0.00764694	0.0843582	0.00037566	0.0167971	0.14105	0.176151	0.999325	0.0302803	2.2825	1.55757	0.631613	1.31802	1.97334	1	0	0
	An08g00370	An00g07634_at	strong similarity to copper transport protein HAH1 - Homo sapiens	ATX1				8.12209	8.49023	9.13571	8.95452	8.72373	9.18433	9.18942	8.99059	8.8879	8.97286	9.20253	8.98343	8.67705	8.27858	9.38019	9.13626	316.521	447.521	586.495	528.263	540.667	507.411	356.513	612.356	0.000263514	0.101382	0.201251	0.289568	1.98235e-05	0.0344443	0.398307	0.57718	0.999325	0.0111184	1.66897	1.20814	0.865158	1.12635	1.93464	1	0	0
	An04g02020	An00g07689_at	strong similarity to cyclophilin B cypB - Aspergillus nidulans	CPR1				8.9582	8.88272	10.2091	9.92656	9.06302	9.43564	9.1227	9.27202	9.15652	9.46076	9.13728	9.6157	9.46843	9.13596	9.94426	9.9032	484.535	552.476	560.274	1073.29	698.54	696.442	631.305	971.273	4.35147e-06	0.0579414	0.0762962	0.0351116	2.00524e-05	0.00402496	0.308164	0.402218	0.876823	0.0111184	2.21509	1.26438	1.24304	1.30291	2.00454	1	0	0
	An01g09610	An00g08378_at	strong similarity to gamma subunit of translation elongation factor eEF-1 - Homo sapiens	TEF4				7.21801	7.5661	8.26806	8.15662	7.86379	8.45123	7.55535	8.30344	7.88418	8.06296	7.9866	8.37312	8.26477	8.00192	8.28333	8.24779	167.97	234.588	218.422	296.594	305.938	323.648	280.79	307.739	0.000286533	0.0448267	0.00544917	0.000709089	0.00015748	0.0362245	0.27688	0.15175	0.221886	0.0202202	1.76576	1.30415	1.48175	1.67167	1.83211	1	0	0
	An08g08840	An00g08438_at	strong similarity to glutamate decarboxylase 1 GAD 1 - Arabidopsis thaliana	GAD1				7.81134	7.14311	9.4012	9.15916	8.42178	9.87813	8.79453	8.60062	8.66974	9.27555	7.88933	8.30925	7.9475	7.95361	8.91733	8.79853	178.184	373.706	324.468	621.744	763.687	350.905	247.375	463.983	1.05659e-05	0.00217991	0.692124	0.111355	0.000175219	0.00614249	0.0760296	0.893635	0.999325	0.0205557	3.48933	2.04355	1.08148	1.38831	2.60395	1	0	0
	An08g00300	An00g08539_at	strong similarity to guanylate kinase guk1 - Saccharomyces cerevisiae	GUK1				7.89342	7.69251	8.3876	8.49648	8.54233	8.61593	9.02776	8.66378	8.49416	8.73611	9.01069	8.93404	8.14751	8.06606	8.39896	8.43667	221.777	366.647	518.868	347.783	409.018	445.384	275.668	341.991	0.000194703	0.254005	0.11833	0.0321831	0.000279006	0.0286253	0.58072	0.481314	0.86541	0.0260941	1.56817	1.11557	0.858376	1.243	1.54205	1	0	0
	An09g05630	An00g09074_at	strong similarity to hypothetical protein from gene B18D24.80 - Neurospora crassa					7.3576	7.57372	8.62758	8.34072	8.06655	8.49262	8.30246	8.44345	8.02286	8.36398	8.39864	8.57752	8.02962	7.67799	8.51745	8.23596	176.762	264.057	326.412	358.084	344.485	364.68	231.329	332.383	1.67438e-05	0.0341567	0.346994	0.0323672	5.55887e-05	0.00867628	0.244982	0.699447	0.86541	0.0136958	2.0258	1.30459	1.11724	1.30871	1.8804	1	0	0
	An11g11250	An00g09475_at	strong similarity to interferon-induced double-stranded RNA-activated protein kinase inhibitor P58 - Homo sapiens	JEM1				7.66863	7.80586	8.51376	8.27918	7.70502	8.39687	8.00835	8.38	7.93349	8.3871	8.07857	8.50503	8.09697	7.90292	8.26052	8.25647	213.375	225.856	263.829	336.968	335.923	347.897	255.99	306.236	9.72056e-05	0.000374386	0.0062828	0.0542575	0.000854873	0.0206648	0.0343795	0.162724	0.948795	0.043411	1.57923	1.48734	1.31865	1.19972	1.4352	1	1	0
	An01g03640	An00g09756_at	strong similarity to mitochondrial import factor TIM10 - Saccharomyces cerevisiae	TIM10				7.83057	7.74287	8.8808	8.96454	7.99497	8.87474	9.03231	8.60676	8.68198	8.96929	9.07894	9.18736	8.15482	7.98212	8.81996	8.65624	220.819	323.692	532.127	485.279	485.058	476.741	268.442	427.002	0.00011036	0.0178699	0.48155	0.219062	0.00058152	0.0206648	0.184194	0.785852	0.999325	0.0365995	2.19764	1.49852	0.895915	1.21567	1.93372	1	0	0
	An02g12390	An00g09929_at	strong similarity to multiprotein bridging factor 1 MBF1 - Saccharomyces cerevisiae	MBF1				9.95893	9.72894	10.4618	10.2981	10.0829	10.3892	10.4838	10.6172	10.3144	10.3003	10.451	10.627	10.0905	10.0177	10.3567	10.342	919.01	1175.16	1415.79	1332.5	1300.42	1576.07	1063.13	1304.59	0.000429998	0.240696	0.215362	0.0992109	0.000719979	0.047264	0.570072	0.589562	0.999325	0.0403327	1.44993	1.10659	1.11321	1.15682	1.41956	1	0	0
	An02g07400	An00g10046_at	strong similarity to nonhistone chromosomal protein NHP6B - Saccharomyces cerevisiae	NHP6B				10.131	10.0778	10.7832	10.6727	10.8145	11.0227	10.9908	11.0122	10.7292	10.8703	10.9158	10.8304	10.3656	10.3701	10.832	10.7469	1100.83	1748.45	1982.75	1696.01	1973.46	1939.24	1321.4	1769.89	6.87056e-05	0.149797	0.784742	0.0368483	2.53834e-05	0.0178009	0.473358	0.926592	0.885704	0.0111184	1.54066	1.12869	0.978059	1.20036	1.60777	1	0	0
	An18g05640	An00g10527_at	strong similarity to probable mold-specific protein MS8 - Ajellomyces capsulatus	YNL208W				8.57198	8.08055	9.92726	9.2901	9.49106	11.1068	9.88605	10.1481	9.7788	10.6846	9.43838	9.70787	9.85261	9.26383	9.79283	9.73013	320.964	795.067	810.244	780.73	1905.17	974.131	753.897	867.959	0.00046762	0.000543792	0.372198	0.000665316	0.000163749	0.0492709	0.0410931	0.715311	0.219388	0.0204185	2.43246	2.39624	1.20227	2.34885	2.70423	1	1	0
	An14g00180	An00g10586_at	strong similarity to proteasome 19S regulatory particle subunit Rpt6p - Saccharomyces cerevisiae	RPT6				7.53382	7.82372	8.51198	8.5485	7.74186	8.91159	8.69331	8.19948	8.06626	8.96683	8.75027	8.60443	8.22307	7.89564	8.69643	8.52912	204.899	239.529	422.202	369.708	490.875	338.253	266.752	391.475	9.74531e-05	1.21024e-05	0.0678938	0.0334001	3.73687e-05	0.0206648	0.00884464	0.386909	0.871587	0.0124925	1.80434	2.04933	0.801163	1.30187	1.91057	1	1	0
	An18g06680	An00g10590_at	strong similarity to proteasome 20S core subunit Pre4p - Saccharomyces cerevisiae	PRE4				9.26718	9.12114	9.84638	9.80493	9.04437	9.86697	9.80921	9.3924	9.31442	9.87528	9.66632	9.34164	9.51547	9.20738	9.83949	9.81713	585.758	579.794	853.804	907.438	936.496	660.319	657.763	909.109	0.000345737	0.000145771	0.0165508	0.242867	0.000332677	0.040454	0.0229088	0.229802	0.999325	0.0285117	1.54917	1.61522	0.773385	1.12293	1.55202	1	1	0
	An18g06700	An00g10592_at	strong similarity to proteasome 20S core subunit Pre7p - Saccharomyces cerevisiae	PRE7				8.61944	8.55425	9.5156	9.48518	7.97914	9.15472	9.44587	8.93285	8.35644	9.14144	9.12791	8.90226	8.90548	8.44316	9.48578	9.38234	384.502	287.574	624.644	724.273	567.344	483.56	408.536	691.728	9.68272e-05	4.68489e-05	0.05116	0.62326	0.000202888	0.0206648	0.0160189	0.350794	0.999325	0.0219679	1.88367	1.97286	0.774137	1.06251	1.79902	1	1	0
	An01g03720	An00g10683_at	strong similarity to protein phosphatase type1 regulatory subunit SDS22 - Saccharomyces cerevisiae	SDS22				5.50486	5.99353	6.74301	6.6739	5.77835	7.05852	6.79593	6.34691	6.2995	6.75563	6.82412	6.71634	5.9718	5.69964	7.26796	6.9998	53.7874	65.7504	112.207	104.579	120.015	92.5156	57.112	140.447	0.000450556	0.0010629	0.215301	0.693355	1.07091e-05	0.0484231	0.0578902	0.589562	0.999325	0.00863217	1.94431	1.82532	0.824506	1.06181	2.61115	1	0	0
	An01g11630	An00g10701_at	strong similarity to protein translocation complex gamma chain sec61- Canis lupus familiaris	SSS1				8.52114	8.35987	9.71031	9.52293	8.14826	9.09066	8.91461	8.94463	8.81889	9.15746	9.12976	9.52914	8.94471	8.61602	9.41025	9.27722	347.412	357.94	519.935	785.041	557.977	603.365	439.696	649.746	5.21797e-05	0.0083721	0.325854	0.128605	0.000653417	0.0167971	0.13326	0.684353	0.999325	0.0383851	2.25968	1.55885	1.16046	1.26563	1.87025	1	0	0
	An02g04260	An00g11047_at	strong similarity to small hypothetical zinc-finger protein TIM13 - Schizosaccharomyces pombe	TIM13				8.52877	8.38326	9.28139	9.27119	8.70397	8.98691	9.16646	9.1332	8.79395	9.07404	9.37877	9.64693	8.88264	8.63731	9.2374	9.0893	351.167	430.229	618.493	620.072	522.929	670.953	433.526	573.382	0.00025843	0.124811	0.50805	0.0995515	0.000960046	0.0341628	0.439641	0.802976	0.999325	0.0459795	1.76575	1.21547	1.08482	1.23453	1.63279	1	0	0
	An09g03480	An00g11065_at	strong similarity to snRNA-associated sm-like protein Lsm2 - Saccharomyces cerevisiae	LSM2				5.75288	5.33677	6.39698	6.60441	6.05979	6.86302	7.31476	6.52927	6.57849	6.81908	7.26249	7.18157	5.83331	5.79331	6.78704	6.56238	46.683	79.8455	156.349	90.5532	114.647	115.795	56.2315	102.162	0.000477186	0.028674	0.0629814	0.232557	9.75339e-05	0.0495422	0.227837	0.376513	0.999325	0.0172576	1.93975	1.43586	0.740618	1.20454	2.18841	1	0	0
	An16g04330	An00g11598_at	strong similarity to the mannose phospho-dolichol synthase dpm1 - Hypocrea jecorina	DPM1				7.3793	7.04143	8.22568	8.22767	7.85453	8.53088	8.21013	8.03196	8.16402	8.3357	8.36759	8.25511	7.78355	7.68937	8.4268	8.23263	148.093	257.651	312.748	299.555	345.679	282.779	213.259	321.732	7.06758e-06	0.0138217	0.355155	0.00350145	2.26511e-06	0.00512718	0.165872	0.704521	0.441761	0.0045056	2.02274	1.34166	0.904176	1.44003	2.17249	1	0	0
	An18g06500	An00g11656_at	strong similarity to the phosphomannomutase Sec53 - Saccharomyces cerevisiae	SEC53				9.33446	9.46322	10.1828	10.0899	8.9732	9.92023	9.87444	9.69387	9.37144	9.91265	9.88931	9.88411	9.64851	9.39122	10.1676	9.93322	675.044	576.957	943.497	1125.51	966.376	884.668	734.116	1060.43	0.000338235	0.00031158	0.57097	0.462001	0.000998635	0.040225	0.0330166	0.83384	0.999325	0.0471961	1.66731	1.67495	0.937648	1.08751	1.5709	1	1	0
	An13g00760	An00g11965_at	strong similarity to tropomyosin TPM1 - Saccharomyces cerevisiae	TPM1				9.3628	9.44363	10.2791	10.0505	9.56092	10.2765	9.87281	10.0225	9.90208	10.1777	9.87667	9.89753	9.87607	9.5363	10.2156	10.0506	677.095	850.108	938.844	1147.9	1198.59	996.027	835.322	1122.97	8.56685e-05	0.00352347	0.561444	0.0519827	0.000131045	0.0206648	0.0923915	0.829304	0.930732	0.0188972	1.69532	1.40993	1.06091	1.23368	1.65851	1	0	0
	An03g04410	An00g12028_at	strong similarity to UDP-glucose:dolichyl-phosphate glucosyltransferase ALG5 - Saccharomyces cerevisiae	ALG5				7.28207	7.42609	8.23015	8.19797	7.59825	8.03893	7.20332	7.83566	7.29927	8.04871	7.18483	7.94518	8.04076	7.79891	8.0977	7.94285	163.606	174.703	146.431	296.947	263.895	237.275	242.164	259.622	3.6597e-05	0.00118311	0.000300866	0.00176885	0.000450388	0.0142894	0.0608851	0.0492527	0.329028	0.0328376	1.81501	1.51054	1.6204	1.48016	1.58688	1	0	1
	An02g03300	An00g12073_at	strong similarity to vacuolar ATPase subunit F - Neurospora crassa	VMA7				7.34919	7.34651	8.58372	8.39552	7.06188	8.13403	8.43805	7.81444	7.75394	8.10863	8.32478	8.1181	7.75034	7.34909	8.42908	8.29028	162.901	169.826	333.47	359.443	278.461	250.084	187.366	328.485	3.65653e-05	0.00261443	0.0536976	0.325067	0.000126637	0.0142894	0.083922	0.356789	0.999325	0.0187487	2.20652	1.63969	0.749945	1.15019	2.01648	1	0	0
	An16g05020	An00g12120_at	strong similarity to vip1 protein - Schizosaccharomyces pombe	VIP1				6.79648	6.56015	8.28991	7.73638	8.19491	8.76385	8.31258	8.24505	7.90572	8.58755	7.72059	7.72553	7.29315	6.81815	8.21206	7.91519	102.417	265.086	258.96	258.343	408.928	253.403	133.034	267.543	0.000119842	0.0295591	0.905905	0.16765	8.25332e-05	0.0212047	0.230205	0.97182	0.999325	0.0161757	2.52246	1.54262	0.97854	1.29894	2.61229	1	0	0
	An04g01270	An00g12751_at	weak similarity to hypothetical protein An11g03830 - Aspergillus niger					5.87318	5.56719	6.94382	6.67099	5.32523	6.20885	6.73299	6.06425	5.70057	6.02083	6.54846	6.54061	6.14431	5.74789	7.13531	6.90255	52.7166	45.6613	99.7833	112.004	69.3029	78.926	61.653	129.691	0.000226527	0.017775	0.155731	0.334137	3.77915e-05	0.0310064	0.183687	0.530312	0.999325	0.0124925	2.12464	1.51776	0.790974	1.16952	2.46015	1	0	0
	An15g01410	An00g13597_at	weak similarity to the D-amino-acid dehydrogenase small chain DadA - Escherichia coli	TDA3				4.55944	4.48025	5.44536	5.42283	4.8603	5.39986	5.93802	5.3163	5.13768	5.23933	5.76318	4.94172	4.78326	4.49009	5.23704	5.19425	22.9408	31.9776	57.7041	43.2341	39.9353	34.9934	24.8759	37.1591	9.2747e-05	0.0847564	0.000834674	0.51163	0.00112983	0.0206648	0.368003	0.0753371	0.999325	0.0498258	1.88459	1.24885	0.606429	1.08435	1.61978	1	0	0
	An02g03460	An00g13725_at	weak similarity to the hypothetical protein encoded by An17g01390 - Aspergillus niger	GVP36				7.76242	7.67896	8.37401	8.32937	8.22115	8.38678	8.45573	8.42968	8.32238	8.44539	8.41639	8.3552	7.93694	8.06914	8.43444	8.26048	210.94	309.065	346.343	326.67	341.582	336.028	256.541	325.713	4.98899e-05	0.220591	0.704746	0.024377	5.35264e-05	0.0167971	0.552391	0.899106	0.845352	0.0136958	1.54863	1.10521	0.970218	1.21618	1.5441	1	0	0
Down
Both	An01g13680	An00g00128_at	weak similarity to tolA protein - Escherichia coli					6.53683	6.46769	7.69715	7.39419	6.8155	7.10858	7.57081	7.62253	7.09725	7.30128	7.74936	7.56479	7.61905	7.23206	7.73012	7.33148	90.6514	124.188	202.263	186.841	147.537	193.16	171.915	184.925	2.23067e-05	0.171733	0.706744	8.12e-05	2.60859e-05	0.0104403	0.498933	0.899882	0.0497588	0.0111184	2.0611	1.18802	0.954997	1.89644	2.03996	1	0	0
	An01g05810	An00g01177_at	hypothetical protein					5.68551	5.32133	7.25423	6.88313	5.64094	7.40746	6.7738	6.26107	6.09016	6.61271	6.28375	5.9328	6.08615	5.68	7.19031	6.68426	45.3622	58.3052	92.333	134.241	128.898	68.4478	59.0176	122.555	0.000107965	0.00175507	0.173206	0.227934	0.000252681	0.0206648	0.0704389	0.547765	0.999325	0.0249398	2.95931	2.21074	0.741315	1.30103	2.7017	1	0	0
	An01g05810	An00g01177_x_at	hypothetical protein					6.08767	5.75617	7.42797	7.13374	5.45039	7.5942	6.86183	6.74937	6.23372	7.09403	6.90332	6.83578	6.1327	6.05506	7.48344	6.89746	60.6282	57.3633	117.994	155.509	162.48	110.859	68.3032	146.063	0.000204116	7.58073e-05	0.752264	0.548185	0.000387609	0.0296152	0.0184859	0.916269	0.999325	0.0307204	2.56497	2.83247	0.939525	1.12659	2.40916	1	1	0
	An09g06410	An00g01609_at	hypothetical protein					8.36671	8.48968	10.3006	9.968	9.44068	11.2452	9.85641	10.6749	9.92485	10.6053	9.65023	10.6449	9.35885	8.80313	9.46064	9.47438	344.46	821.867	863.062	1123.89	1944.54	1617.89	541.565	707.954	4.43858e-06	0.000137507	0.00215205	0.0178377	0.000712369	0.00402496	0.0229088	0.11377	0.784262	0.0403325	3.26275	2.366	1.8746	1.57221	2.05525	1	1	0
	An04g00650	An00g02572_at	hypothetical protein					3.74574	4.54869	6.5766	7.25811	4.35317	5.6558	6.6789	6.31122	5.4002	6.07736	7.36274	6.70456	5.2175	4.60801	6.40754	6.02678	17.7189	29.3784	129.861	120.873	58.3467	91.0062	30.1222	74.3962	1.16154e-05	0.0373325	0.255238	0.097724	0.000239938	0.00648186	0.257756	0.627268	0.999325	0.0241755	6.82173	1.98604	0.700798	1.70001	4.1987	1	0	0
	An04g00650	An00g02572_x_at	hypothetical protein					3.96222	4.97966	6.61618	7.13052	4.55961	6.11119	6.83835	6.2669	4.97844	6.12737	7.4943	6.84979	4.87859	4.19722	6.71823	6.10534	22.1762	27.2659	143.641	117.242	69.5162	94.2449	23.2298	85.1411	5.11047e-05	0.00677309	0.178587	0.878592	0.000410212	0.0167971	0.121622	0.553422	0.999325	0.0314767	5.28685	2.54956	0.656113	1.04751	3.8393	1	0	0
	An12g03640	An00g03022_s_at	hypothetical protein [truncated ORF]					4.94036	5.05158	5.53743	5.62651	6.51161	6.37415	6.76273	6.37994	6.43228	6.47417	6.72096	6.49431	5.58883	5.88665	6.02693	6.14677	31.9107	88.7667	107.028	47.9005	85.8747	86.6499	53.362	67.971	0.000240763	0.702698	0.0253208	2.17e-05	2.13408e-07	0.0323447	0.885252	0.272818	0.0184883	0.000880109	1.50108	0.96742	0.809599	1.67223	2.13004	1	0	0
	An18g02020	An00g03070_at	putative disulfide isomerase tigA - Aspergillus niger	PDI1				9.73574	9.29755	10.367	10.2475	9.3903	9.797	9.40726	9.67607	9.62746	9.95451	9.41548	9.93545	10.1011	9.95607	10.3025	10.1378	732.479	728.549	680.934	1267.05	939.503	895.008	1044.49	1192.81	0.000104682	0.029011	0.0202784	0.00419794	0.000321786	0.0206648	0.228637	0.248916	0.468886	0.0282957	1.72981	1.28955	1.31438	1.42596	1.62846	1	0	0
	An14g00010	An00g03554_at	secretion related GTPase srgA - Aspergillus niger	SEC4				7.62246	8.06759	8.86013	9.06471	7.46507	8.80876	8.97058	8.4769	8.07729	8.96607	9.2129	8.98196	8.23947	7.96104	9.01607	8.75478	229.926	218.453	545.615	498.835	473.563	424.444	274.423	472.912	0.00046295	0.000467273	0.170079	0.326163	0.000860351	0.0492709	0.0385208	0.545585	0.999325	0.043411	2.16955	2.1678	0.777918	1.19353	2.0568	1	1	0
	An09g06790	An00g03555_at	secretion related GTPase srgB - Aspergillus niger	YPT1				10.009	9.98652	10.6822	10.5891	10.334	10.9515	10.7436	10.6023	10.6141	10.91	10.664	10.6702	10.3458	10.1004	10.7142	10.7262	1022.42	1422.33	1667.91	1590.94	1952.01	1591.59	1195.25	1686.93	0.00028126	0.00424887	0.626353	0.117998	8.36658e-05	0.0362245	0.0997521	0.862789	0.999325	0.0161757	1.55605	1.3724	0.954246	1.16905	1.64994	1	0	0
	An08g06390	An00g03568_at	similarity to 3-hydroxyisobutyrate dehydrogenase, mmsB - Pseudomonas aeruginosa					6.55736	6.41139	8.08228	7.42584	6.11744	7.85463	7.73725	7.20343	6.94798	7.42994	7.21713	7.01114	6.75861	6.5912	8.43819	7.9991	89.5349	92.5854	178.18	215.876	199.782	137.882	102.175	297.892	0.00032944	0.00106738	0.198808	0.499338	1.35324e-05	0.0395028	0.0578902	0.574145	0.999325	0.00934957	2.41109	2.15782	0.773833	1.14118	3.3271	1	0	0
	An07g05800	An00g05910_at	similarity to signal recognition particle protein srp14 - Canis familiaris					4.59846	4.5867	5.50843	5.19078	5.30181	6.39151	5.9621	5.98532	5.43462	6.38695	6.07867	6.27903	4.93969	5.1222	5.32355	5.31174	24.1271	41.3041	64.9108	40.7748	83.8202	70.1407	32.6937	39.8815	4.27259e-05	1.39536e-06	0.415501	0.00497252	6.70261e-05	0.0154977	0.00674844	0.746009	0.508073	0.0148192	1.69	2.02934	1.08057	1.35506	1.65298	1	1	0
	An05g00140	An00g05911_at	similarity to signal recognition particle receptor, beta chain SRP102 - Saccharomyces cerevisiae	SRP102				7.71346	7.59963	8.55352	8.38746	7.69356	8.33184	8.06464	8.40365	7.97626	8.02707	7.91629	8.05846	8.9432	8.68082	8.5655	8.56597	201.767	228.32	254.314	354.709	289.909	300.465	449.449	378.916	0.000113678	0.0452746	0.148248	2.38e-06	3.6283e-05	0.0206648	0.278573	0.521943	0.00313897	0.0124925	1.75801	1.26975	1.18147	2.22756	1.87799	1	0	0
	An07g06340	An00g05920_at	similarity to skin cell transmembrane protein of patent WO9955865-A1 - Rattus spec.	MGR2				9.14622	8.98195	9.9475	9.7632	9.33457	9.81583	9.69941	9.80847	9.58413	9.96818	9.97813	10.0056	9.53824	9.45188	9.88389	9.74231	535.257	703.961	915.726	926.308	950.148	960.084	721.602	899.574	9.73879e-05	0.0117734	0.658073	0.0120432	0.000167469	0.0206648	0.154862	0.878646	0.736316	0.0204185	1.73058	1.34972	1.04844	1.34814	1.68064	1	0	0
	An01g13390	An00g06062_s_at	similarity to the EST y6f10a1.r1 - Emericella nidulans					5.10088	5.18714	6.00167	5.90995	6.17981	6.46295	6.63679	5.97895	6.47171	6.45543	6.69306	6.30348	5.93941	5.5645	5.82337	5.94536	35.3591	80.2128	101.471	62.0695	87.9852	70.5811	53.8903	59.0704	5.75094e-05	0.379248	0.00283623	0.000877054	0.00014578	0.0167971	0.690749	0.124578	0.234733	0.0194048	1.7554	1.0969	0.695581	1.52409	1.67059	1	0	0
	An05g00810	An00g06486_at	similarity to tubulin-specific chaperone A TBCA - Oryctolagus cuniculus	RBL2				5.52829	5.4522	7.41484	7.30542	5.20013	6.67141	7.41183	6.43239	5.86505	6.8383	7.41661	6.48201	6.11394	5.32096	7.57344	7.00532	44.9499	46.2887	170.57	164.293	107.998	87.8642	52.6168	156.43	6.30884e-06	0.000501028	0.00353986	0.425761	9.82227e-06	0.00508527	0.0390828	0.131194	0.999325	0.0084397	3.65503	2.33313	0.515121	1.17056	3.48011	1	1	0
	An13g01210	An00g06679_at	strong similarity to 20S proteasome subunit pre3 - Saccharomyces cerevisiae	PRE3				8.78278	8.42239	9.63668	9.60572	8.70942	9.8175	9.88761	9.41114	9.07864	9.80781	9.74275	9.48647	9.01088	8.88529	9.47247	9.5347	388.719	475.739	900.874	787.535	899.299	698.833	493.903	725.879	2.06373e-05	6.21596e-05	0.045295	0.0573017	7.58702e-05	0.00998089	0.0179167	0.336501	0.948795	0.0155708	2.02597	1.89032	0.775728	1.27059	1.86736	1	1	0
	An13g00620	An00g06810_at	strong similarity to 80K protein H precursor G19P1 - Homo sapiens	GTB1				8.01284	7.98775	8.91284	8.80266	8.22174	9.00945	8.70868	8.86156	8.68492	9.11175	8.62878	9.06168	8.69939	8.3365	8.85041	8.78434	256.052	350.515	406.955	463.925	533.966	498.56	366.571	451.122	6.86823e-05	0.00158928	0.0838477	0.00510218	0.000111945	0.0178009	0.0668305	0.417054	0.51408	0.0178484	1.81184	1.52337	1.2251	1.43162	1.76184	1	0	0
	An02g02060	An00g06967_at	strong similarity to alcohol dehydrogenase of patent EP 0845532-A 19	ZTA1				5.92864	5.83946	6.94165	6.70999	6.5936	7.24112	6.31252	6.71424	6.71168	6.85419	6.65629	6.5987	7.35882	7.40337	6.74002	6.80093	59.0575	100.611	89.5367	113.442	132.299	100.878	166.698	109.173	0.000312477	0.0704729	0.409886	2.17e-06	0.000539778	0.0380986	0.340438	0.742174	0.00313897	0.0355984	1.92088	1.31495	1.12667	2.82264	1.84859	1	0	0
	An09g03070	An00g07046_at	strong similarity to alpha-glucan synthase mok1 - Schizosaccharomyces pombe					8.17107	8.40876	9.13036	9.48689	8.84153	8.84459	8.38209	8.60503	8.6339	8.3777	8.27138	8.67011	8.32282	8.2412	7.20136	7.57486	312.977	426.889	321.068	634.125	391.033	398.262	311.267	167.511	9.12994e-05	0.522608	0.128601	0.967929	0.000297631	0.0206648	0.791914	0.497432	0.999325	0.0273312	2.02611	0.916007	1.24043	0.994536	0.535217	1	0	0
	An01g05510	An00g07139_at	strong similarity to Arp2/3 complex 34 kD subunit - Homo sapiens	ARC35				6.31847	6.24026	7.13268	6.97246	8.55368	9.15583	8.84579	8.69664	8.59646	8.96088	8.59261	8.59769	7.13154	6.70406	7.75657	7.62267	77.6743	381.376	421.445	132.75	533.135	400.919	120.911	206.446	0.000224391	0.00881679	0.660693	0.00121291	2.52118e-07	0.0310064	0.13667	0.879785	0.293302	0.000880109	1.70906	1.39792	0.951296	1.55664	2.65784	1	0	0
	An18g06590	An00g07140_at	strong similarity to Arp2/3 complex chain sop2 - Schizosaccharomyces pombe	ARC40				8.41935	8.40245	9.43416	9.25743	8.71812	9.26565	9.26165	9.11395	9.12691	9.11945	9.11593	9.06251	8.85698	8.70148	9.30452	9.16556	340.356	485.227	583.583	650.675	585.104	544.289	439.35	602.594	1.42931e-05	0.0900309	0.510241	0.0258537	5.5819e-05	0.00768068	0.374608	0.804147	0.851119	0.0136958	1.91175	1.20584	0.932668	1.29086	1.77048	1	0	0
	An12g00380	An00g07237_at	strong similarity to Bet3p - Saccharomyces cerevisiae	BET3				6.23164	6.15397	7.03662	7.35089	6.35445	7.17835	7.40893	6.63173	6.6716	7.26873	7.28124	7.07926	6.54611	6.44381	7.30631	7.15556	73.151	91.3303	162.589	146.398	149.452	115.8	90.1941	150.22	3.79871e-05	0.000986919	0.0132491	0.103857	2.56591e-05	0.0142894	0.0572768	0.211396	0.999325	0.0111184	2.00131	1.63639	0.712227	1.23299	2.05356	1	0	0
	An02g05150	An00g07332_at	strong similarity to C-8,7 sterol isomerase - Arabidopsis thaliana					5.96703	5.78938	7.01137	6.68532	6.47804	7.00766	6.98485	6.47442	6.34049	7.30051	6.35508	6.73357	6.12602	6.29175	6.91985	6.80324	58.8187	84.9925	101.826	115.228	142.427	97.275	73.9711	116.287	0.000168225	0.00170511	0.740914	0.111854	0.000147477	0.0268218	0.0698315	0.912271	0.999325	0.0194523	1.95903	1.67576	0.955303	1.25761	1.97704	1	0	0
	An07g08390	An00g07387_at	strong similarity to carboxyphosphonoenolpyruvate mutase - Streptomyces hygroscopicus	ICL2				5.97921	5.28095	7.67348	7.10443	6.45311	8.51955	7.25768	6.93572	7.25788	8.01377	6.56323	6.39848	6.02092	5.76206	7.61301	7.12894	49.5248	115.801	120.297	167.609	307.973	101.624	59.3628	165.533	5.8445e-05	0.000489773	0.458184	0.426176	6.50045e-05	0.0167971	0.0389105	0.772308	0.999325	0.0147367	3.38434	2.65951	0.844779	1.19865	3.34243	1	1	0
	An15g05690	An00g07611_at	strong similarity to conserved hypothetical protein SPBC2D10.03c - Schizosaccharomyces pombe	YCR090C				7.82628	7.72521	8.50105	8.48233	7.72707	8.07234	8.61243	8.28394	8.02857	8.19366	8.68946	8.67793	7.91885	7.95196	8.61225	8.59135	219.146	235.212	401.97	359.959	280.722	357.286	244.791	388.509	0.000113256	0.0857902	0.239527	0.268056	2.54903e-05	0.0206648	0.370565	0.614582	0.999325	0.0111184	1.64255	1.19348	0.888838	1.11702	1.77283	1	0	0
	An02g11700	An00g07633_at	strong similarity to copper transport protein CTR2 - Saccharomyces cerevisiae	CTR2				6.71878	6.49277	7.67364	7.91914	6.7454	7.61127	8.1426	7.12166	7.25486	7.66758	7.5435	7.23866	7.20254	6.80576	7.60417	7.56867	97.395	128.011	229.611	222.304	199.387	145.025	128.369	192.194	5.65062e-05	0.00956498	0.00764694	0.0843582	0.00037566	0.0167971	0.14105	0.176151	0.999325	0.0302803	2.2825	1.55757	0.631613	1.31802	1.97334	1	0	0
	An08g00370	An00g07634_at	strong similarity to copper transport protein HAH1 - Homo sapiens	ATX1				8.12209	8.49023	9.13571	8.95452	8.72373	9.18433	9.18942	8.99059	8.8879	8.97286	9.20253	8.98343	8.67705	8.27858	9.38019	9.13626	316.521	447.521	586.495	528.263	540.667	507.411	356.513	612.356	0.000263514	0.101382	0.201251	0.289568	1.98235e-05	0.0344443	0.398307	0.57718	0.999325	0.0111184	1.66897	1.20814	0.865158	1.12635	1.93464	1	0	0
	An04g02020	An00g07689_at	strong similarity to cyclophilin B cypB - Aspergillus nidulans	CPR1				8.9582	8.88272	10.2091	9.92656	9.06302	9.43564	9.1227	9.27202	9.15652	9.46076	9.13728	9.6157	9.46843	9.13596	9.94426	9.9032	484.535	552.476	560.274	1073.29	698.54	696.442	631.305	971.273	4.35147e-06	0.0579414	0.0762962	0.0351116	2.00524e-05	0.00402496	0.308164	0.402218	0.876823	0.0111184	2.21509	1.26438	1.24304	1.30291	2.00454	1	0	0
	An01g09610	An00g08378_at	strong similarity to gamma subunit of translation elongation factor eEF-1 - Homo sapiens	TEF4				7.21801	7.5661	8.26806	8.15662	7.86379	8.45123	7.55535	8.30344	7.88418	8.06296	7.9866	8.37312	8.26477	8.00192	8.28333	8.24779	167.97	234.588	218.422	296.594	305.938	323.648	280.79	307.739	0.000286533	0.0448267	0.00544917	0.000709089	0.00015748	0.0362245	0.27688	0.15175	0.221886	0.0202202	1.76576	1.30415	1.48175	1.67167	1.83211	1	0	0
	An08g08840	An00g08438_at	strong similarity to glutamate decarboxylase 1 GAD 1 - Arabidopsis thaliana	GAD1				7.81134	7.14311	9.4012	9.15916	8.42178	9.87813	8.79453	8.60062	8.66974	9.27555	7.88933	8.30925	7.9475	7.95361	8.91733	8.79853	178.184	373.706	324.468	621.744	763.687	350.905	247.375	463.983	1.05659e-05	0.00217991	0.692124	0.111355	0.000175219	0.00614249	0.0760296	0.893635	0.999325	0.0205557	3.48933	2.04355	1.08148	1.38831	2.60395	1	0	0
	An08g00300	An00g08539_at	strong similarity to guanylate kinase guk1 - Saccharomyces cerevisiae	GUK1				7.89342	7.69251	8.3876	8.49648	8.54233	8.61593	9.02776	8.66378	8.49416	8.73611	9.01069	8.93404	8.14751	8.06606	8.39896	8.43667	221.777	366.647	518.868	347.783	409.018	445.384	275.668	341.991	0.000194703	0.254005	0.11833	0.0321831	0.000279006	0.0286253	0.58072	0.481314	0.86541	0.0260941	1.56817	1.11557	0.858376	1.243	1.54205	1	0	0
	An09g05630	An00g09074_at	strong similarity to hypothetical protein from gene B18D24.80 - Neurospora crassa					7.3576	7.57372	8.62758	8.34072	8.06655	8.49262	8.30246	8.44345	8.02286	8.36398	8.39864	8.57752	8.02962	7.67799	8.51745	8.23596	176.762	264.057	326.412	358.084	344.485	364.68	231.329	332.383	1.67438e-05	0.0341567	0.346994	0.0323672	5.55887e-05	0.00867628	0.244982	0.699447	0.86541	0.0136958	2.0258	1.30459	1.11724	1.30871	1.8804	1	0	0
	An11g11250	An00g09475_at	strong similarity to interferon-induced double-stranded RNA-activated protein kinase inhibitor P58 - Homo sapiens	JEM1				7.66863	7.80586	8.51376	8.27918	7.70502	8.39687	8.00835	8.38	7.93349	8.3871	8.07857	8.50503	8.09697	7.90292	8.26052	8.25647	213.375	225.856	263.829	336.968	335.923	347.897	255.99	306.236	9.72056e-05	0.000374386	0.0062828	0.0542575	0.000854873	0.0206648	0.0343795	0.162724	0.948795	0.043411	1.57923	1.48734	1.31865	1.19972	1.4352	1	1	0
	An01g03640	An00g09756_at	strong similarity to mitochondrial import factor TIM10 - Saccharomyces cerevisiae	TIM10				7.83057	7.74287	8.8808	8.96454	7.99497	8.87474	9.03231	8.60676	8.68198	8.96929	9.07894	9.18736	8.15482	7.98212	8.81996	8.65624	220.819	323.692	532.127	485.279	485.058	476.741	268.442	427.002	0.00011036	0.0178699	0.48155	0.219062	0.00058152	0.0206648	0.184194	0.785852	0.999325	0.0365995	2.19764	1.49852	0.895915	1.21567	1.93372	1	0	0
	An02g12390	An00g09929_at	strong similarity to multiprotein bridging factor 1 MBF1 - Saccharomyces cerevisiae	MBF1				9.95893	9.72894	10.4618	10.2981	10.0829	10.3892	10.4838	10.6172	10.3144	10.3003	10.451	10.627	10.0905	10.0177	10.3567	10.342	919.01	1175.16	1415.79	1332.5	1300.42	1576.07	1063.13	1304.59	0.000429998	0.240696	0.215362	0.0992109	0.000719979	0.047264	0.570072	0.589562	0.999325	0.0403327	1.44993	1.10659	1.11321	1.15682	1.41956	1	0	0
	An02g07400	An00g10046_at	strong similarity to nonhistone chromosomal protein NHP6B - Saccharomyces cerevisiae	NHP6B				10.131	10.0778	10.7832	10.6727	10.8145	11.0227	10.9908	11.0122	10.7292	10.8703	10.9158	10.8304	10.3656	10.3701	10.832	10.7469	1100.83	1748.45	1982.75	1696.01	1973.46	1939.24	1321.4	1769.89	6.87056e-05	0.149797	0.784742	0.0368483	2.53834e-05	0.0178009	0.473358	0.926592	0.885704	0.0111184	1.54066	1.12869	0.978059	1.20036	1.60777	1	0	0
	An18g05640	An00g10527_at	strong similarity to probable mold-specific protein MS8 - Ajellomyces capsulatus	YNL208W				8.57198	8.08055	9.92726	9.2901	9.49106	11.1068	9.88605	10.1481	9.7788	10.6846	9.43838	9.70787	9.85261	9.26383	9.79283	9.73013	320.964	795.067	810.244	780.73	1905.17	974.131	753.897	867.959	0.00046762	0.000543792	0.372198	0.000665316	0.000163749	0.0492709	0.0410931	0.715311	0.219388	0.0204185	2.43246	2.39624	1.20227	2.34885	2.70423	1	1	0
	An14g00180	An00g10586_at	strong similarity to proteasome 19S regulatory particle subunit Rpt6p - Saccharomyces cerevisiae	RPT6				7.53382	7.82372	8.51198	8.5485	7.74186	8.91159	8.69331	8.19948	8.06626	8.96683	8.75027	8.60443	8.22307	7.89564	8.69643	8.52912	204.899	239.529	422.202	369.708	490.875	338.253	266.752	391.475	9.74531e-05	1.21024e-05	0.0678938	0.0334001	3.73687e-05	0.0206648	0.00884464	0.386909	0.871587	0.0124925	1.80434	2.04933	0.801163	1.30187	1.91057	1	1	0
	An18g06680	An00g10590_at	strong similarity to proteasome 20S core subunit Pre4p - Saccharomyces cerevisiae	PRE4				9.26718	9.12114	9.84638	9.80493	9.04437	9.86697	9.80921	9.3924	9.31442	9.87528	9.66632	9.34164	9.51547	9.20738	9.83949	9.81713	585.758	579.794	853.804	907.438	936.496	660.319	657.763	909.109	0.000345737	0.000145771	0.0165508	0.242867	0.000332677	0.040454	0.0229088	0.229802	0.999325	0.0285117	1.54917	1.61522	0.773385	1.12293	1.55202	1	1	0
	An18g06700	An00g10592_at	strong similarity to proteasome 20S core subunit Pre7p - Saccharomyces cerevisiae	PRE7				8.61944	8.55425	9.5156	9.48518	7.97914	9.15472	9.44587	8.93285	8.35644	9.14144	9.12791	8.90226	8.90548	8.44316	9.48578	9.38234	384.502	287.574	624.644	724.273	567.344	483.56	408.536	691.728	9.68272e-05	4.68489e-05	0.05116	0.62326	0.000202888	0.0206648	0.0160189	0.350794	0.999325	0.0219679	1.88367	1.97286	0.774137	1.06251	1.79902	1	1	0
	An01g03720	An00g10683_at	strong similarity to protein phosphatase type1 regulatory subunit SDS22 - Saccharomyces cerevisiae	SDS22				5.50486	5.99353	6.74301	6.6739	5.77835	7.05852	6.79593	6.34691	6.2995	6.75563	6.82412	6.71634	5.9718	5.69964	7.26796	6.9998	53.7874	65.7504	112.207	104.579	120.015	92.5156	57.112	140.447	0.000450556	0.0010629	0.215301	0.693355	1.07091e-05	0.0484231	0.0578902	0.589562	0.999325	0.00863217	1.94431	1.82532	0.824506	1.06181	2.61115	1	0	0
	An01g11630	An00g10701_at	strong similarity to protein translocation complex gamma chain sec61- Canis lupus familiaris	SSS1				8.52114	8.35987	9.71031	9.52293	8.14826	9.09066	8.91461	8.94463	8.81889	9.15746	9.12976	9.52914	8.94471	8.61602	9.41025	9.27722	347.412	357.94	519.935	785.041	557.977	603.365	439.696	649.746	5.21797e-05	0.0083721	0.325854	0.128605	0.000653417	0.0167971	0.13326	0.684353	0.999325	0.0383851	2.25968	1.55885	1.16046	1.26563	1.87025	1	0	0
	An02g04260	An00g11047_at	strong similarity to small hypothetical zinc-finger protein TIM13 - Schizosaccharomyces pombe	TIM13				8.52877	8.38326	9.28139	9.27119	8.70397	8.98691	9.16646	9.1332	8.79395	9.07404	9.37877	9.64693	8.88264	8.63731	9.2374	9.0893	351.167	430.229	618.493	620.072	522.929	670.953	433.526	573.382	0.00025843	0.124811	0.50805	0.0995515	0.000960046	0.0341628	0.439641	0.802976	0.999325	0.0459795	1.76575	1.21547	1.08482	1.23453	1.63279	1	0	0
	An09g03480	An00g11065_at	strong similarity to snRNA-associated sm-like protein Lsm2 - Saccharomyces cerevisiae	LSM2				5.75288	5.33677	6.39698	6.60441	6.05979	6.86302	7.31476	6.52927	6.57849	6.81908	7.26249	7.18157	5.83331	5.79331	6.78704	6.56238	46.683	79.8455	156.349	90.5532	114.647	115.795	56.2315	102.162	0.000477186	0.028674	0.0629814	0.232557	9.75339e-05	0.0495422	0.227837	0.376513	0.999325	0.0172576	1.93975	1.43586	0.740618	1.20454	2.18841	1	0	0
	An16g04330	An00g11598_at	strong similarity to the mannose phospho-dolichol synthase dpm1 - Hypocrea jecorina	DPM1				7.3793	7.04143	8.22568	8.22767	7.85453	8.53088	8.21013	8.03196	8.16402	8.3357	8.36759	8.25511	7.78355	7.68937	8.4268	8.23263	148.093	257.651	312.748	299.555	345.679	282.779	213.259	321.732	7.06758e-06	0.0138217	0.355155	0.00350145	2.26511e-06	0.00512718	0.165872	0.704521	0.441761	0.0045056	2.02274	1.34166	0.904176	1.44003	2.17249	1	0	0
	An18g06500	An00g11656_at	strong similarity to the phosphomannomutase Sec53 - Saccharomyces cerevisiae	SEC53				9.33446	9.46322	10.1828	10.0899	8.9732	9.92023	9.87444	9.69387	9.37144	9.91265	9.88931	9.88411	9.64851	9.39122	10.1676	9.93322	675.044	576.957	943.497	1125.51	966.376	884.668	734.116	1060.43	0.000338235	0.00031158	0.57097	0.462001	0.000998635	0.040225	0.0330166	0.83384	0.999325	0.0471961	1.66731	1.67495	0.937648	1.08751	1.5709	1	1	0
	An13g00760	An00g11965_at	strong similarity to tropomyosin TPM1 - Saccharomyces cerevisiae	TPM1				9.3628	9.44363	10.2791	10.0505	9.56092	10.2765	9.87281	10.0225	9.90208	10.1777	9.87667	9.89753	9.87607	9.5363	10.2156	10.0506	677.095	850.108	938.844	1147.9	1198.59	996.027	835.322	1122.97	8.56685e-05	0.00352347	0.561444	0.0519827	0.000131045	0.0206648	0.0923915	0.829304	0.930732	0.0188972	1.69532	1.40993	1.06091	1.23368	1.65851	1	0	0
	An03g04410	An00g12028_at	strong similarity to UDP-glucose:dolichyl-phosphate glucosyltransferase ALG5 - Saccharomyces cerevisiae	ALG5				7.28207	7.42609	8.23015	8.19797	7.59825	8.03893	7.20332	7.83566	7.29927	8.04871	7.18483	7.94518	8.04076	7.79891	8.0977	7.94285	163.606	174.703	146.431	296.947	263.895	237.275	242.164	259.622	3.6597e-05	0.00118311	0.000300866	0.00176885	0.000450388	0.0142894	0.0608851	0.0492527	0.329028	0.0328376	1.81501	1.51054	1.6204	1.48016	1.58688	1	0	1
	An02g03300	An00g12073_at	strong similarity to vacuolar ATPase subunit F - Neurospora crassa	VMA7				7.34919	7.34651	8.58372	8.39552	7.06188	8.13403	8.43805	7.81444	7.75394	8.10863	8.32478	8.1181	7.75034	7.34909	8.42908	8.29028	162.901	169.826	333.47	359.443	278.461	250.084	187.366	328.485	3.65653e-05	0.00261443	0.0536976	0.325067	0.000126637	0.0142894	0.083922	0.356789	0.999325	0.0187487	2.20652	1.63969	0.749945	1.15019	2.01648	1	0	0
	An16g05020	An00g12120_at	strong similarity to vip1 protein - Schizosaccharomyces pombe	VIP1				6.79648	6.56015	8.28991	7.73638	8.19491	8.76385	8.31258	8.24505	7.90572	8.58755	7.72059	7.72553	7.29315	6.81815	8.21206	7.91519	102.417	265.086	258.96	258.343	408.928	253.403	133.034	267.543	0.000119842	0.0295591	0.905905	0.16765	8.25332e-05	0.0212047	0.230205	0.97182	0.999325	0.0161757	2.52246	1.54262	0.97854	1.29894	2.61229	1	0	0
	An04g01270	An00g12751_at	weak similarity to hypothetical protein An11g03830 - Aspergillus niger					5.87318	5.56719	6.94382	6.67099	5.32523	6.20885	6.73299	6.06425	5.70057	6.02083	6.54846	6.54061	6.14431	5.74789	7.13531	6.90255	52.7166	45.6613	99.7833	112.004	69.3029	78.926	61.653	129.691	0.000226527	0.017775	0.155731	0.334137	3.77915e-05	0.0310064	0.183687	0.530312	0.999325	0.0124925	2.12464	1.51776	0.790974	1.16952	2.46015	1	0	0
	An15g01410	An00g13597_at	weak similarity to the D-amino-acid dehydrogenase small chain DadA - Escherichia coli	TDA3				4.55944	4.48025	5.44536	5.42283	4.8603	5.39986	5.93802	5.3163	5.13768	5.23933	5.76318	4.94172	4.78326	4.49009	5.23704	5.19425	22.9408	31.9776	57.7041	43.2341	39.9353	34.9934	24.8759	37.1591	9.2747e-05	0.0847564	0.000834674	0.51163	0.00112983	0.0206648	0.368003	0.0753371	0.999325	0.0498258	1.88459	1.24885	0.606429	1.08435	1.61978	1	0	0
	An02g03460	An00g13725_at	weak similarity to the hypothetical protein encoded by An17g01390 - Aspergillus niger	GVP36				7.76242	7.67896	8.37401	8.32937	8.22115	8.38678	8.45573	8.42968	8.32238	8.44539	8.41639	8.3552	7.93694	8.06914	8.43444	8.26048	210.94	309.065	346.343	326.67	341.582	336.028	256.541	325.713	4.98899e-05	0.220591	0.704746	0.024377	5.35264e-05	0.0167971	0.552391	0.899106	0.845352	0.0136958	1.54863	1.10521	0.970218	1.21618	1.5441	1	0	0
[truncated: 2 more columns]

## Sheet: 0105-02
					RMA expression data (log2 scale)																Mean (geometric) expression data (normal scale)								moderated t-statistic pValues					moderated t-statistic FDR values					Fold changes					UP(1)/DOWN(-1) regulated (at FDR < 0.05)
Upregulated (UP), Downregulated (down), both	ORF	alias	annotation	S. cerevisiae orthologue(s)	061018MJA_ANIGERa_AR09.CEL	061018MJA_ANIGERa_AR10.CEL	061018MJA_ANIGERa_AR11.CEL	061018MJA_ANIGERa_AR12.CEL	101052-01.CEL	101052-02.CEL	101052-04.CEL	101052-05.CEL	101052-06.CEL	101052-07.CEL	101052-09.CEL	101052-10.CEL	061018MJA_ANIGERa_AR13.CEL	061018MJA_ANIGERa_AR14.CEL	090305MJA_ANIGERa_100760-23.CEL	090305MJA_ANIGERa_100760-24.CEL	NC1	NC2	NC3	mean CA	AbaA	FK506	FP	rlma.D	pValue 01	pValue 02	pValue03	pValue 04	pValue 05	qValue 01	qValue 02	qValue 03	qValue 04	qValue 05	FC 01	FC 02	FC 03	FC 04	FC 05	decide (FDR < 0.05) 01	decide (FDR < 0.05) 02	decide (FDR < 0.05) 03	decide (FDR < 0.05) 04	decide (FDR < 0.05) 05
Up	An01g13680	An00g00128_at	weak similarity to tolA protein - Escherichia coli		6.53683	6.46769	7.69715	7.39419	6.8155	7.10858	7.57081	7.62253	7.09725	7.30128	7.74936	7.56479	7.61905	7.23206	7.73012	7.33148	90.6514	124.188	202.263	186.841	147.537	193.16	171.915	184.925	2.23067e-05	0.171733	0.706744	8.12e-05	2.60859e-05	0.0104403	0.498933	0.899882	0.0497588	0.0111184	2.0611	1.18802	0.954997	1.89644	2.03996	1	0	0	1	1
	An01g05810	An00g01177_at	hypothetical protein		5.68551	5.32133	7.25423	6.88313	5.64094	7.40746	6.7738	6.26107	6.09016	6.61271	6.28375	5.9328	6.08615	5.68	7.19031	6.68426	45.3622	58.3052	92.333	134.241	128.898	68.4478	59.0176	122.555	0.000107965	0.00175507	0.173206	0.227934	0.000252681	0.0206648	0.0704389	0.547765	0.999325	0.0249398	2.95931	2.21074	0.741315	1.30103	2.7017	1	0	0	0	1
	An04g00650	An00g02572_at	hypothetical protein		3.74574	4.54869	6.5766	7.25811	4.35317	5.6558	6.6789	6.31122	5.4002	6.07736	7.36274	6.70456	5.2175	4.60801	6.40754	6.02678	17.7189	29.3784	129.861	120.873	58.3467	91.0062	30.1222	74.3962	1.16154e-05	0.0373325	0.255238	0.097724	0.000239938	0.00648186	0.257756	0.627268	0.999325	0.0241755	6.82173	1.98604	0.700798	1.70001	4.1987	1	0	0	0	1
	An04g00650	An00g02572_x_at	hypothetical protein		3.96222	4.97966	6.61618	7.13052	4.55961	6.11119	6.83835	6.2669	4.97844	6.12737	7.4943	6.84979	4.87859	4.19722	6.71823	6.10534	22.1762	27.2659	143.641	117.242	69.5162	94.2449	23.2298	85.1411	5.11047e-05	0.00677309	0.178587	0.878592	0.000410212	0.0167971	0.121622	0.553422	0.999325	0.0314767	5.28685	2.54956	0.656113	1.04751	3.8393	1	0	0	0	1
	An12g03640	An00g03022_s_at	hypothetical protein [truncated ORF]		4.94036	5.05158	5.53743	5.62651	6.51161	6.37415	6.76273	6.37994	6.43228	6.47417	6.72096	6.49431	5.58883	5.88665	6.02693	6.14677	31.9107	88.7667	107.028	47.9005	85.8747	86.6499	53.362	67.971	0.000240763	0.702698	0.0253208	2.17e-05	2.13408e-07	0.0323447	0.885252	0.272818	0.0184883	0.000880109	1.50108	0.96742	0.809599	1.67223	2.13004	1	0	0	1	1
	An18g02020	An00g03070_at	putative disulfide isomerase tigA - Aspergillus niger	PDI1	9.73574	9.29755	10.367	10.2475	9.3903	9.797	9.40726	9.67607	9.62746	9.95451	9.41548	9.93545	10.1011	9.95607	10.3025	10.1378	732.479	728.549	680.934	1267.05	939.503	895.008	1044.49	1192.81	0.000104682	0.029011	0.0202784	0.00419794	0.000321786	0.0206648	0.228637	0.248916	0.468886	0.0282957	1.72981	1.28955	1.31438	1.42596	1.62846	1	0	0	0	1
	An09g06790	An00g03555_at	secretion related GTPase srgB - Aspergillus niger	YPT1	10.009	9.98652	10.6822	10.5891	10.334	10.9515	10.7436	10.6023	10.6141	10.91	10.664	10.6702	10.3458	10.1004	10.7142	10.7262	1022.42	1422.33	1667.91	1590.94	1952.01	1591.59	1195.25	1686.93	0.00028126	0.00424887	0.626353	0.117998	8.36658e-05	0.0362245	0.0997521	0.862789	0.999325	0.0161757	1.55605	1.3724	0.954246	1.16905	1.64994	1	0	0	0	1
	An08g06390	An00g03568_at	similarity to 3-hydroxyisobutyrate dehydrogenase, mmsB - Pseudomonas aeruginosa		6.55736	6.41139	8.08228	7.42584	6.11744	7.85463	7.73725	7.20343	6.94798	7.42994	7.21713	7.01114	6.75861	6.5912	8.43819	7.9991	89.5349	92.5854	178.18	215.876	199.782	137.882	102.175	297.892	0.00032944	0.00106738	0.198808	0.499338	1.35324e-05	0.0395028	0.0578902	0.574145	0.999325	0.00934957	2.41109	2.15782	0.773833	1.14118	3.3271	1	0	0	0	1
	An05g00140	An00g05911_at	similarity to signal recognition particle receptor, beta chain SRP102 - Saccharomyces cerevisiae	SRP102	7.71346	7.59963	8.55352	8.38746	7.69356	8.33184	8.06464	8.40365	7.97626	8.02707	7.91629	8.05846	8.9432	8.68082	8.5655	8.56597	201.767	228.32	254.314	354.709	289.909	300.465	449.449	378.916	0.000113678	0.0452746	0.148248	2.38e-06	3.6283e-05	0.0206648	0.278573	0.521943	0.00313897	0.0124925	1.75801	1.26975	1.18147	2.22756	1.87799	1	0	0	1	1
	An07g06340	An00g05920_at	similarity to skin cell transmembrane protein of patent WO9955865-A1 - Rattus spec.	MGR2	9.14622	8.98195	9.9475	9.7632	9.33457	9.81583	9.69941	9.80847	9.58413	9.96818	9.97813	10.0056	9.53824	9.45188	9.88389	9.74231	535.257	703.961	915.726	926.308	950.148	960.084	721.602	899.574	9.73879e-05	0.0117734	0.658073	0.0120432	0.000167469	0.0206648	0.154862	0.878646	0.736316	0.0204185	1.73058	1.34972	1.04844	1.34814	1.68064	1	0	0	0	1
	An01g13390	An00g06062_s_at	similarity to the EST y6f10a1.r1 - Emericella nidulans		5.10088	5.18714	6.00167	5.90995	6.17981	6.46295	6.63679	5.97895	6.47171	6.45543	6.69306	6.30348	5.93941	5.5645	5.82337	5.94536	35.3591	80.2128	101.471	62.0695	87.9852	70.5811	53.8903	59.0704	5.75094e-05	0.379248	0.00283623	0.000877054	0.00014578	0.0167971	0.690749	0.124578	0.234733	0.0194048	1.7554	1.0969	0.695581	1.52409	1.67059	1	0	0	0	1
	An13g00620	An00g06810_at	strong similarity to 80K protein H precursor G19P1 - Homo sapiens	GTB1	8.01284	7.98775	8.91284	8.80266	8.22174	9.00945	8.70868	8.86156	8.68492	9.11175	8.62878	9.06168	8.69939	8.3365	8.85041	8.78434	256.052	350.515	406.955	463.925	533.966	498.56	366.571	451.122	6.86823e-05	0.00158928	0.0838477	0.00510218	0.000111945	0.0178009	0.0668305	0.417054	0.51408	0.0178484	1.81184	1.52337	1.2251	1.43162	1.76184	1	0	0	0	1
	An02g02060	An00g06967_at	strong similarity to alcohol dehydrogenase of patent EP 0845532-A 19	ZTA1	5.92864	5.83946	6.94165	6.70999	6.5936	7.24112	6.31252	6.71424	6.71168	6.85419	6.65629	6.5987	7.35882	7.40337	6.74002	6.80093	59.0575	100.611	89.5367	113.442	132.299	100.878	166.698	109.173	0.000312477	0.0704729	0.409886	2.17e-06	0.000539778	0.0380986	0.340438	0.742174	0.00313897	0.0355984	1.92088	1.31495	1.12667	2.82264	1.84859	1	0	0	1	1
	An01g05510	An00g07139_at	strong similarity to Arp2/3 complex 34 kD subunit - Homo sapiens	ARC35	6.31847	6.24026	7.13268	6.97246	8.55368	9.15583	8.84579	8.69664	8.59646	8.96088	8.59261	8.59769	7.13154	6.70406	7.75657	7.62267	77.6743	381.376	421.445	132.75	533.135	400.919	120.911	206.446	0.000224391	0.00881679	0.660693	0.00121291	2.52118e-07	0.0310064	0.13667	0.879785	0.293302	0.000880109	1.70906	1.39792	0.951296	1.55664	2.65784	1	0	0	0	1
	An18g06590	An00g07140_at	strong similarity to Arp2/3 complex chain sop2 - Schizosaccharomyces pombe	ARC40	8.41935	8.40245	9.43416	9.25743	8.71812	9.26565	9.26165	9.11395	9.12691	9.11945	9.11593	9.06251	8.85698	8.70148	9.30452	9.16556	340.356	485.227	583.583	650.675	585.104	544.289	439.35	602.594	1.42931e-05	0.0900309	0.510241	0.0258537	5.5819e-05	0.00768068	0.374608	0.804147	0.851119	0.0136958	1.91175	1.20584	0.932668	1.29086	1.77048	1	0	0	0	1
	An12g00380	An00g07237_at	strong similarity to Bet3p - Saccharomyces cerevisiae	BET3	6.23164	6.15397	7.03662	7.35089	6.35445	7.17835	7.40893	6.63173	6.6716	7.26873	7.28124	7.07926	6.54611	6.44381	7.30631	7.15556	73.151	91.3303	162.589	146.398	149.452	115.8	90.1941	150.22	3.79871e-05	0.000986919	0.0132491	0.103857	2.56591e-05	0.0142894	0.0572768	0.211396	0.999325	0.0111184	2.00131	1.63639	0.712227	1.23299	2.05356	1	0	0	0	1
	An02g05150	An00g07332_at	strong similarity to C-8,7 sterol isomerase - Arabidopsis thaliana		5.96703	5.78938	7.01137	6.68532	6.47804	7.00766	6.98485	6.47442	6.34049	7.30051	6.35508	6.73357	6.12602	6.29175	6.91985	6.80324	58.8187	84.9925	101.826	115.228	142.427	97.275	73.9711	116.287	0.000168225	0.00170511	0.740914	0.111854	0.000147477	0.0268218	0.0698315	0.912271	0.999325	0.0194523	1.95903	1.67576	0.955303	1.25761	1.97704	1	0	0	0	1
	An15g05690	An00g07611_at	strong similarity to conserved hypothetical protein SPBC2D10.03c - Schizosaccharomyces pombe	YCR090C	7.82628	7.72521	8.50105	8.48233	7.72707	8.07234	8.61243	8.28394	8.02857	8.19366	8.68946	8.67793	7.91885	7.95196	8.61225	8.59135	219.146	235.212	401.97	359.959	280.722	357.286	244.791	388.509	0.000113256	0.0857902	0.239527	0.268056	2.54903e-05	0.0206648	0.370565	0.614582	0.999325	0.0111184	1.64255	1.19348	0.888838	1.11702	1.77283	1	0	0	0	1
	An02g11700	An00g07633_at	strong similarity to copper transport protein CTR2 - Saccharomyces cerevisiae	CTR2	6.71878	6.49277	7.67364	7.91914	6.7454	7.61127	8.1426	7.12166	7.25486	7.66758	7.5435	7.23866	7.20254	6.80576	7.60417	7.56867	97.395	128.011	229.611	222.304	199.387	145.025	128.369	192.194	5.65062e-05	0.00956498	0.00764694	0.0843582	0.00037566	0.0167971	0.14105	0.176151	0.999325	0.0302803	2.2825	1.55757	0.631613	1.31802	1.97334	1	0	0	0	1
	An08g00370	An00g07634_at	strong similarity to copper transport protein HAH1 - Homo sapiens	ATX1	8.12209	8.49023	9.13571	8.95452	8.72373	9.18433	9.18942	8.99059	8.8879	8.97286	9.20253	8.98343	8.67705	8.27858	9.38019	9.13626	316.521	447.521	586.495	528.263	540.667	507.411	356.513	612.356	0.000263514	0.101382	0.201251	0.289568	1.98235e-05	0.0344443	0.398307	0.57718	0.999325	0.0111184	1.66897	1.20814	0.865158	1.12635	1.93464	1	0	0	0	1
	An04g02020	An00g07689_at	strong similarity to cyclophilin B cypB - Aspergillus nidulans	CPR1	8.9582	8.88272	10.2091	9.92656	9.06302	9.43564	9.1227	9.27202	9.15652	9.46076	9.13728	9.6157	9.46843	9.13596	9.94426	9.9032	484.535	552.476	560.274	1073.29	698.54	696.442	631.305	971.273	4.35147e-06	0.0579414	0.0762962	0.0351116	2.00524e-05	0.00402496	0.308164	0.402218	0.876823	0.0111184	2.21509	1.26438	1.24304	1.30291	2.00454	1	0	0	0	1
	An01g09610	An00g08378_at	strong similarity to gamma subunit of translation elongation factor eEF-1 - Homo sapiens	TEF4	7.21801	7.5661	8.26806	8.15662	7.86379	8.45123	7.55535	8.30344	7.88418	8.06296	7.9866	8.37312	8.26477	8.00192	8.28333	8.24779	167.97	234.588	218.422	296.594	305.938	323.648	280.79	307.739	0.000286533	0.0448267	0.00544917	0.000709089	0.00015748	0.0362245	0.27688	0.15175	0.221886	0.0202202	1.76576	1.30415	1.48175	1.67167	1.83211	1	0	0	0	1
	An08g08840	An00g08438_at	strong similarity to glutamate decarboxylase 1 GAD 1 - Arabidopsis thaliana	GAD1	7.81134	7.14311	9.4012	9.15916	8.42178	9.87813	8.79453	8.60062	8.66974	9.27555	7.88933	8.30925	7.9475	7.95361	8.91733	8.79853	178.184	373.706	324.468	621.744	763.687	350.905	247.375	463.983	1.05659e-05	0.00217991	0.692124	0.111355	0.000175219	0.00614249	0.0760296	0.893635	0.999325	0.0205557	3.48933	2.04355	1.08148	1.38831	2.60395	1	0	0	0	1
	An08g00300	An00g08539_at	strong similarity to guanylate kinase guk1 - Saccharomyces cerevisiae	GUK1	7.89342	7.69251	8.3876	8.49648	8.54233	8.61593	9.02776	8.66378	8.49416	8.73611	9.01069	8.93404	8.14751	8.06606	8.39896	8.43667	221.777	366.647	518.868	347.783	409.018	445.384	275.668	341.991	0.000194703	0.254005	0.11833	0.0321831	0.000279006	0.0286253	0.58072	0.481314	0.86541	0.0260941	1.56817	1.11557	0.858376	1.243	1.54205	1	0	0	0	1
	An09g05630	An00g09074_at	strong similarity to hypothetical protein from gene B18D24.80 - Neurospora crassa		7.3576	7.57372	8.62758	8.34072	8.06655	8.49262	8.30246	8.44345	8.02286	8.36398	8.39864	8.57752	8.02962	7.67799	8.51745	8.23596	176.762	264.057	326.412	358.084	344.485	364.68	231.329	332.383	1.67438e-05	0.0341567	0.346994	0.0323672	5.55887e-05	0.00867628	0.244982	0.699447	0.86541	0.0136958	2.0258	1.30459	1.11724	1.30871	1.8804	1	0	0	0	1
	An01g03640	An00g09756_at	strong similarity to mitochondrial import factor TIM10 - Saccharomyces cerevisiae	TIM10	7.83057	7.74287	8.8808	8.96454	7.99497	8.87474	9.03231	8.60676	8.68198	8.96929	9.07894	9.18736	8.15482	7.98212	8.81996	8.65624	220.819	323.692	532.127	485.279	485.058	476.741	268.442	427.002	0.00011036	0.0178699	0.48155	0.219062	0.00058152	0.0206648	0.184194	0.785852	0.999325	0.0365995	2.19764	1.49852	0.895915	1.21567	1.93372	1	0	0	0	1
	An02g12390	An00g09929_at	strong similarity to multiprotein bridging factor 1 MBF1 - Saccharomyces cerevisiae	MBF1	9.95893	9.72894	10.4618	10.2981	10.0829	10.3892	10.4838	10.6172	10.3144	10.3003	10.451	10.627	10.0905	10.0177	10.3567	10.342	919.01	1175.16	1415.79	1332.5	1300.42	1576.07	1063.13	1304.59	0.000429998	0.240696	0.215362	0.0992109	0.000719979	0.047264	0.570072	0.589562	0.999325	0.0403327	1.44993	1.10659	1.11321	1.15682	1.41956	1	0	0	0	1
	An02g07400	An00g10046_at	strong similarity to nonhistone chromosomal protein NHP6B - Saccharomyces cerevisiae	NHP6B	10.131	10.0778	10.7832	10.6727	10.8145	11.0227	10.9908	11.0122	10.7292	10.8703	10.9158	10.8304	10.3656	10.3701	10.832	10.7469	1100.83	1748.45	1982.75	1696.01	1973.46	1939.24	1321.4	1769.89	6.87056e-05	0.149797	0.784742	0.0368483	2.53834e-05	0.0178009	0.473358	0.926592	0.885704	0.0111184	1.54066	1.12869	0.978059	1.20036	1.60777	1	0	0	0	1
	An01g03720	An00g10683_at	strong similarity to protein phosphatase type1 regulatory subunit SDS22 - Saccharomyces cerevisiae	SDS22	5.50486	5.99353	6.74301	6.6739	5.77835	7.05852	6.79593	6.34691	6.2995	6.75563	6.82412	6.71634	5.9718	5.69964	7.26796	6.9998	53.7874	65.7504	112.207	104.579	120.015	92.5156	57.112	140.447	0.000450556	0.0010629	0.215301	0.693355	1.07091e-05	0.0484231	0.0578902	0.589562	0.999325	0.00863217	1.94431	1.82532	0.824506	1.06181	2.61115	1	0	0	0	1
	An01g11630	An00g10701_at	strong similarity to protein translocation complex gamma chain sec61- Canis lupus familiaris	SSS1	8.52114	8.35987	9.71031	9.52293	8.14826	9.09066	8.91461	8.94463	8.81889	9.15746	9.12976	9.52914	8.94471	8.61602	9.41025	9.27722	347.412	357.94	519.935	785.041	557.977	603.365	439.696	649.746	5.21797e-05	0.0083721	0.325854	0.128605	0.000653417	0.0167971	0.13326	0.684353	0.999325	0.0383851	2.25968	1.55885	1.16046	1.26563	1.87025	1	0	0	0	1
	An02g04260	An00g11047_at	strong similarity to small hypothetical zinc-finger protein TIM13 - Schizosaccharomyces pombe	TIM13	8.52877	8.38326	9.28139	9.27119	8.70397	8.98691	9.16646	9.1332	8.79395	9.07404	9.37877	9.64693	8.88264	8.63731	9.2374	9.0893	351.167	430.229	618.493	620.072	522.929	670.953	433.526	573.382	0.00025843	0.124811	0.50805	0.0995515	0.000960046	0.0341628	0.439641	0.802976	0.999325	0.0459795	1.76575	1.21547	1.08482	1.23453	1.63279	1	0	0	0	1
	An09g03480	An00g11065_at	strong similarity to snRNA-associated sm-like protein Lsm2 - Saccharomyces cerevisiae	LSM2	5.75288	5.33677	6.39698	6.60441	6.05979	6.86302	7.31476	6.52927	6.57849	6.81908	7.26249	7.18157	5.83331	5.79331	6.78704	6.56238	46.683	79.8455	156.349	90.5532	114.647	115.795	56.2315	102.162	0.000477186	0.028674	0.0629814	0.232557	9.75339e-05	0.0495422	0.227837	0.376513	0.999325	0.0172576	1.93975	1.43586	0.740618	1.20454	2.18841	1	0	0	0	1
	An16g04330	An00g11598_at	strong similarity to the mannose phospho-dolichol synthase dpm1 - Hypocrea jecorina	DPM1	7.3793	7.04143	8.22568	8.22767	7.85453	8.53088	8.21013	8.03196	8.16402	8.3357	8.36759	8.25511	7.78355	7.68937	8.4268	8.23263	148.093	257.651	312.748	299.555	345.679	282.779	213.259	321.732	7.06758e-06	0.0138217	0.355155	0.00350145	2.26511e-06	0.00512718	0.165872	0.704521	0.441761	0.0045056	2.02274	1.34166	0.904176	1.44003	2.17249	1	0	0	0	1
	An13g00760	An00g11965_at	strong similarity to tropomyosin TPM1 - Saccharomyces cerevisiae	TPM1	9.3628	9.44363	10.2791	10.0505	9.56092	10.2765	9.87281	10.0225	9.90208	10.1777	9.87667	9.89753	9.87607	9.5363	10.2156	10.0506	677.095	850.108	938.844	1147.9	1198.59	996.027	835.322	1122.97	8.56685e-05	0.00352347	0.561444	0.0519827	0.000131045	0.0206648	0.0923915	0.829304	0.930732	0.0188972	1.69532	1.40993	1.06091	1.23368	1.65851	1	0	0	0	1
	An03g04410	An00g12028_at	strong similarity to UDP-glucose:dolichyl-phosphate glucosyltransferase ALG5 - Saccharomyces cerevisiae	ALG5	7.28207	7.42609	8.23015	8.19797	7.59825	8.03893	7.20332	7.83566	7.29927	8.04871	7.18483	7.94518	8.04076	7.79891	8.0977	7.94285	163.606	174.703	146.431	296.947	263.895	237.275	242.164	259.622	3.6597e-05	0.00118311	0.000300866	0.00176885	0.000450388	0.0142894	0.0608851	0.0492527	0.329028	0.0328376	1.81501	1.51054	1.6204	1.48016	1.58688	1	0	1	0	1
	An02g03300	An00g12073_at	strong similarity to vacuolar ATPase subunit F - Neurospora crassa	VMA7	7.34919	7.34651	8.58372	8.39552	7.06188	8.13403	8.43805	7.81444	7.75394	8.10863	8.32478	8.1181	7.75034	7.34909	8.42908	8.29028	162.901	169.826	333.47	359.443	278.461	250.084	187.366	328.485	3.65653e-05	0.00261443	0.0536976	0.325067	0.000126637	0.0142894	0.083922	0.356789	0.999325	0.0187487	2.20652	1.63969	0.749945	1.15019	2.01648	1	0	0	0	1
	An16g05020	An00g12120_at	strong similarity to vip1 protein - Schizosaccharomyces pombe	VIP1	6.79648	6.56015	8.28991	7.73638	8.19491	8.76385	8.31258	8.24505	7.90572	8.58755	7.72059	7.72553	7.29315	6.81815	8.21206	7.91519	102.417	265.086	258.96	258.343	408.928	253.403	133.034	267.543	0.000119842	0.0295591	0.905905	0.16765	8.25332e-05	0.0212047	0.230205	0.97182	0.999325	0.0161757	2.52246	1.54262	0.97854	1.29894	2.61229	1	0	0	0	1
	An04g01270	An00g12751_at	weak similarity to hypothetical protein An11g03830 - Aspergillus niger		5.87318	5.56719	6.94382	6.67099	5.32523	6.20885	6.73299	6.06425	5.70057	6.02083	6.54846	6.54061	6.14431	5.74789	7.13531	6.90255	52.7166	45.6613	99.7833	112.004	69.3029	78.926	61.653	129.691	0.000226527	0.017775	0.155731	0.334137	3.77915e-05	0.0310064	0.183687	0.530312	0.999325	0.0124925	2.12464	1.51776	0.790974	1.16952	2.46015	1	0	0	0	1
	An15g01410	An00g13597_at	weak similarity to the D-amino-acid dehydrogenase small chain DadA - Escherichia coli	TDA3	4.55944	4.48025	5.44536	5.42283	4.8603	5.39986	5.93802	5.3163	5.13768	5.23933	5.76318	4.94172	4.78326	4.49009	5.23704	5.19425	22.9408	31.9776	57.7041	43.2341	39.9353	34.9934	24.8759	37.1591	9.2747e-05	0.0847564	0.000834674	0.51163	0.00112983	0.0206648	0.368003	0.0753371	0.999325	0.0498258	1.88459	1.24885	0.606429	1.08435	1.61978	1	0	0	0	1
	An02g03460	An00g13725_at	weak similarity to the hypothetical protein encoded by An17g01390 - Aspergillus niger	GVP36	7.76242	7.67896	8.37401	8.32937	8.22115	8.38678	8.45573	8.42968	8.32238	8.44539	8.41639	8.3552	7.93694	8.06914	8.43444	8.26048	210.94	309.065	346.343	326.67	341.582	336.028	256.541	325.713	4.98899e-05	0.220591	0.704746	0.024377	5.35264e-05	0.0167971	0.552391	0.899106	0.845352	0.0136958	1.54863	1.10521	0.970218	1.21618	1.5441	1	0	0	0	1
Down
Both	An01g13680	An00g00128_at	weak similarity to tolA protein - Escherichia coli		6.53683	6.46769	7.69715	7.39419	6.8155	7.10858	7.57081	7.62253	7.09725	7.30128	7.74936	7.56479	7.61905	7.23206	7.73012	7.33148	90.6514	124.188	202.263	186.841	147.537	193.16	171.915	184.925	2.23067e-05	0.171733	0.706744	8.12e-05	2.60859e-05	0.0104403	0.498933	0.899882	0.0497588	0.0111184	2.0611	1.18802	0.954997	1.89644	2.03996	1	0	0	1	1
	An01g05810	An00g01177_at	hypothetical protein		5.68551	5.32133	7.25423	6.88313	5.64094	7.40746	6.7738	6.26107	6.09016	6.61271	6.28375	5.9328	6.08615	5.68	7.19031	6.68426	45.3622	58.3052	92.333	134.241	128.898	68.4478	59.0176	122.555	0.000107965	0.00175507	0.173206	0.227934	0.000252681	0.0206648	0.0704389	0.547765	0.999325	0.0249398	2.95931	2.21074	0.741315	1.30103	2.7017	1	0	0	0	1
	An04g00650	An00g02572_at	hypothetical protein		3.74574	4.54869	6.5766	7.25811	4.35317	5.6558	6.6789	6.31122	5.4002	6.07736	7.36274	6.70456	5.2175	4.60801	6.40754	6.02678	17.7189	29.3784	129.861	120.873	58.3467	91.0062	30.1222	74.3962	1.16154e-05	0.0373325	0.255238	0.097724	0.000239938	0.00648186	0.257756	0.627268	0.999325	0.0241755	6.82173	1.98604	0.700798	1.70001	4.1987	1	0	0	0	1
	An04g00650	An00g02572_x_at	hypothetical protein		3.96222	4.97966	6.61618	7.13052	4.55961	6.11119	6.83835	6.2669	4.97844	6.12737	7.4943	6.84979	4.87859	4.19722	6.71823	6.10534	22.1762	27.2659	143.641	117.242	69.5162	94.2449	23.2298	85.1411	5.11047e-05	0.00677309	0.178587	0.878592	0.000410212	0.0167971	0.121622	0.553422	0.999325	0.0314767	5.28685	2.54956	0.656113	1.04751	3.8393	1	0	0	0	1
	An12g03640	An00g03022_s_at	hypothetical protein [truncated ORF]		4.94036	5.05158	5.53743	5.62651	6.51161	6.37415	6.76273	6.37994	6.43228	6.47417	6.72096	6.49431	5.58883	5.88665	6.02693	6.14677	31.9107	88.7667	107.028	47.9005	85.8747	86.6499	53.362	67.971	0.000240763	0.702698	0.0253208	2.17e-05	2.13408e-07	0.0323447	0.885252	0.272818	0.0184883	0.000880109	1.50108	0.96742	0.809599	1.67223	2.13004	1	0	0	1	1
	An18g02020	An00g03070_at	putative disulfide isomerase tigA - Aspergillus niger	PDI1	9.73574	9.29755	10.367	10.2475	9.3903	9.797	9.40726	9.67607	9.62746	9.95451	9.41548	9.93545	10.1011	9.95607	10.3025	10.1378	732.479	728.549	680.934	1267.05	939.503	895.008	1044.49	1192.81	0.000104682	0.029011	0.0202784	0.00419794	0.000321786	0.0206648	0.228637	0.248916	0.468886	0.0282957	1.72981	1.28955	1.31438	1.42596	1.62846	1	0	0	0	1
	An09g06790	An00g03555_at	secretion related GTPase srgB - Aspergillus niger	YPT1	10.009	9.98652	10.6822	10.5891	10.334	10.9515	10.7436	10.6023	10.6141	10.91	10.664	10.6702	10.3458	10.1004	10.7142	10.7262	1022.42	1422.33	1667.91	1590.94	1952.01	1591.59	1195.25	1686.93	0.00028126	0.00424887	0.626353	0.117998	8.36658e-05	0.0362245	0.0997521	0.862789	0.999325	0.0161757	1.55605	1.3724	0.954246	1.16905	1.64994	1	0	0	0	1
	An08g06390	An00g03568_at	similarity to 3-hydroxyisobutyrate dehydrogenase, mmsB - Pseudomonas aeruginosa		6.55736	6.41139	8.08228	7.42584	6.11744	7.85463	7.73725	7.20343	6.94798	7.42994	7.21713	7.01114	6.75861	6.5912	8.43819	7.9991	89.5349	92.5854	178.18	215.876	199.782	137.882	102.175	297.892	0.00032944	0.00106738	0.198808	0.499338	1.35324e-05	0.0395028	0.0578902	0.574145	0.999325	0.00934957	2.41109	2.15782	0.773833	1.14118	3.3271	1	0	0	0	1
	An05g00140	An00g05911_at	similarity to signal recognition particle receptor, beta chain SRP102 - Saccharomyces cerevisiae	SRP102	7.71346	7.59963	8.55352	8.38746	7.69356	8.33184	8.06464	8.40365	7.97626	8.02707	7.91629	8.05846	8.9432	8.68082	8.5655	8.56597	201.767	228.32	254.314	354.709	289.909	300.465	449.449	378.916	0.000113678	0.0452746	0.148248	2.38e-06	3.6283e-05	0.0206648	0.278573	0.521943	0.00313897	0.0124925	1.75801	1.26975	1.18147	2.22756	1.87799	1	0	0	1	1
	An07g06340	An00g05920_at	similarity to skin cell transmembrane protein of patent WO9955865-A1 - Rattus spec.	MGR2	9.14622	8.98195	9.9475	9.7632	9.33457	9.81583	9.69941	9.80847	9.58413	9.96818	9.97813	10.0056	9.53824	9.45188	9.88389	9.74231	535.257	703.961	915.726	926.308	950.148	960.084	721.602	899.574	9.73879e-05	0.0117734	0.658073	0.0120432	0.000167469	0.0206648	0.154862	0.878646	0.736316	0.0204185	1.73058	1.34972	1.04844	1.34814	1.68064	1	0	0	0	1
	An01g13390	An00g06062_s_at	similarity to the EST y6f10a1.r1 - Emericella nidulans		5.10088	5.18714	6.00167	5.90995	6.17981	6.46295	6.63679	5.97895	6.47171	6.45543	6.69306	6.30348	5.93941	5.5645	5.82337	5.94536	35.3591	80.2128	101.471	62.0695	87.9852	70.5811	53.8903	59.0704	5.75094e-05	0.379248	0.00283623	0.000877054	0.00014578	0.0167971	0.690749	0.124578	0.234733	0.0194048	1.7554	1.0969	0.695581	1.52409	1.67059	1	0	0	0	1
	An13g00620	An00g06810_at	strong similarity to 80K protein H precursor G19P1 - Homo sapiens	GTB1	8.01284	7.98775	8.91284	8.80266	8.22174	9.00945	8.70868	8.86156	8.68492	9.11175	8.62878	9.06168	8.69939	8.3365	8.85041	8.78434	256.052	350.515	406.955	463.925	533.966	498.56	366.571	451.122	6.86823e-05	0.00158928	0.0838477	0.00510218	0.000111945	0.0178009	0.0668305	0.417054	0.51408	0.0178484	1.81184	1.52337	1.2251	1.43162	1.76184	1	0	0	0	1
	An02g02060	An00g06967_at	strong similarity to alcohol dehydrogenase of patent EP 0845532-A 19	ZTA1	5.92864	5.83946	6.94165	6.70999	6.5936	7.24112	6.31252	6.71424	6.71168	6.85419	6.65629	6.5987	7.35882	7.40337	6.74002	6.80093	59.0575	100.611	89.5367	113.442	132.299	100.878	166.698	109.173	0.000312477	0.0704729	0.409886	2.17e-06	0.000539778	0.0380986	0.340438	0.742174	0.00313897	0.0355984	1.92088	1.31495	1.12667	2.82264	1.84859	1	0	0	1	1
	An09g03070	An00g07046_at	strong similarity to alpha-glucan synthase mok1 - Schizosaccharomyces pombe		8.17107	8.40876	9.13036	9.48689	8.84153	8.84459	8.38209	8.60503	8.6339	8.3777	8.27138	8.67011	8.32282	8.2412	7.20136	7.57486	312.977	426.889	321.068	634.125	391.033	398.262	311.267	167.511	9.12994e-05	0.522608	0.128601	0.967929	0.000297631	0.0206648	0.791914	0.497432	0.999325	0.0273312	2.02611	0.916007	1.24043	0.994536	0.535217	1	0	0	0	-1
	An01g05510	An00g07139_at	strong similarity to Arp2/3 complex 34 kD subunit - Homo sapiens	ARC35	6.31847	6.24026	7.13268	6.97246	8.55368	9.15583	8.84579	8.69664	8.59646	8.96088	8.59261	8.59769	7.13154	6.70406	7.75657	7.62267	77.6743	381.376	421.445	132.75	533.135	400.919	120.911	206.446	0.000224391	0.00881679	0.660693	0.00121291	2.52118e-07	0.0310064	0.13667	0.879785	0.293302	0.000880109	1.70906	1.39792	0.951296	1.55664	2.65784	1	0	0	0	1
	An18g06590	An00g07140_at	strong similarity to Arp2/3 complex chain sop2 - Schizosaccharomyces pombe	ARC40	8.41935	8.40245	9.43416	9.25743	8.71812	9.26565	9.26165	9.11395	9.12691	9.11945	9.11593	9.06251	8.85698	8.70148	9.30452	9.16556	340.356	485.227	583.583	650.675	585.104	544.289	439.35	602.594	1.42931e-05	0.0900309	0.510241	0.0258537	5.5819e-05	0.00768068	0.374608	0.804147	0.851119	0.0136958	1.91175	1.20584	0.932668	1.29086	1.77048	1	0	0	0	1
	An12g00380	An00g07237_at	strong similarity to Bet3p - Saccharomyces cerevisiae	BET3	6.23164	6.15397	7.03662	7.35089	6.35445	7.17835	7.40893	6.63173	6.6716	7.26873	7.28124	7.07926	6.54611	6.44381	7.30631	7.15556	73.151	91.3303	162.589	146.398	149.452	115.8	90.1941	150.22	3.79871e-05	0.000986919	0.0132491	0.103857	2.56591e-05	0.0142894	0.0572768	0.211396	0.999325	0.0111184	2.00131	1.63639	0.712227	1.23299	2.05356	1	0	0	0	1
	An02g05150	An00g07332_at	strong similarity to C-8,7 sterol isomerase - Arabidopsis thaliana		5.96703	5.78938	7.01137	6.68532	6.47804	7.00766	6.98485	6.47442	6.34049	7.30051	6.35508	6.73357	6.12602	6.29175	6.91985	6.80324	58.8187	84.9925	101.826	115.228	142.427	97.275	73.9711	116.287	0.000168225	0.00170511	0.740914	0.111854	0.000147477	0.0268218	0.0698315	0.912271	0.999325	0.0194523	1.95903	1.67576	0.955303	1.25761	1.97704	1	0	0	0	1
	An15g05690	An00g07611_at	strong similarity to conserved hypothetical protein SPBC2D10.03c - Schizosaccharomyces pombe	YCR090C	7.82628	7.72521	8.50105	8.48233	7.72707	8.07234	8.61243	8.28394	8.02857	8.19366	8.68946	8.67793	7.91885	7.95196	8.61225	8.59135	219.146	235.212	401.97	359.959	280.722	357.286	244.791	388.509	0.000113256	0.0857902	0.239527	0.268056	2.54903e-05	0.0206648	0.370565	0.614582	0.999325	0.0111184	1.64255	1.19348	0.888838	1.11702	1.77283	1	0	0	0	1
	An02g11700	An00g07633_at	strong similarity to copper transport protein CTR2 - Saccharomyces cerevisiae	CTR2	6.71878	6.49277	7.67364	7.91914	6.7454	7.61127	8.1426	7.12166	7.25486	7.66758	7.5435	7.23866	7.20254	6.80576	7.60417	7.56867	97.395	128.011	229.611	222.304	199.387	145.025	128.369	192.194	5.65062e-05	0.00956498	0.00764694	0.0843582	0.00037566	0.0167971	0.14105	0.176151	0.999325	0.0302803	2.2825	1.55757	0.631613	1.31802	1.97334	1	0	0	0	1
	An08g00370	An00g07634_at	strong similarity to copper transport protein HAH1 - Homo sapiens	ATX1	8.12209	8.49023	9.13571	8.95452	8.72373	9.18433	9.18942	8.99059	8.8879	8.97286	9.20253	8.98343	8.67705	8.27858	9.38019	9.13626	316.521	447.521	586.495	528.263	540.667	507.411	356.513	612.356	0.000263514	0.101382	0.201251	0.289568	1.98235e-05	0.0344443	0.398307	0.57718	0.999325	0.0111184	1.66897	1.20814	0.865158	1.12635	1.93464	1	0	0	0	1
	An04g02020	An00g07689_at	strong similarity to cyclophilin B cypB - Aspergillus nidulans	CPR1	8.9582	8.88272	10.2091	9.92656	9.06302	9.43564	9.1227	9.27202	9.15652	9.46076	9.13728	9.6157	9.46843	9.13596	9.94426	9.9032	484.535	552.476	560.274	1073.29	698.54	696.442	631.305	971.273	4.35147e-06	0.0579414	0.0762962	0.0351116	2.00524e-05	0.00402496	0.308164	0.402218	0.876823	0.0111184	2.21509	1.26438	1.24304	1.30291	2.00454	1	0	0	0	1
	An01g09610	An00g08378_at	strong similarity to gamma subunit of translation elongation factor eEF-1 - Homo sapiens	TEF4	7.21801	7.5661	8.26806	8.15662	7.86379	8.45123	7.55535	8.30344	7.88418	8.06296	7.9866	8.37312	8.26477	8.00192	8.28333	8.24779	167.97	234.588	218.422	296.594	305.938	323.648	280.79	307.739	0.000286533	0.0448267	0.00544917	0.000709089	0.00015748	0.0362245	0.27688	0.15175	0.221886	0.0202202	1.76576	1.30415	1.48175	1.67167	1.83211	1	0	0	0	1
	An08g08840	An00g08438_at	strong similarity to glutamate decarboxylase 1 GAD 1 - Arabidopsis thaliana	GAD1	7.81134	7.14311	9.4012	9.15916	8.42178	9.87813	8.79453	8.60062	8.66974	9.27555	7.88933	8.30925	7.9475	7.95361	8.91733	8.79853	178.184	373.706	324.468	621.744	763.687	350.905	247.375	463.983	1.05659e-05	0.00217991	0.692124	0.111355	0.000175219	0.00614249	0.0760296	0.893635	0.999325	0.0205557	3.48933	2.04355	1.08148	1.38831	2.60395	1	0	0	0	1
	An08g00300	An00g08539_at	strong similarity to guanylate kinase guk1 - Saccharomyces cerevisiae	GUK1	7.89342	7.69251	8.3876	8.49648	8.54233	8.61593	9.02776	8.66378	8.49416	8.73611	9.01069	8.93404	8.14751	8.06606	8.39896	8.43667	221.777	366.647	518.868	347.783	409.018	445.384	275.668	341.991	0.000194703	0.254005	0.11833	0.0321831	0.000279006	0.0286253	0.58072	0.481314	0.86541	0.0260941	1.56817	1.11557	0.858376	1.243	1.54205	1	0	0	0	1
	An09g05630	An00g09074_at	strong similarity to hypothetical protein from gene B18D24.80 - Neurospora crassa		7.3576	7.57372	8.62758	8.34072	8.06655	8.49262	8.30246	8.44345	8.02286	8.36398	8.39864	8.57752	8.02962	7.67799	8.51745	8.23596	176.762	264.057	326.412	358.084	344.485	364.68	231.329	332.383	1.67438e-05	0.0341567	0.346994	0.0323672	5.55887e-05	0.00867628	0.244982	0.699447	0.86541	0.0136958	2.0258	1.30459	1.11724	1.30871	1.8804	1	0	0	0	1
	An01g03640	An00g09756_at	strong similarity to mitochondrial import factor TIM10 - Saccharomyces cerevisiae	TIM10	7.83057	7.74287	8.8808	8.96454	7.99497	8.87474	9.03231	8.60676	8.68198	8.96929	9.07894	9.18736	8.15482	7.98212	8.81996	8.65624	220.819	323.692	532.127	485.279	485.058	476.741	268.442	427.002	0.00011036	0.0178699	0.48155	0.219062	0.00058152	0.0206648	0.184194	0.785852	0.999325	0.0365995	2.19764	1.49852	0.895915	1.21567	1.93372	1	0	0	0	1
	An02g12390	An00g09929_at	strong similarity to multiprotein bridging factor 1 MBF1 - Saccharomyces cerevisiae	MBF1	9.95893	9.72894	10.4618	10.2981	10.0829	10.3892	10.4838	10.6172	10.3144	10.3003	10.451	10.627	10.0905	10.0177	10.3567	10.342	919.01	1175.16	1415.79	1332.5	1300.42	1576.07	1063.13	1304.59	0.000429998	0.240696	0.215362	0.0992109	0.000719979	0.047264	0.570072	0.589562	0.999325	0.0403327	1.44993	1.10659	1.11321	1.15682	1.41956	1	0	0	0	1
	An02g07400	An00g10046_at	strong similarity to nonhistone chromosomal protein NHP6B - Saccharomyces cerevisiae	NHP6B	10.131	10.0778	10.7832	10.6727	10.8145	11.0227	10.9908	11.0122	10.7292	10.8703	10.9158	10.8304	10.3656	10.3701	10.832	10.7469	1100.83	1748.45	1982.75	1696.01	1973.46	1939.24	1321.4	1769.89	6.87056e-05	0.149797	0.784742	0.0368483	2.53834e-05	0.0178009	0.473358	0.926592	0.885704	0.0111184	1.54066	1.12869	0.978059	1.20036	1.60777	1	0	0	0	1
	An01g03720	An00g10683_at	strong similarity to protein phosphatase type1 regulatory subunit SDS22 - Saccharomyces cerevisiae	SDS22	5.50486	5.99353	6.74301	6.6739	5.77835	7.05852	6.79593	6.34691	6.2995	6.75563	6.82412	6.71634	5.9718	5.69964	7.26796	6.9998	53.7874	65.7504	112.207	104.579	120.015	92.5156	57.112	140.447	0.000450556	0.0010629	0.215301	0.693355	1.07091e-05	0.0484231	0.0578902	0.589562	0.999325	0.00863217	1.94431	1.82532	0.824506	1.06181	2.61115	1	0	0	0	1
	An01g11630	An00g10701_at	strong similarity to protein translocation complex gamma chain sec61- Canis lupus familiaris	SSS1	8.52114	8.35987	9.71031	9.52293	8.14826	9.09066	8.91461	8.94463	8.81889	9.15746	9.12976	9.52914	8.94471	8.61602	9.41025	9.27722	347.412	357.94	519.935	785.041	557.977	603.365	439.696	649.746	5.21797e-05	0.0083721	0.325854	0.128605	0.000653417	0.0167971	0.13326	0.684353	0.999325	0.0383851	2.25968	1.55885	1.16046	1.26563	1.87025	1	0	0	0	1
	An02g04260	An00g11047_at	strong similarity to small hypothetical zinc-finger protein TIM13 - Schizosaccharomyces pombe	TIM13	8.52877	8.38326	9.28139	9.27119	8.70397	8.98691	9.16646	9.1332	8.79395	9.07404	9.37877	9.64693	8.88264	8.63731	9.2374	9.0893	351.167	430.229	618.493	620.072	522.929	670.953	433.526	573.382	0.00025843	0.124811	0.50805	0.0995515	0.000960046	0.0341628	0.439641	0.802976	0.999325	0.0459795	1.76575	1.21547	1.08482	1.23453	1.63279	1	0	0	0	1
	An09g03480	An00g11065_at	strong similarity to snRNA-associated sm-like protein Lsm2 - Saccharomyces cerevisiae	LSM2	5.75288	5.33677	6.39698	6.60441	6.05979	6.86302	7.31476	6.52927	6.57849	6.81908	7.26249	7.18157	5.83331	5.79331	6.78704	6.56238	46.683	79.8455	156.349	90.5532	114.647	115.795	56.2315	102.162	0.000477186	0.028674	0.0629814	0.232557	9.75339e-05	0.0495422	0.227837	0.376513	0.999325	0.0172576	1.93975	1.43586	0.740618	1.20454	2.18841	1	0	0	0	1
	An16g04330	An00g11598_at	strong similarity to the mannose phospho-dolichol synthase dpm1 - Hypocrea jecorina	DPM1	7.3793	7.04143	8.22568	8.22767	7.85453	8.53088	8.21013	8.03196	8.16402	8.3357	8.36759	8.25511	7.78355	7.68937	8.4268	8.23263	148.093	257.651	312.748	299.555	345.679	282.779	213.259	321.732	7.06758e-06	0.0138217	0.355155	0.00350145	2.26511e-06	0.00512718	0.165872	0.704521	0.441761	0.0045056	2.02274	1.34166	0.904176	1.44003	2.17249	1	0	0	0	1
	An13g00760	An00g11965_at	strong similarity to tropomyosin TPM1 - Saccharomyces cerevisiae	TPM1	9.3628	9.44363	10.2791	10.0505	9.56092	10.2765	9.87281	10.0225	9.90208	10.1777	9.87667	9.89753	9.87607	9.5363	10.2156	10.0506	677.095	850.108	938.844	1147.9	1198.59	996.027	835.322	1122.97	8.56685e-05	0.00352347	0.561444	0.0519827	0.000131045	0.0206648	0.0923915	0.829304	0.930732	0.0188972	1.69532	1.40993	1.06091	1.23368	1.65851	1	0	0	0	1
	An03g04410	An00g12028_at	strong similarity to UDP-glucose:dolichyl-phosphate glucosyltransferase ALG5 - Saccharomyces cerevisiae	ALG5	7.28207	7.42609	8.23015	8.19797	7.59825	8.03893	7.20332	7.83566	7.29927	8.04871	7.18483	7.94518	8.04076	7.79891	8.0977	7.94285	163.606	174.703	146.431	296.947	263.895	237.275	242.164	259.622	3.6597e-05	0.00118311	0.000300866	0.00176885	0.000450388	0.0142894	0.0608851	0.0492527	0.329028	0.0328376	1.81501	1.51054	1.6204	1.48016	1.58688	1	0	1	0	1
	An02g03300	An00g12073_at	strong similarity to vacuolar ATPase subunit F - Neurospora crassa	VMA7	7.34919	7.34651	8.58372	8.39552	7.06188	8.13403	8.43805	7.81444	7.75394	8.10863	8.32478	8.1181	7.75034	7.34909	8.42908	8.29028	162.901	169.826	333.47	359.443	278.461	250.084	187.366	328.485	3.65653e-05	0.00261443	0.0536976	0.325067	0.000126637	0.0142894	0.083922	0.356789	0.999325	0.0187487	2.20652	1.63969	0.749945	1.15019	2.01648	1	0	0	0	1
	An16g05020	An00g12120_at	strong similarity to vip1 protein - Schizosaccharomyces pombe	VIP1	6.79648	6.56015	8.28991	7.73638	8.19491	8.76385	8.31258	8.24505	7.90572	8.58755	7.72059	7.72553	7.29315	6.81815	8.21206	7.91519	102.417	265.086	258.96	258.343	408.928	253.403	133.034	267.543	0.000119842	0.0295591	0.905905	0.16765	8.25332e-05	0.0212047	0.230205	0.97182	0.999325	0.0161757	2.52246	1.54262	0.97854	1.29894	2.61229	1	0	0	0	1
	An04g01270	An00g12751_at	weak similarity to hypothetical protein An11g03830 - Aspergillus niger		5.87318	5.56719	6.94382	6.67099	5.32523	6.20885	6.73299	6.06425	5.70057	6.02083	6.54846	6.54061	6.14431	5.74789	7.13531	6.90255	52.7166	45.6613	99.7833	112.004	69.3029	78.926	61.653	129.691	0.000226527	0.017775	0.155731	0.334137	3.77915e-05	0.0310064	0.183687	0.530312	0.999325	0.0124925	2.12464	1.51776	0.790974	1.16952	2.46015	1	0	0	0	1
	An15g01410	An00g13597_at	weak similarity to the D-amino-acid dehydrogenase small chain DadA - Escherichia coli	TDA3	4.55944	4.48025	5.44536	5.42283	4.8603	5.39986	5.93802	5.3163	5.13768	5.23933	5.76318	4.94172	4.78326	4.49009	5.23704	5.19425	22.9408	31.9776	57.7041	43.2341	39.9353	34.9934	24.8759	37.1591	9.2747e-05	0.0847564	0.000834674	0.51163	0.00112983	0.0206648	0.368003	0.0753371	0.999325	0.0498258	1.88459	1.24885	0.606429	1.08435	1.61978	1	0	0	0	1
	An02g03460	An00g13725_at	weak similarity to the hypothetical protein encoded by An17g01390 - Aspergillus niger	GVP36	7.76242	7.67896	8.37401	8.32937	8.22115	8.38678	8.45573	8.42968	8.32238	8.44539	8.41639	8.3552	7.93694	8.06914	8.43444	8.26048	210.94	309.065	346.343	326.67	341.582	336.028	256.541	325.713	4.98899e-05	0.220591	0.704746	0.024377	5.35264e-05	0.0167971	0.552391	0.899106	0.845352	0.0136958	1.54863	1.10521	0.970218	1.21618	1.5441	1	0	0	0	1

## Sheet: 0502-01
					RMA expression data (log2 scale)																Mean (geometric) expression data (normal scale)								moderated t-statistic pValues					moderated t-statistic FDR values					Fold changes					UP(1)/DOWN(-1) regulated (at FDR < 0.05)
Upregulated (UP), Downregulated (down), both	ORF	alias	annotation	S. cerevisiae orthologue(s)	061018MJA_ANIGERa_AR09.CEL	061018MJA_ANIGERa_AR10.CEL	061018MJA_ANIGERa_AR11.CEL	061018MJA_ANIGERa_AR12.CEL	101052-01.CEL	101052-02.CEL	101052-04.CEL	101052-05.CEL	101052-06.CEL	101052-07.CEL	101052-09.CEL	101052-10.CEL	061018MJA_ANIGERa_AR13.CEL	061018MJA_ANIGERa_AR14.CEL	090305MJA_ANIGERa_100760-23.CEL	090305MJA_ANIGERa_100760-24.CEL	NC1	NC2	NC3	mean CA	AbaA	FK506	FP	rlma.D	pValue 01	pValue 02	pValue03	pValue 04	pValue 05	qValue 01	qValue 02	qValue 03	qValue 04	qValue 05	FC 01	FC 02	FC 03	FC 04	FC 05	decide (FDR < 0.05) 01	decide (FDR < 0.05) 02	decide (FDR < 0.05) 03	decide (FDR < 0.05) 04	decide (FDR < 0.05) 05
Up	An11g01390	An00g05452_at	similarity to phosphoglycerate dehydrogenase serA - Bacillus subtilis	FDH1	6.47982	6.25601	7.03735	6.93035	6.84174	7.62456	7.27701	7.56983	7.01868	7.44914	7.16119	7.12782	6.93192	6.84375	6.99443	6.9487	82.5911	121.955	148.992	126.575	185.703	163.011	118.425	125.502	0.000705481	0.000803301	0.386457	0.00272812	0.000837607	0.0587822	0.0495961	0.727818	0.39359	0.0430952	1.53255	1.52271	1.09409	1.43388	1.51956	0	1	0	0	1
	An16g08100	An00g05596_at	similarity to probable ureidoglycolate hydrolase SPAC19G12.04 - Schizosaccharomyces pombe	DAL3	6.01685	5.70298	6.93219	6.51683	5.52083	6.60506	6.46149	6.66852	6.12448	6.82079	6.27023	6.23818	6.34192	6.18195	7.03018	6.74178	58.0778	56.597	82.4735	105.75	104.904	87.6301	76.7415	118.273	0.000821243	0.000639065	0.67974	0.0720101	0.000173727	0.0629399	0.0435967	0.888657	0.997341	0.0205557	1.82083	1.85353	1.06252	1.32136	2.03646	0	1	0	0	1
	An07g08360	An00g05742_at	similarity to pyrazinamidase/nicotinamidase pncA - Escherichia coli	PNC1	6.19601	6.03171	6.68715	6.8552	6.20306	7.25936	6.88369	7.07745	6.78522	7.11292	6.96576	6.83704	6.7027	6.55425	7.03689	7.01552	69.2557	90.1427	121.493	109.226	145.628	124.262	98.9392	130.346	0.00119183	0.000776726	0.846658	0.00704447	5.65499e-05	0.0763949	0.0485755	0.950713	0.574403	0.0136958	1.57715	1.61552	1.02279	1.42861	1.8821	0	1	0	0	1
	An01g10900	An00g06240_at	similarity to the la costa protein lcs - Drosophila melanogaster		6.91352	6.23294	6.69593	6.60321	6.49159	7.3693	6.85131	7.32473	6.86352	8.27413	6.73834	6.88838	6.84478	6.96848	8.14585	8.12831	95.2222	102.363	111.031	100.397	226.241	137.811	119.978	281.518	0.774184	0.000527508	0.25133	0.221294	2.3932e-05	0.9675	0.0407107	0.625379	0.999325	0.0111184	1.05434	2.21018	1.24119	1.25998	2.95643	0	1	0	0	1
	An02g07040	An00g06597_at	strong similarity to 20S proteasome subunit SCL1 - Saccharomyces cerevisiae	SCL1	8.12736	8.35734	8.81611	8.66389	8.10104	9.01601	8.74834	8.62433	8.38099	8.82811	8.75299	8.61171	8.68443	8.45158	8.92644	8.88766	302.827	302.547	430.737	427.566	485.073	392.9	379.512	480.053	0.00223955	0.000146841	0.343374	0.029589	0.000185866	0.106188	0.0229088	0.69657	0.860186	0.0214026	1.41192	1.6033	0.912158	1.25323	1.58524	0	1	0	0	1
	An04g00040	An00g06614_at	strong similarity to [acyl-carrier-protein] S-malonyltransferase fabD - Bacillus subtilis		5.12825	5.29867	5.70709	5.89868	4.60225	5.71912	5.79965	5.65268	4.93803	6.04413	5.84059	5.84293	5.3727	4.906	6.15138	6.02147	37.1029	27.287	56.4977	55.8267	58.9584	53.7355	35.2451	67.9511	0.00413674	1.21919e-05	0.684879	0.677561	0.000155035	0.148197	0.00884464	0.891371	0.999325	0.0200839	1.50465	2.16068	0.951109	0.949931	1.83142	0	1	0	0	1
	An08g10600	An00g06837_at	strong similarity to ABC transporter ATM1 - Saccharomyces cerevisiae	ATM1	7.33938	7.19112	7.82705	7.71013	7.53799	8.15867	7.4202	7.51945	7.45401	8.09839	7.30295	7.47554	7.23036	7.12134	7.88571	7.77156	153.836	180.518	164.458	218.061	279.854	180.705	144.593	227.329	0.00121724	0.000157985	0.300895	0.491825	0.000465552	0.0767866	0.0236309	0.665703	0.999325	0.0329662	1.41749	1.55028	1.09879	0.939915	1.47774	0	1	0	0	1
	An16g03040	An00g07092_at	strong similarity to AMMECR1 - Homo sapiens	YOR289W	4.1661	4.26002	5.15948	4.77508	4.84255	5.71758	4.79738	4.86845	4.44649	5.9505	4.47492	4.98227	5.03727	4.58412	5.04624	4.9767	18.5463	25.0116	24.8668	31.2824	57.0454	30.3865	28.0648	32.2554	0.00105225	1.19936e-05	0.14218	0.00590357	0.00065019	0.0720143	0.00884464	0.515206	0.543322	0.0383851	1.68672	2.28076	1.22197	1.51323	1.73918	0	1	0	0	1
	An11g03390	An00g07583_at	strong similarity to conserved hypothetical protein - Schizosaccharomyces pombe	YSC84	6.12183	6.54113	6.99286	6.79671	6.64	7.63926	7.49649	6.44914	6.65024	7.54384	7.18324	6.82758	6.52793	6.38831	7.27233	7.03701	80.5315	100.087	162.002	118.997	192.879	99.6197	87.9198	142.485	0.00384291	3.84613e-05	0.000691428	0.455389	0.000159382	0.1426	0.0143409	0.0704192	0.999325	0.0202848	1.47765	1.92711	0.61493	1.09174	1.76931	0	1	0	0	1
	An01g03880	An00g08162_x_at	strong similarity to EST EMBLEST:BE760244 - Aspergillus niger		7.02275	6.52993	7.55147	7.57344	7.55871	8.45134	7.57494	7.7739	7.36223	8.29696	7.31846	7.96572	7.20415	6.6828	7.53528	7.64733	109.618	176.127	174.454	189.028	331.796	233.91	123.082	192.846	0.000957588	0.00025232	0.0438842	0.398805	0.000705889	0.0677739	0.0302554	0.333184	0.999325	0.0403325	1.72443	1.88385	1.34081	1.12283	1.75926	0	1	0	0	1
	An12g00030	An00g09559_at	strong similarity to L-iditol 2-dehydrogenase sor1 - Saccharomyces cerevisiae	SOR1	5.33868	5.57471	6.12441	6.04166	5.57489	6.52338	6.16619	6.13405	5.03651	6.29274	5.95766	6.12751	5.36185	5.47186	6.27732	6.14501	43.9167	39.5526	66.8069	67.7916	84.9216	70.0726	42.7203	74.0876	0.00191952	8.11671e-06	0.686372	0.81491	0.000403743	0.0963679	0.00858291	0.891751	0.999325	0.0311891	1.54364	2.14706	1.04888	0.97276	1.687	0	1	0	0	1
	An04g07150	An00g10605_at	strong similarity to protein ECM15 involved in cell wall biogenesis and architecture - Saccharomyces cerevisiae		6.0317	5.98165	7.0678	6.56066	5.84762	7.25674	7.30077	7.21564	6.67442	7.13076	7.33654	7.02371	6.45462	6.07508	7.15344	7.04002	64.2969	76.6928	159.637	112.535	146.398	139.07	76.8967	136.877	0.00255819	0.000813283	0.388257	0.266949	0.000199179	0.114558	0.0498979	0.728841	0.999325	0.0217284	1.75024	1.90889	0.871164	1.19596	2.12882	0	1	0	0	1
	An02g07510	An00g12602_at	weak similarity to heavy neurofilament subunit NF-H - Rattus norvegicus		4.89483	5.81783	6.28251	6.21669	5.46254	7.50363	7.30816	6.91579	5.91844	6.8401	7.34174	6.83859	6.01653	5.32498	7.09261	6.83886	40.9654	51.6426	160.336	76.0882	144.194	117.555	50.9411	124.996	0.0116499	0.000248149	0.170976	0.328706	0.000111093	0.260055	0.0302554	0.54665	0.999325	0.0178484	1.85738	2.79215	0.733179	1.24352	3.05125	0	1	0	0	1
	An11g01400	An00g12884_at	weak similarity to hypothetical protein L344.14 - Leishmania major		5.80639	5.72778	6.25864	5.7763	5.74701	7.09478	6.41247	6.05739	5.98658	6.94984	6.20427	5.81812	6.62986	6.21738	6.71519	6.47431	54.4586	58.3554	79.2516	64.7799	129.995	61.2975	85.8424	96.6533	0.177331	9.02901e-06	0.0534475	0.00206195	0.000289733	0.691923	0.00858291	0.35619	0.34403	0.0267754	1.18953	2.22764	0.773455	1.57629	1.7748	0	1	0	0	1
Down
Both	An11g01390	An00g05452_at	similarity to phosphoglycerate dehydrogenase serA - Bacillus subtilis	FDH1	6.47982	6.25601	7.03735	6.93035	6.84174	7.62456	7.27701	7.56983	7.01868	7.44914	7.16119	7.12782	6.93192	6.84375	6.99443	6.9487	82.5911	121.955	148.992	126.575	185.703	163.011	118.425	125.502	0.000705481	0.000803301	0.386457	0.00272812	0.000837607	0.0587822	0.0495961	0.727818	0.39359	0.0430952	1.53255	1.52271	1.09409	1.43388	1.51956	0	1	0	0	1
	An16g08100	An00g05596_at	similarity to probable ureidoglycolate hydrolase SPAC19G12.04 - Schizosaccharomyces pombe	DAL3	6.01685	5.70298	6.93219	6.51683	5.52083	6.60506	6.46149	6.66852	6.12448	6.82079	6.27023	6.23818	6.34192	6.18195	7.03018	6.74178	58.0778	56.597	82.4735	105.75	104.904	87.6301	76.7415	118.273	0.000821243	0.000639065	0.67974	0.0720101	0.000173727	0.0629399	0.0435967	0.888657	0.997341	0.0205557	1.82083	1.85353	1.06252	1.32136	2.03646	0	1	0	0	1
	An07g08360	An00g05742_at	similarity to pyrazinamidase/nicotinamidase pncA - Escherichia coli	PNC1	6.19601	6.03171	6.68715	6.8552	6.20306	7.25936	6.88369	7.07745	6.78522	7.11292	6.96576	6.83704	6.7027	6.55425	7.03689	7.01552	69.2557	90.1427	121.493	109.226	145.628	124.262	98.9392	130.346	0.00119183	0.000776726	0.846658	0.00704447	5.65499e-05	0.0763949	0.0485755	0.950713	0.574403	0.0136958	1.57715	1.61552	1.02279	1.42861	1.8821	0	1	0	0	1
	An01g10900	An00g06240_at	similarity to the la costa protein lcs - Drosophila melanogaster		6.91352	6.23294	6.69593	6.60321	6.49159	7.3693	6.85131	7.32473	6.86352	8.27413	6.73834	6.88838	6.84478	6.96848	8.14585	8.12831	95.2222	102.363	111.031	100.397	226.241	137.811	119.978	281.518	0.774184	0.000527508	0.25133	0.221294	2.3932e-05	0.9675	0.0407107	0.625379	0.999325	0.0111184	1.05434	2.21018	1.24119	1.25998	2.95643	0	1	0	0	1
	An02g07040	An00g06597_at	strong similarity to 20S proteasome subunit SCL1 - Saccharomyces cerevisiae	SCL1	8.12736	8.35734	8.81611	8.66389	8.10104	9.01601	8.74834	8.62433	8.38099	8.82811	8.75299	8.61171	8.68443	8.45158	8.92644	8.88766	302.827	302.547	430.737	427.566	485.073	392.9	379.512	480.053	0.00223955	0.000146841	0.343374	0.029589	0.000185866	0.106188	0.0229088	0.69657	0.860186	0.0214026	1.41192	1.6033	0.912158	1.25323	1.58524	0	1	0	0	1
	An04g00040	An00g06614_at	strong similarity to [acyl-carrier-protein] S-malonyltransferase fabD - Bacillus subtilis		5.12825	5.29867	5.70709	5.89868	4.60225	5.71912	5.79965	5.65268	4.93803	6.04413	5.84059	5.84293	5.3727	4.906	6.15138	6.02147	37.1029	27.287	56.4977	55.8267	58.9584	53.7355	35.2451	67.9511	0.00413674	1.21919e-05	0.684879	0.677561	0.000155035	0.148197	0.00884464	0.891371	0.999325	0.0200839	1.50465	2.16068	0.951109	0.949931	1.83142	0	1	0	0	1
	An08g10600	An00g06837_at	strong similarity to ABC transporter ATM1 - Saccharomyces cerevisiae	ATM1	7.33938	7.19112	7.82705	7.71013	7.53799	8.15867	7.4202	7.51945	7.45401	8.09839	7.30295	7.47554	7.23036	7.12134	7.88571	7.77156	153.836	180.518	164.458	218.061	279.854	180.705	144.593	227.329	0.00121724	0.000157985	0.300895	0.491825	0.000465552	0.0767866	0.0236309	0.665703	0.999325	0.0329662	1.41749	1.55028	1.09879	0.939915	1.47774	0	1	0	0	1
	An16g03040	An00g07092_at	strong similarity to AMMECR1 - Homo sapiens	YOR289W	4.1661	4.26002	5.15948	4.77508	4.84255	5.71758	4.79738	4.86845	4.44649	5.9505	4.47492	4.98227	5.03727	4.58412	5.04624	4.9767	18.5463	25.0116	24.8668	31.2824	57.0454	30.3865	28.0648	32.2554	0.00105225	1.19936e-05	0.14218	0.00590357	0.00065019	0.0720143	0.00884464	0.515206	0.543322	0.0383851	1.68672	2.28076	1.22197	1.51323	1.73918	0	1	0	0	1
	An11g03390	An00g07583_at	strong similarity to conserved hypothetical protein - Schizosaccharomyces pombe	YSC84	6.12183	6.54113	6.99286	6.79671	6.64	7.63926	7.49649	6.44914	6.65024	7.54384	7.18324	6.82758	6.52793	6.38831	7.27233	7.03701	80.5315	100.087	162.002	118.997	192.879	99.6197	87.9198	142.485	0.00384291	3.84613e-05	0.000691428	0.455389	0.000159382	0.1426	0.0143409	0.0704192	0.999325	0.0202848	1.47765	1.92711	0.61493	1.09174	1.76931	0	1	0	0	1
	An01g03880	An00g08162_x_at	strong similarity to EST EMBLEST:BE760244 - Aspergillus niger		7.02275	6.52993	7.55147	7.57344	7.55871	8.45134	7.57494	7.7739	7.36223	8.29696	7.31846	7.96572	7.20415	6.6828	7.53528	7.64733	109.618	176.127	174.454	189.028	331.796	233.91	123.082	192.846	0.000957588	0.00025232	0.0438842	0.398805	0.000705889	0.0677739	0.0302554	0.333184	0.999325	0.0403325	1.72443	1.88385	1.34081	1.12283	1.75926	0	1	0	0	1
	An12g00030	An00g09559_at	strong similarity to L-iditol 2-dehydrogenase sor1 - Saccharomyces cerevisiae	SOR1	5.33868	5.57471	6.12441	6.04166	5.57489	6.52338	6.16619	6.13405	5.03651	6.29274	5.95766	6.12751	5.36185	5.47186	6.27732	6.14501	43.9167	39.5526	66.8069	67.7916	84.9216	70.0726	42.7203	74.0876	0.00191952	8.11671e-06	0.686372	0.81491	0.000403743	0.0963679	0.00858291	0.891751	0.999325	0.0311891	1.54364	2.14706	1.04888	0.97276	1.687	0	1	0	0	1
	An04g07150	An00g10605_at	strong similarity to protein ECM15 involved in cell wall biogenesis and architecture - Saccharomyces cerevisiae		6.0317	5.98165	7.0678	6.56066	5.84762	7.25674	7.30077	7.21564	6.67442	7.13076	7.33654	7.02371	6.45462	6.07508	7.15344	7.04002	64.2969	76.6928	159.637	112.535	146.398	139.07	76.8967	136.877	0.00255819	0.000813283	0.388257	0.266949	0.000199179	0.114558	0.0498979	0.728841	0.999325	0.0217284	1.75024	1.90889	0.871164	1.19596	2.12882	0	1	0	0	1
	An02g07510	An00g12602_at	weak similarity to heavy neurofilament subunit NF-H - Rattus norvegicus		4.89483	5.81783	6.28251	6.21669	5.46254	7.50363	7.30816	6.91579	5.91844	6.8401	7.34174	6.83859	6.01653	5.32498	7.09261	6.83886	40.9654	51.6426	160.336	76.0882	144.194	117.555	50.9411	124.996	0.0116499	0.000248149	0.170976	0.328706	0.000111093	0.260055	0.0302554	0.54665	0.999325	0.0178484	1.85738	2.79215	0.733179	1.24352	3.05125	0	1	0	0	1
	An11g01400	An00g12884_at	weak similarity to hypothetical protein L344.14 - Leishmania major		5.80639	5.72778	6.25864	5.7763	5.74701	7.09478	6.41247	6.05739	5.98658	6.94984	6.20427	5.81812	6.62986	6.21738	6.71519	6.47431	54.4586	58.3554	79.2516	64.7799	129.995	61.2975	85.8424	96.6533	0.177331	9.02901e-06	0.0534475	0.00206195	0.000289733	0.691923	0.00858291	0.35619	0.34403	0.0267754	1.18953	2.22764	0.773455	1.57629	1.7748	0	1	0	0	1

[truncated: 2 more sheets: 0102-05, 010502]
