# Supplementary material for: The capacity of Aspergillus niger to sense and respond to cell wall stress requires at least three transcription factors: RlmA, MsnA and CrzA
Source: Fungal Biol Biotechnol. 2014 Dec 1;1:5. doi: 10.1186/s40694-014-0005-8 (PMC5598236; doi:10.1186/s40694-014-0005-8)
Supplement: Supplementary file 9 — Additional file 9: Table S9.: Results of the TFBSF for the caspofungin dataset. (XLS 46 KB) [file 40694_2014_5_MOESM9_ESM.xls]

## Sheet: CA_both_TFBSFresults_1000bp_Fis
Supplemental Table S3
Abbreviations used
PosGOI: number of genes from GOI with at least 1 putative TF binding site
NegGOI: number of genes from GOI with less than 1 identified putative TF binding site
PosRest: number of genes from remaining gene set (Universe - GOI) with at least 1 putative TF binding site
NegRest: number of genes from remaining gene set (Universe - GOI) with less than 1 identified putative TF binding site
p-value: Fisher's Exact Test p-value
Analysis of 141 up- and down-regulated genes
requested ORFs: 141
analyzed (available upstreams for ORFs): 135
unavailable upstreams for ORFs: 6
total number of TFBS checked: 165
total number of TF checked: 107
Fisher's Exact Test minimum TF binding site occurence: 1
TF	PosGOI	NegGOI	PosRest	NegRest	p-value	FDR
Rlm1p	37	94	1666	11953	0.00000082	0.0877
Msn2p/Msn4p	96	35	8116	5503	0.00078860	0.0421901
CreA	131	0	13155	464	0.01090284	0.26120519
Hsf1	66	65	5462	8157	0.01130891	0.26120519
Skn7p	107	24	9911	3708	0.01220585	0.26120519
Ume6	9	122	406	13213	0.01777676	0.317018886666667
Crz1p/CrzA	62	69	5213	8406	0.02206020	0.337205914285714
Pho4p	16	115	2532	11087	0.03469397	0.412472754444444
Ste12p	62	69	5320	8299	0.03385585	0.412472754444444
Aft1p	15	116	2336	11283	0.04876031	0.502089475
Ash1	98	33	9262	4357	0.05630910	0.502089475
Yhp1	35	96	4600	9019	0.05192616	0.502089475
idi-4	0	131	278	13341	0.06797711	0.559503905384615
Ace2	57	74	6323	7296	0.28214867	0.639033056753247
Adr1	131	0	13449	170	0.19445899	0.639033056753247
Aft2	65	66	7370	6249	0.17358402	0.639033056753247
AmyR	78	53	7591	6028	0.21695635	0.639033056753247
Azf1	17	114	1918	11701	0.41778995	0.639033056753247
Bas1	47	84	5236	8383	0.30645812	0.639033056753247
BrlA	98	33	9667	3952	0.19467119	0.639033056753247
Cad1	12	119	1158	12461	0.43902048	0.639033056753247
Dig1	24	107	1962	11657	0.12781123	0.639033056753247
Fkh2	12	119	1162	12457	0.44379627	0.639033056753247
Gal4	23	108	2527	11092	0.43776421	0.639033056753247
Gat1p	108	23	11533	2086	0.27280288	0.639033056753247
Gcn4p/CpcA	18	113	2227	11392	0.25081298	0.639033056753247
Gcr1	5	126	279	13340	0.13497842	0.639033056753247
Glis3	1	130	59	13560	0.43764315	0.639033056753247
Gln3p/AreA	124	7	12770	849	0.42565525	0.639033056753247
Gzf3	64	67	5986	7633	0.15005617	0.639033056753247
HAP	113	18	11942	1677	0.34854902	0.639033056753247
Hac1p/HacA	12	119	1160	12459	0.44140856	0.639033056753247
Hap4	11	120	1279	12340	0.42103547	0.639033056753247
HapProtein	113	18	11942	1677	0.34854902	0.639033056753247
Ime1	4	127	548	13071	0.39100027	0.639033056753247
Ino4	5	126	438	13181	0.41504042	0.639033056753247
L-Maf	19	112	1882	11737	0.44879488	0.639033056753247
MBF	10	121	1205	12414	0.38417871	0.639033056753247
Mac1	13	118	1895	11724	0.11437056	0.639033056753247
Mcm1	20	111	2397	11222	0.28559409	0.639033056753247
Mot3	102	29	10896	2723	0.30279420	0.639033056753247
Ndd1	53	78	5041	8578	0.23427301	0.639033056753247
Nrg1	131	0	13464	155	0.22487300	0.639033056753247
Opi1p	23	108	2674	10945	0.31988248	0.639033056753247
Pdr1	30	101	2667	10952	0.19825496	0.639033056753247
Pdr3	0	131	245	13374	0.09380526	0.639033056753247
Phd1	71	60	7698	5921	0.32686511	0.639033056753247
Pho2p	1	130	48	13571	0.37493464	0.639033056753247
Put3	24	107	2289	11330	0.35728903	0.639033056753247
Rap1	1	130	245	13374	0.31673601	0.639033056753247
Rcs1	1	130	284	13335	0.24121711	0.639033056753247
Rds1	4	127	564	13055	0.36564817	0.639033056753247
Reb1	7	124	966	12653	0.28286388	0.639033056753247
Rgt1	116	15	11487	2132	0.11254664	0.639033056753247
Rox1	10	121	948	12671	0.42993213	0.639033056753247
Rpn4	2	129	101	13518	0.25728866	0.639033056753247
Rtg3p	37	94	4119	9500	0.34831581	0.639033056753247
SBF	51	80	5480	8139	0.41746211	0.639033056753247
Sig1	0	131	147	13472	0.24297803	0.639033056753247
Sip4	0	131	143	13476	0.25256572	0.639033056753247
Sko1p	1	130	189	13430	0.45700689	0.639033056753247
SltA	20	111	1731	11888	0.22461212	0.639033056753247
Sok2	59	72	6522	7097	0.28736472	0.639033056753247
Spt2	3	128	228	13391	0.37818989	0.639033056753247
Stb1	7	124	616	13003	0.38297702	0.639033056753247
Stb4	7	124	993	12626	0.25477647	0.639033056753247
Stb5	131	0	13479	140	0.26000200	0.639033056753247
Stp1	3	128	112	13507	0.09706314	0.639033056753247
Sum1	1	130	188	13431	0.45986491	0.639033056753247
Swi5	122	9	12567	1052	0.43826303	0.639033056753247
Tye	126	5	13242	377	0.29975519	0.639033056753247
Uga3	32	99	2689	10930	0.11132824	0.639033056753247
Xbp1	13	118	1554	12065	0.35772720	0.639033056753247
YDR026C	0	131	116	13503	0.32786466	0.639033056753247
Yap1p	43	88	4091	9528	0.27289766	0.639033056753247
Yox1	120	11	12701	918	0.27097118	0.639033056753247
PacC/Rim101	89	42	8910	4709	0.30745259	0.63903306
Arr1	10	121	981	12638	0.47293485	0.648769601923077
Hap1	7	124	808	12811	0.48240154	0.649477654875
Ino2p	14	117	1535	12084	0.48559077	0.649477654875
Sfp1	1	130	176	13443	0.49510096	0.654022255802469
AbaA/Tec1p	96	35	9996	3623	0.52170494	0.656706596551724
Abf1	2	129	266	13353	0.52817765	0.656706596551724
Met31	0	131	68	13551	0.52071142	0.656706596551724
Spt23	28	103	2904	10715	0.52905176	0.656706596551724
StuA	26	105	2725	10894	0.53395770	0.656706596551724
Sut1	115	16	11919	1700	0.52905359	0.656706596551724
Cbf1	16	115	1685	11934	0.54425212	0.661761100454546
Cin5	12	119	1263	12356	0.55834646	0.671270463146067
Fkh1	4	127	442	13177	0.57929024	0.68715459967033
Zap1p	0	131	56	13563	0.58440251	0.68715459967033
Fhl1	1	130	97	13522	0.60995366	0.701774641075269
MeaB	1	130	97	13522	0.60995366	0.701774641075269
Rlr1	1	130	125	13494	0.66180649	0.753332919468085
Thi2	0	131	29	13590	0.75737264	0.853040762947369
Snt2	0	131	22	13597	0.80996308	0.902771349583333
Flo8p	0	131	16	13603	0.85791421	0.936702249693878
Mss11p	0	131	16	13603	0.85791421	0.936702249693878
Leu3	0	131	12	13607	0.89143606	0.963471297171717
Met4	0	131	9	13610	0.91742750	0.971928143564356
Rph1	0	131	10	13609	0.90868119	0.971928143564356
Dal81	0	131	0	13619	100000000	1
Hsf2	0	131	0	13619	100000000	1
Mga2p	0	131	0	13619	100000000	1
Rfx1	0	131	1	13618	0.99047273	1
Smp1	0	131	4	13615	0.96242803	1
TF	0	131	0	13619	100000000	1
Transcription factor binding sites checked
TF	Process involved in Aspergillus spp. (Key reference)
AbaA/Tec1p	haploid invasive and diploid pseudohyphal growth, Harbison CT, et al. (2004)
Abf1	, Harbison CT, et al. (2004)
Ace2	, Harbison CT, et al. (2004)
Adr1	, Harbison CT, et al. (2004)
Aft1p	iron utilization and homeostasis, Yamaguchi-Iwai Y, et al. (1996)
Aft2	, Harbison CT, et al. (2004)
AmyR	Thomas
Arr1	, Harbison CT, et al. (2004)
Ash1	, Harbison CT, et al. (2004)
Azf1	, Harbison CT, et al. (2004)
Bas1	nucleotide metabolism, Harbison CT, et al. (2004)
BrlA	asexual development (Chang and Timberlake , 1998)
Cad1	, Harbison CT, et al. (2004)
Cbf1	, Harbison CT, et al. (2004)
Cin5	, Harbison CT, et al. (2004)
CreA	carbon catabolite repression
Crz1p/CrzA	calcium signalling, Stathopoulus and Cyert, 1997
Dal81	, Harbison CT, et al. (2004)
Dig1	, Harbison CT, et al. (2004)
Fhl1	ribosoome biogenisis, Harbison CT, et al. (2004)
Fkh1	, Harbison CT, et al. (2004)
Fkh2	, Harbison CT, et al. (2004)
Flo8p	flocculation, diploid filamentous growth, and haploid invasive growth, Kim et al. 2004
Gal4	carbohydrate metabolism, Harbison CT, et al. (2004)
Gat1p	nitrogen catabolite repression, Ure2p regulated, van der Merwe GK, et al. (2001)
Gcn4p/CpcA	amino acid biosynthesis (Aspergillus Gcn4 homolog), Hoffmann, et al. (2001)
Gcr1	, Harbison CT, et al. (2004)
Glis3	Thomas
Gln3p/AreA	nitrogen catobolite repression (Aspergillus Gln3p homolog)
Gzf3	transport mechanism, Harbison CT, et al. (2004)
HAP	HAP like element Aspergillus nidulans (Kato et al., 1998)
Hac1p/HacA	UPR response A. niger (Mulder et al., 2006)
Hap1	, Harbison CT, et al. (2004)
Hap4	, Harbison CT, et al. (2004)
HapProtein	Thomas
Hsf1	heat shock, Harbison CT, et al. (2004)
Hsf2	heat shock, Bonner JJ, et al. (1994)
Ime1	, Harbison CT, et al. (2004)
Ino2p	derepression of phospholipid biosynthetic genes in response to inositol depletion, Ambroziak J and Henry SA (1994)
Ino4	, Harbison CT, et al. (2004)
L-Maf	lens development in higher eukaryotes, inverted repeat (Yoshida et al. 2005)
Leu3	, Harbison CT, et al. (2004)
MBF	progression from G1 to S phase, MBF complex: Mbp1p + Swi6p, Taylor IA, et al. (2000)
Mac1	, Harbison CT, et al. (2004)
Mcm1	, Harbison CT, et al. (2004)
MeaB	nitrogen regulation, Wong KH. et al (2007)
Met31	, Harbison CT, et al. (2004)
Met4	, Harbison CT, et al. (2004)
Mga2p	low oxygen response (Jiang et al, 2001, Mol Cell Biol 21 Jiang et al, 2002, Eukaryot Cell 1 and Jesch et al, 2006, JBC 281)
Mot3	DNA processing, Harbison CT, et al. (2004)
Msn2p/Msn4p	metabolism of energy reserves, Harbison CT, et al. (2004)
Mss11p	invasive growth and starch degradation, same binding site as Flo8p, Kim et al. 2005
Ndd1	, Harbison CT, et al. (2004)
Nrg1	, Harbison CT, et al. (2004)
Opi1p	negative regulation of phospholipid biosynthetic genes, Sreenivas A and Carman GM (2003)
PacC/Rim101	pH regulation, Harbison CT, et al. (2004)
Pdr1	, Harbison CT, et al. (2004)
Pdr3	, Harbison CT, et al. (2004)
Phd1	, Harbison CT, et al. (2004)
Pho2p	phosphate regulation, Harbison CT, et al. (2004)
Pho4p	, Harbison CT, et al. (2004)
Put3	other transport facilities, Harbison CT, et al. (2004)
Rap1	, Harbison CT, et al. (2004)
Rcs1	, Harbison CT, et al. (2004)
Rds1	, Harbison CT, et al. (2004)
Reb1	vesicular transport, Harbison CT, et al. (2004)
Rfx1	other protein synthesis activities, Harbison CT, et al. (2004)
Rgt1	, Harbison CT, et al. (2004)
Rlm1p	cell wall integrity, Jund and Levin (1999)
Rlr1	, Harbison CT, et al. (2004)
Rox1	cell death, Harbison CT, et al. (2004)
Rph1	, Harbison CT, et al. (2004)
Rpn4	proteolytic degradation, Harbison CT, et al. (2004)
Rtg3p	activator of the retrograde (RTG) and TOR pathways, forms a complex with Rtg1p, Jia Y, et al. (1997)
SBF	, Harbison CT, et al. (2004)
Sfp1	, Harbison CT, et al. (2004)
Sig1	cell cycle, Harbison CT, et al. (2004)
Sip4	glyocylate cycle, glycolysis, glyconeogenesis Harbison CT, et al. (2004)
Skn7p	oxidative stress response, Harbison CT, et al. (2004)
Sko1p	osmotic and oxidative stress response, activator and repressor, Nehlin JO, et al. (1992)
SltA	ion homeostasis, Spielvogel et al., 2008
Smp1	, Harbison CT, et al. (2004)
Snt2	, Harbison CT, et al. (2004)
Sok2	, Harbison CT, et al. (2004)
Spt2	, Harbison CT, et al. (2004)
Spt23	, Harbison CT, et al. (2004)
Stb1	, Harbison CT, et al. (2004)
Stb4	allantoin and allantoate transproters, Harbison CT, et al. (2004)
Stb5	electron transport and membrane associated energy conservation, Harbison CT, et al. (2004)
Ste12p	mating or pseudohyphal/invasive growth, Harbison CT, et al. (2004)
Stp1	, Harbison CT, et al. (2004)
StuA	asexual development, Dutton et al., 1997
Sum1	, Harbison CT, et al. (2004)
Sut1	glyoxylate cycle, Harbison CT, et al. (2004)
Swi5	, Harbison CT, et al. (2004)
TF	Anotation
Thi2	mRNA transcription, vitamines, cofactors, prosthetic groups, Harbison CT, et al. (2004)
Tye	, Harbison CT, et al. (2004)
Uga3	, Harbison CT, et al. (2004)
Ume6	, Harbison CT, et al. (2004)
Xbp1	, Harbison CT, et al. (2004)
YDR026C	, Harbison CT, et al. (2004)
Yap1p	oxidative stress response, Nguyen DT, et al. (2001)
Yhp1	, Harbison CT, et al. (2004)
Yox1	, Harbison CT, et al. (2004)
Zap1p	zinc homeostasis (Zhao H, et al. (1998)
idi-4	Dementhon (2004)
