# Supplementary material for: The capacity of Aspergillus niger to sense and respond to cell wall stress requires at least three transcription factors: RlmA, MsnA and CrzA
Source: Fungal Biol Biotechnol. 2014 Dec 1;1:5. doi: 10.1186/s40694-014-0005-8 (PMC5598236; doi:10.1186/s40694-014-0005-8)
Supplement: Supplementary file 11 — Additional file 11: Table S10.: Primers Used in this study. (XLS 34 KB) [file 40694_2014_5_MOESM11_ESM.xls]

## Sheet: Tabelle1
Supplemental Table S4. Primers used in this study.
ORF code	Gene	Primer	Sequence (5’ to 3’ oriented)	Target
An04g03980	msnA	MsnA_HindI_fw	cgtaagcttGATTCGCAGCAAAGACAACA	disruption plasmid
		MsnA_HindI-rev	tctaagcttGCGGATGGATGAACACTAGAA	disruption plasmid
		MsnA_5UTR	TCCCCCAGTCATTCTCTCAC	disruption, colony PCR
		MsnA_1359_rev	TTGCGGTTGTTCCTCTTCTT	seq ORF
		MsnAyeast_fw	atatggatccAATGGACGGAACATACACCA	ORF
		MsnAyeast_rev	atatggatccGCAAGACCAAGTCAGACCAA	ORF
An02g12210	rlmA	RlmA_prom_fw	AAAGTCCGACCCAGAGGCTT	Δ, 5' flank
		RlmA_prom_rev	GGGACAGCGGATGAACGAA	Δ, 5' flank
An15g00560	actA	actA_probe_fw	GTCGGTGATGAGGCACAG	colony PCR
		actA_probe_rev	TGAAGGTGGTCTCGTGGA	colony PCR
YKL062W	MSN4	deltaMsn4_fw	cggcttttttttcttttcttcttattaaaaacaatataGCACCATACCACAGCTTTTC	Δ, 5' flank
		deltaMsn4_rev	ttgtcttgcttttatttgcttttgaccttattttttTACGCATCTGTGCGGTATTT	Δ, 3' flank
		Msn4_fw	CGGGCCTTTCTACCCTCT	5' flank
		Msn4_rev	CCGAATGAAATGACCAACC	3' flank
YEL021W	URA3	Ura3_fw	GCAGTACTCTGCGGGTGT	colony PCR
YMR037C	MSN2	Msn2_fw	atcAACAGACGGAAACCTTGGA	5' flank, colony PCR
		Msn2expres_fw	atatggatccATGACGGTCGACCATGATTTC	ORF
		Msn2expres_rev	atatggatccTACCGGAAAAATGGCAAAGA	ORF
	kanMX	Msn2_rev	atcCGGCCTCGAAACGTGAG	colony PCR
YGR192C	GLD1	Pgpd_yeast	TTGACCCACGCATGTATCTATC	colony PCR
